# Supplementary material for: Visualizing delocalized correlated electronic states in twisted double bilayer graphene
Source: Nat Commun. 2021 May 4;12:2516. doi: 10.1038/s41467-021-22711-1 (PMC8096954; doi:10.1038/s41467-021-22711-1)
Supplement: Supplementary file 2 — Source Data [file 41467_2021_22711_MOESM2_ESM.xlsx]

## Sheet: Figure 2a
Gate voltage (V) →	0	15	27	45	60
Bias voltage (mV)	dI/dV (arb. unit)
-45	0.62197	0.66433	1.42006	0.6193	0.20867
-44.75	0.61457	0.65227	1.41673	0.59814	0.20462
-44.5	0.60519	0.63958	1.4251	0.58101	0.20177
-44.25	0.59509	0.62599	1.43006	0.57083	0.1995
-44	0.58437	0.6129	1.43382	0.56644	0.19948
-43.75	0.57358	0.60178	1.43093	0.56463	0.20061
-43.5	0.56392	0.59679	1.4065	0.56065	0.20466
-43.25	0.55841	0.59987	1.37721	0.55241	0.20944
-43	0.55586	0.6062	1.36121	0.54305	0.2131
-42.75	0.55192	0.61177	1.3546	0.5388	0.21351
-42.5	0.54423	0.61371	1.36426	0.54096	0.21319
-42.25	0.53645	0.613	1.37074	0.54402	0.21373
-42	0.53236	0.61086	1.35822	0.53599	0.21633
-41.75	0.53226	0.60981	1.34398	0.50975	0.21995
-41.5	0.53041	0.60796	1.31119	0.47304	0.22309
-41.25	0.52268	0.60341	1.2985	0.44014	0.22559
-41	0.51439	0.59572	1.2933	0.41917	0.22603
-40.75	0.51017	0.58697	1.29112	0.40961	0.22565
-40.5	0.50885	0.58206	1.28649	0.40893	0.22438
-40.25	0.50462	0.58083	1.28415	0.40951	0.22411
-40	0.49705	0.57896	1.28404	0.40604	0.22531
-39.75	0.49013	0.57415	1.28643	0.38984	0.23007
-39.5	0.48794	0.569	1.2847	0.36623	0.23728
-39.25	0.48637	0.56328	1.27896	0.34709	0.24628
-39	0.48087	0.55753	1.26717	0.34178	0.25368
-38.75	0.47303	0.55235	1.24794	0.34705	0.25757
-38.5	0.46724	0.5473	1.22793	0.35518	0.258
-38.25	0.46468	0.54305	1.21999	0.35866	0.25791
-38	0.462	0.53832	1.22653	0.35872	0.26012
-37.75	0.45706	0.53081	1.23952	0.35736	0.26604
-37.5	0.45003	0.52161	1.24749	0.35272	0.27373
-37.25	0.4441	0.51628	1.24936	0.34312	0.27867
-37	0.43979	0.51397	1.25005	0.33121	0.27979
-36.75	0.43661	0.5124	1.25192	0.32065	0.27901
-36.5	0.43466	0.51038	1.25277	0.31278	0.27996
-36.25	0.43572	0.50987	1.25273	0.30737	0.28225
-36	0.43789	0.51195	1.25805	0.30226	0.286
-35.75	0.4389	0.51586	1.26367	0.29787	0.28852
-35.5	0.43568	0.51704	1.26684	0.29379	0.29176
-35.25	0.4278	0.51355	1.26467	0.28865	0.29447
-35	0.41798	0.50827	1.26496	0.28089	0.29822
-34.75	0.40945	0.50425	1.26748	0.2726	0.30261
-34.5	0.40271	0.50105	1.27048	0.26665	0.30878
-34.25	0.39721	0.49948	1.26735	0.26418	0.31514
-34	0.3917	0.49873	1.26575	0.26271	0.32253
-33.75	0.38618	0.49618	1.27052	0.25996	0.33149
-33.5	0.38317	0.49021	1.28105	0.25626	0.34025
-33.25	0.38326	0.48385	1.28816	0.25159	0.34851
-33	0.3847	0.48004	1.28897	0.24624	0.3531
-32.75	0.38545	0.48203	1.28753	0.23856	0.35718
-32.5	0.38483	0.48431	1.28884	0.22992	0.36094
-32.25	0.38378	0.48278	1.29043	0.22431	0.36844
-32	0.38315	0.47793	1.28682	0.22766	0.37674
-31.75	0.38208	0.47497	1.27808	0.23629	0.38729
-31.5	0.37927	0.4743	1.26904	0.24466	0.39815
-31.25	0.37384	0.47488	1.26566	0.24541	0.40917
-31	0.36672	0.47472	1.26682	0.23859	0.41833
-30.75	0.35895	0.47424	1.26798	0.2267	0.42586
-30.5	0.35387	0.475	1.26773	0.21588	0.43171
-30.25	0.35269	0.47603	1.27243	0.20828	0.43742
-30	0.35511	0.4757	1.27696	0.20458	0.44507
-29.75	0.3574	0.47303	1.27776	0.20299	0.45417
-29.5	0.35754	0.4718	1.26831	0.20114	0.46524
-29.25	0.35515	0.47252	1.25861	0.20091	0.47649
-29	0.35199	0.47614	1.25574	0.20228	0.4873
-28.75	0.3496	0.48119	1.26154	0.20553	0.4974
-28.5	0.34886	0.48466	1.2669	0.20654	0.50796
-28.25	0.34941	0.48561	1.267	0.20514	0.51931
-28	0.35039	0.48752	1.26016	0.20019	0.53164
-27.75	0.34938	0.49111	1.2477	0.19775	0.54525
-27.5	0.34709	0.49692	1.23704	0.19829	0.55901
-27.25	0.3459	0.50461	1.22836	0.20149	0.57133
-27	0.34555	0.51135	1.22482	0.20398	0.58168
-26.75	0.34394	0.51536	1.21682	0.2042	0.59158
-26.5	0.34171	0.51681	1.20685	0.20327	0.60364
-26.25	0.33958	0.51809	1.19652	0.20199	0.61791
-26	0.33908	0.5204	1.19368	0.20152	0.63194
-25.75	0.33935	0.52304	1.19315	0.20192	0.64521
-25.5	0.33913	0.52512	1.19433	0.20605	0.65976
-25.25	0.33903	0.52998	1.19045	0.21139	0.6782
-25	0.33967	0.53949	1.17985	0.21729	0.6985
-24.75	0.33926	0.55209	1.16199	0.22141	0.71657
-24.5	0.3372	0.56217	1.14324	0.22488	0.72892
-24.25	0.3351	0.56747	1.13261	0.2266	0.73877
-24	0.33364	0.57193	1.13539	0.22718	0.74839
-23.75	0.33326	0.57891	1.14484	0.22772	0.76067
-23.5	0.33445	0.58829	1.14732	0.23047	0.77372
-23.25	0.33883	0.59856	1.13649	0.23508	0.78795
-23	0.34644	0.60843	1.11395	0.24009	0.80386
-22.75	0.35749	0.61629	1.09251	0.2443	0.82171
-22.5	0.36599	0.62211	1.07941	0.24778	0.83845
-22.25	0.36868	0.62563	1.07746	0.25092	0.85128
-22	0.36478	0.62789	1.08048	0.25156	0.86214
-21.75	0.35994	0.63268	1.08666	0.25176	0.87275
-21.5	0.35846	0.64048	1.09064	0.25421	0.88469
-21.25	0.36222	0.65234	1.09137	0.25955	0.89469
-21	0.36688	0.66484	1.08902	0.2654	0.90223
-20.75	0.37053	0.67528	1.08683	0.27069	0.90749
-20.5	0.37445	0.6838	1.08631	0.27422	0.91323
-20.25	0.37987	0.69262	1.08974	0.27954	0.91887
-20	0.38564	0.69888	1.09843	0.28688	0.9227
-19.75	0.38922	0.70212	1.10634	0.29486	0.92352
-19.5	0.39072	0.70506	1.1108	0.30064	0.92252
-19.25	0.39141	0.71032	1.10935	0.30608	0.92185
-19	0.39456	0.72035	1.10385	0.31452	0.92134
-18.75	0.3987	0.73167	1.09688	0.32635	0.92183
-18.5	0.40335	0.74031	1.09127	0.33844	0.92166
-18.25	0.40668	0.74484	1.08987	0.34739	0.92103
-18	0.40931	0.74707	1.09532	0.3526	0.91852
-17.75	0.41198	0.74797	1.10653	0.35615	0.91236
-17.5	0.4165	0.75163	1.12336	0.36148	0.90033
-17.25	0.42342	0.76096	1.14196	0.36774	0.88485
-17	0.43213	0.77416	1.15358	0.37578	0.86859
-16.75	0.44005	0.78851	1.15599	0.3847	0.85379
-16.5	0.445	0.79941	1.15297	0.39632	0.83945
-16.25	0.44836	0.80386	1.15669	0.41138	0.8241
-16	0.45163	0.80195	1.16571	0.42972	0.80828
-15.75	0.45662	0.79881	1.18492	0.44729	0.79317
-15.5	0.46071	0.79797	1.20359	0.46222	0.77859
-15.25	0.46335	0.80147	1.2224	0.47253	0.76208
-15	0.46515	0.80652	1.23471	0.48006	0.7424
-14.75	0.46815	0.81034	1.24282	0.48673	0.72049
-14.5	0.47287	0.81207	1.24498	0.49608	0.69862
-14.25	0.4785	0.81296	1.24777	0.51023	0.6766
-14	0.48441	0.81307	1.24901	0.52869	0.65417
-13.75	0.49207	0.81233	1.25263	0.54697	0.63056
-13.5	0.50217	0.81203	1.25694	0.56131	0.60692
-13.25	0.51258	0.81217	1.25891	0.57368	0.58448
-13	0.52247	0.81276	1.25749	0.58683	0.56341
-12.75	0.5302	0.81369	1.25177	0.60263	0.54284
-12.5	0.53712	0.81458	1.25241	0.62006	0.52209
-12.25	0.54389	0.81508	1.2646	0.63767	0.50144
-12	0.55209	0.81513	1.28804	0.65397	0.48114
-11.75	0.56196	0.81279	1.30927	0.67076	0.46175
-11.5	0.57425	0.80794	1.32232	0.68596	0.44231
-11.25	0.58731	0.80141	1.32535	0.69759	0.42219
-11	0.60044	0.79407	1.32874	0.70611	0.40151
-10.75	0.61251	0.78864	1.33835	0.71476	0.38211
-10.5	0.62265	0.78634	1.3519	0.72731	0.3649
-10.25	0.63033	0.78531	1.36324	0.74422	0.34985
-10	0.63798	0.78377	1.3677	0.76157	0.33623
-9.75	0.64846	0.78187	1.36918	0.77684	0.32292
-9.5	0.66109	0.7811	1.36889	0.79034	0.30964
-9.25	0.67373	0.7831	1.36989	0.80477	0.297
-9	0.6852	0.78572	1.37228	0.82147	0.28626
-8.75	0.69623	0.78604	1.37715	0.84018	0.27753
-8.5	0.70759	0.78451	1.38362	0.85686	0.2698
-8.25	0.71799	0.7833	1.39333	0.86817	0.26183
-8	0.72687	0.78255	1.39992	0.87354	0.25292
-7.75	0.73561	0.78208	1.39928	0.87435	0.24377
-7.5	0.74507	0.78219	1.39529	0.87449	0.23497
-7.25	0.75441	0.783	1.39377	0.8769	0.22683
-7	0.76278	0.78476	1.39898	0.8824	0.2193
-6.75	0.77053	0.78702	1.41109	0.88863	0.21348
-6.5	0.77923	0.78835	1.42256	0.89545	0.20895
-6.25	0.78867	0.78823	1.42815	0.90107	0.20523
-6	0.79747	0.78777	1.43154	0.90511	0.20162
-5.75	0.80521	0.7866	1.43498	0.90609	0.19846
-5.5	0.81246	0.78567	1.44088	0.90333	0.1952
-5.25	0.81994	0.78664	1.45055	0.89789	0.19149
-5	0.82653	0.79096	1.4614	0.89122	0.18726
-4.75	0.83135	0.79813	1.46853	0.88329	0.18385
-4.5	0.83562	0.80723	1.47193	0.87202	0.18211
-4.25	0.84156	0.81592	1.47369	0.85792	0.18184
-4	0.85014	0.82313	1.47707	0.8433	0.18136
-3.75	0.85935	0.82909	1.48207	0.83059	0.17954
-3.5	0.8673	0.8347	1.4878	0.82029	0.17698
-3.25	0.87347	0.84098	1.4913	0.81266	0.17499
-3	0.87958	0.84917	1.49203	0.80675	0.17387
-2.75	0.88555	0.85939	1.48802	0.79987	0.17389
-2.5	0.88984	0.87107	1.48132	0.78935	0.17485
-2.25	0.8907	0.88354	1.47444	0.77445	0.17577
-2	0.8903	0.89623	1.47245	0.7571	0.1758
-1.75	0.89262	0.90872	1.47661	0.73805	0.17472
-1.5	0.89948	0.92025	1.48555	0.7166	0.17352
-1.25	0.90812	0.93024	1.4951	0.6927	0.17372
-1	0.91505	0.93889	1.50533	0.66898	0.17547
-0.75	0.91996	0.9474	1.51475	0.64734	0.17746
-0.5	0.92444	0.95741	1.52271	0.62775	0.1791
-0.25	0.92882	0.97015	1.52773	0.60952	0.18033
0	0.93231	0.98477	1.52863	0.5933	0.18173
0.25	0.93605	0.99996	1.52509	0.57768	0.18325
0.5	0.94223	1.01483	1.52	0.56001	0.18464
0.75	0.95031	1.02931	1.51623	0.53845	0.1859
1	0.95839	1.04253	1.51749	0.51497	0.18748
1.25	0.96628	1.05294	1.52379	0.492	0.18898
1.5	0.97512	1.06107	1.53139	0.47038	0.18972
1.75	0.98395	1.06931	1.53527	0.44989	0.19002
2	0.99058	1.07989	1.53362	0.43115	0.19091
2.25	0.99518	1.09329	1.52783	0.41444	0.19252
2.5	1.00068	1.10786	1.52152	0.39868	0.19464
2.75	1.00837	1.12074	1.5177	0.38281	0.19634
3	1.01706	1.13044	1.51822	0.36816	0.1971
3.25	1.02489	1.13695	1.52451	0.35666	0.19748
3.5	1.03161	1.14227	1.53617	0.34785	0.19834
3.75	1.03838	1.14866	1.54811	0.33891	0.19955
4	1.04474	1.15629	1.55524	0.32748	0.20087
4.25	1.04989	1.16498	1.55774	0.31379	0.20213
4.5	1.05459	1.17262	1.55663	0.29996	0.20376
4.75	1.06164	1.17869	1.55455	0.28683	0.20563
5	1.06962	1.18332	1.55175	0.27404	0.20715
5.25	1.07631	1.18813	1.54908	0.2612	0.20775
5.5	1.07997	1.19395	1.54556	0.24881	0.20818
5.75	1.08209	1.20248	1.54263	0.23841	0.2099
6	1.08327	1.21171	1.53863	0.23081	0.21317
6.25	1.08287	1.219	1.5358	0.22532	0.21676
6.5	1.07892	1.2218	1.53408	0.22069	0.21938
6.75	1.07323	1.22127	1.53365	0.21563	0.22056
7	1.06754	1.21936	1.53177	0.20989	0.22113
7.25	1.0631	1.21782	1.53019	0.2041	0.22136
7.5	1.06056	1.21681	1.52179	0.19906	0.22123
7.75	1.059	1.21384	1.52323	0.19481	0.22071
8	1.05609	1.2089	1.52493	0.1909	0.22038
8.25	1.05066	1.20408	1.51826	0.18675	0.22087
8.5	1.04547	1.20169	1.50357	0.18233	0.22311
8.75	1.04406	1.20068	1.48443	0.17859	0.2258
9	1.0453	1.20089	1.45969	0.17572	0.22743
9.25	1.04421	1.20004	1.44473	0.17382	0.22747
9.5	1.03797	1.19655	1.4327	0.17228	0.22678
9.75	1.02777	1.18863	1.42336	0.17092	0.22637
10	1.01768	1.17644	1.4191	0.1693	0.22716
10.25	1.00996	1.16387	1.4173	0.16751	0.22895
10.5	1.00385	1.15688	1.41288	0.16593	0.23079
10.75	0.99921	1.1556	1.40334	0.16454	0.23233
11	0.99537	1.15382	1.39234	0.16305	0.23336
11.25	0.98981	1.1481	1.3812	0.1618	0.2341
11.5	0.98192	1.13739	1.37038	0.16133	0.23474
11.75	0.97356	1.12514	1.35542	0.16142	0.23538
12	0.96655	1.11341	1.33787	0.1616	0.23548
12.25	0.96057	1.10328	1.31863	0.16126	0.23523
12.5	0.95354	1.09397	1.30218	0.16077	0.23544
12.75	0.94485	1.08629	1.28783	0.16074	0.23665
13	0.93581	1.07874	1.27336	0.16064	0.23912
13.25	0.92742	1.07057	1.25576	0.16002	0.24192
13.5	0.9169	1.06144	1.23666	0.1587	0.24409
13.75	0.90383	1.05262	1.21959	0.15735	0.24473
14	0.8902	1.04188	1.20437	0.15651	0.24496
14.25	0.8773	1.02827	1.18935	0.15634	0.24524
14.5	0.86426	1.01171	1.1711	0.15616	0.24662
14.75	0.85033	0.99284	1.15064	0.15609	0.24849
15	0.83638	0.97533	1.13443	0.15725	0.25004
15.25	0.82132	0.96295	1.12742	0.16037	0.25095
15.5	0.80405	0.95396	1.12398	0.16431	0.25232
15.75	0.78502	0.94381	1.11558	0.16656	0.25414
16	0.76936	0.92877	1.10184	0.16586	0.25577
16.25	0.75616	0.90881	1.08101	0.1634	0.25642
16.5	0.7427	0.88854	1.06207	0.16144	0.25521
16.75	0.72594	0.87368	1.04502	0.16099	0.25324
17	0.70992	0.86591	1.034	0.16179	0.25135
17.25	0.69597	0.86201	1.02232	0.16266	0.25002
17.5	0.68311	0.85466	1.01325	0.16315	0.2492
17.75	0.67118	0.83916	1.00235	0.16394	0.24923
18	0.66362	0.81479	0.98889	0.1647	0.24964
18.25	0.66204	0.78884	0.96886	0.16546	0.25031
18.5	0.66078	0.76828	0.94527	0.16572	0.25013
18.75	0.65301	0.75587	0.92618	0.16568	0.24937
19	0.63802	0.748	0.91714	0.16609	0.24912
19.25	0.62283	0.74055	0.91668	0.16808	0.25038
19.5	0.61176	0.73314	0.91291	0.17087	0.25176
19.75	0.60583	0.72697	0.90561	0.1741	0.25196
20	0.60005	0.72067	0.89157	0.17655	0.25
20.25	0.59426	0.71182	0.87973	0.17826	0.24773
20.5	0.58724	0.70116	0.86546	0.17946	0.24618
20.75	0.57875	0.68888	0.85553	0.18023	0.24545
21	0.56936	0.67795	0.84918	0.18071	0.24447
21.25	0.56002	0.66777	0.85042	0.18089	0.24414
21.5	0.55289	0.65654	0.85113	0.18105	0.24486
21.75	0.54873	0.64688	0.84999	0.1823	0.24646
22	0.54595	0.64038	0.84077	0.18463	0.24799
22.25	0.54055	0.63395	0.82804	0.18726	0.24793
22.5	0.53241	0.62689	0.81742	0.18973	0.24652
22.75	0.51989	0.61939	0.81458	0.19168	0.24468
23	0.50745	0.61001	0.81782	0.19373	0.24413
23.25	0.49722	0.59963	0.82134	0.19631	0.24426
23.5	0.49079	0.58927	0.822	0.19906	0.24487
23.75	0.48588	0.57951	0.8169	0.20141	0.24459
24	0.48029	0.57413	0.81148	0.20283	0.24442
24.25	0.47188	0.57316	0.80773	0.20322	0.24436
24.5	0.46414	0.57288	0.81092	0.20326	0.24503
24.75	0.46186	0.56642	0.81754	0.20381	0.24646
25	0.46517	0.55467	0.82519	0.2055	0.24872
25.25	0.46883	0.54165	0.82587	0.20764	0.2519
25.5	0.46665	0.53394	0.82175	0.20886	0.25444
25.75	0.45813	0.53105	0.81526	0.20912	0.25641
26	0.44885	0.53064	0.81948	0.20902	0.25674
26.25	0.44377	0.52912	0.82927	0.20913	0.25631
26.5	0.43981	0.52717	0.84251	0.21013	0.25393
26.75	0.43578	0.52591	0.84942	0.21227	0.2513
27	0.43161	0.52413	0.85102	0.2151	0.24837
27.25	0.42932	0.52252	0.84838	0.21883	0.24729
27.5	0.42825	0.52221	0.84688	0.22323	0.24798
27.75	0.42797	0.52231	0.84737	0.22759	0.25049
28	0.42678	0.52163	0.84844	0.2303	0.2541
28.25	0.42749	0.52191	0.85507	0.23104	0.25826
28.5	0.42977	0.52314	0.86048	0.23073	0.26188
28.75	0.43297	0.52673	0.86976	0.2322	0.26242
29	0.43405	0.53009	0.87493	0.23554	0.26057
29.25	0.4333	0.52979	0.88876	0.23924	0.25721
29.5	0.43078	0.52797	0.9003	0.24048	0.25521
29.75	0.42987	0.52906	0.91523	0.23916	0.25433
30	0.43104	0.53338	0.92186	0.23603	0.25443
30.25	0.4336	0.54033	0.9246	0.23382	0.25442
30.5	0.43455	0.54785	0.92254	0.2347	0.25521
30.75	0.43408	0.55313	0.92523	0.23923	0.257
31	0.43335	0.5561	0.93531	0.24511	0.25872
31.25	0.43433	0.55659	0.94904	0.24908	0.26038
31.5	0.43808	0.55539	0.96632	0.25008	0.26216
31.75	0.44123	0.55718	0.97512	0.24981	0.26483
32	0.44404	0.56246	0.98417	0.25036	0.26701
32.25	0.44425	0.56739	0.99177	0.25122	0.2684
32.5	0.44447	0.56817	1.00729	0.25145	0.26709
32.75	0.44311	0.5654	1.02195	0.25075	0.26465
33	0.44139	0.56095	1.04215	0.25069	0.26185
33.25	0.43838	0.55889	1.05405	0.25138	0.26064
33.5	0.43925	0.5596	1.05797	0.25216	0.26161
33.75	0.44712	0.56397	1.05412	0.25206	0.26365
34	0.46303	0.56952	1.04651	0.25118	0.26451
34.25	0.48113	0.5768	1.04679	0.24989	0.26451
34.5	0.49341	0.58378	1.04916	0.24977	0.26522
34.75	0.49731	0.5903	1.0608	0.25108	0.26744
35	0.49586	0.59601	1.07428	0.25371	0.27082
35.25	0.49674	0.59846	1.09576	0.25605	0.27215
35.5	0.50007	0.59793	1.11057	0.25678	0.27073
35.75	0.50244	0.6007	1.12539	0.25565	0.26804
36	0.5002	0.61033	1.13516	0.25464	0.26656
36.25	0.49757	0.62231	1.15322	0.25466	0.26643
36.5	0.49711	0.63218	1.17747	0.2559	0.26666
36.75	0.50012	0.63663	1.19841	0.25814	0.26589
37	0.50572	0.64041	1.21283	0.26017	0.26488
37.25	0.51216	0.6472	1.21804	0.26155	0.2655
37.5	0.51805	0.65602	1.22707	0.26197	0.26829
37.75	0.52024	0.66359	1.23676	0.2619	0.27166
38	0.51803	0.66964	1.25387	0.26055	0.27411
38.25	0.51819	0.67031	1.26251	0.25963	0.27508
38.5	0.52525	0.66527	1.26457	0.25847	0.27485
38.75	0.53378	0.66117	1.25556	0.2589	0.27395
39	0.54055	0.66357	1.25063	0.25973	0.27278
39.25	0.54384	0.67421	1.25467	0.26097	0.27119
39.5	0.54728	0.68875	1.26951	0.262	0.26958
39.75	0.55269	0.7009	1.28656	0.26359	0.26878
40	0.55898	0.71236	1.30008	0.2648	0.2682
40.25	0.56264	0.72425	1.31314	0.26584	0.26806
40.5	0.56752	0.73542	1.32172	0.2665	0.26779
40.75	0.57463	0.7465	1.33284	0.26854	0.26867
41	0.58799	0.75977	1.33527	0.27106	0.27027
41.25	0.60438	0.77297	1.34414	0.27088	0.27294
41.5	0.62104	0.78715	1.34779	0.26761	0.27428
41.75	0.62964	0.80012	1.36661	0.26344	0.2748
42	0.63117	0.80738	1.38141	0.26211	0.27379
42.25	0.62942	0.80963	1.40068	0.2644	0.27232
42.5	0.63134	0.80893	1.4161	0.26754	0.27129
42.75	0.63928	0.8091	1.42942	0.26824	0.27163
43	0.65171	0.81362	1.43803	0.26788	0.27279
43.25	0.66402	0.82325	1.44077	0.26879	0.2732
43.5	0.67145	0.83235	1.4367	0.27193	0.27168
43.75	0.67666	0.84174	1.43614	0.27562	0.26849
44	0.68056	0.85579	1.44363	0.27687	0.26658
44.25	0.68658	0.87731	1.46316	0.27541	0.26659
44.5	0.69009	0.89763	1.47121	0.27263	0.26892
44.75	0.69372	0.91176	1.48017	0.27151	0.27118
45	0.6984	0.91735	1.52147	0.272	0.27288

## Sheet: Figure 4a,d,g
Gate voltage (V) →	-60	-59	-58	-57	-56	-55	-54	-53	-52	-51	-50	-49	-48	-47	-46	-45	-44	-43	-42	-41	-40	-39	-38	-37	-36	-35	-34	-33	-32	-31	-30	-29	-28	-27	-26	-25	-24	-23	-22	-21	-20	-19	-18	-17	-16	-15	-14	-13	-12
Bias voltage (mV)	dI/dV (arb. unit)
-60.25	2.36214	2.46278	2.67705	2.82305	2.7075	2.65795	2.57693	2.38674	2.0771	1.86295	1.47232	1.18103	1.25247	1.13002	1.07403	1.05125	1.28195	1.44479	1.53522	1.66877	1.77843	1.93606	2.08252	2.29456	2.40018	2.73332	2.94023	3.22028	3.41929	3.35775	3.44034	3.47188	3.46399	3.53952	3.42615	3.36809	3.21728	3.06208	3.01385	2.99501	2.75031	2.6557	2.59194	2.57232	2.47338	2.47448	2.41773	2.43651	2.32571
-60	2.34383	2.42774	2.63567	2.77956	2.65897	2.61776	2.49526	2.34173	2.07352	1.85071	1.46128	1.17217	1.2504	1.12479	1.07137	1.04629	1.28864	1.43141	1.53501	1.6843	1.79903	1.93661	2.09052	2.28944	2.41225	2.73996	2.93561	3.1931	3.40127	3.35445	3.41335	3.44998	3.47049	3.51391	3.4156	3.36059	3.19667	3.04969	3.00882	3.01082	2.73046	2.65156	2.59476	2.5527	2.48158	2.46681	2.40671	2.45298	2.32732
-59.75	2.30883	2.38251	2.59414	2.74641	2.61674	2.54956	2.43877	2.30534	2.05264	1.82285	1.44723	1.16086	1.23517	1.13257	1.06107	1.02248	1.29781	1.42298	1.53731	1.7074	1.80889	1.934	2.09084	2.26877	2.42408	2.72236	2.93935	3.16322	3.37675	3.35321	3.38346	3.43679	3.45155	3.49114	3.39425	3.37153	3.18979	3.03301	2.99692	3.02542	2.69985	2.62375	2.60943	2.5318	2.48034	2.46146	2.38905	2.45165	2.31238
-59.5	2.25887	2.34231	2.55283	2.72198	2.56753	2.484	2.39705	2.22823	2.03744	1.80814	1.44095	1.15367	1.21542	1.13746	1.05966	1.00956	1.29416	1.41463	1.54778	1.70372	1.81169	1.91842	2.08542	2.25261	2.43345	2.68542	2.94505	3.13507	3.3485	3.34641	3.35662	3.4304	3.45234	3.46458	3.37689	3.38008	3.1698	3.02122	2.97932	3.06178	2.66653	2.60688	2.61876	2.52378	2.49213	2.42547	2.39021	2.43223	2.32562
-59.25	2.20605	2.31455	2.50723	2.70385	2.54651	2.42683	2.37712	2.19449	2.01087	1.78005	1.42841	1.14598	1.19731	1.14796	1.04554	1.00357	1.27941	1.43132	1.56348	1.7015	1.8162	1.90418	2.08838	2.2396	2.44119	2.64533	2.94883	3.11468	3.32876	3.33819	3.33225	3.4237	3.44157	3.45392	3.36583	3.39653	3.17081	3.00325	2.95889	3.06106	2.65957	2.58912	2.62972	2.52347	2.49079	2.41712	2.38302	2.39345	2.32869
-59	2.16876	2.29617	2.46221	2.68197	2.51047	2.40739	2.35566	2.18068	1.99157	1.76742	1.41336	1.13706	1.18524	1.14225	1.04387	1.01067	1.27127	1.43793	1.5732	1.68952	1.82546	1.89312	2.09315	2.24134	2.44336	2.6168	2.95005	3.10104	3.32427	3.32545	3.31481	3.42867	3.44663	3.43425	3.35245	3.36675	3.15797	2.99746	2.94305	3.04206	2.65474	2.59532	2.6271	2.50701	2.49634	2.38678	2.40607	2.38419	2.33243
-58.75	2.14183	2.27547	2.42541	2.65224	2.50773	2.39334	2.35473	2.17027	1.95296	1.7425	1.38069	1.12263	1.17903	1.13217	1.02699	1.02258	1.26868	1.4516	1.56874	1.69518	1.8412	1.90171	2.09549	2.2494	2.4367	2.60786	2.95421	3.10234	3.34305	3.31571	3.31215	3.42064	3.43522	3.42461	3.34675	3.33063	3.17411	2.98775	2.92789	3.00952	2.66729	2.59015	2.63572	2.48445	2.47793	2.40738	2.39097	2.3684	2.31575
-58.5	2.12427	2.2522	2.39704	2.6177	2.47777	2.39024	2.34872	2.16359	1.92216	1.71485	1.36375	1.11208	1.16628	1.10162	1.01992	1.02807	1.28489	1.44273	1.56155	1.69407	1.84864	1.91814	2.08585	2.26185	2.42282	2.60733	2.97163	3.10032	3.35293	3.30305	3.30804	3.40652	3.41624	3.39664	3.33289	3.28061	3.15648	2.97991	2.92152	2.97669	2.63894	2.58854	2.62413	2.46279	2.45683	2.41157	2.42043	2.36889	2.29085
-58.25	2.10095	2.2305	2.37944	2.5749	2.47343	2.36205	2.34446	2.11771	1.9012	1.68257	1.35378	1.10453	1.15338	1.07759	1.00363	1.03104	1.29416	1.44114	1.55911	1.70152	1.85505	1.93653	2.06947	2.26818	2.4045	2.60319	2.97556	3.09454	3.35675	3.28045	3.31149	3.37218	3.39336	3.39263	3.33258	3.2705	3.14746	2.95898	2.92683	2.96225	2.63865	2.56418	2.6118	2.46624	2.41762	2.44248	2.41864	2.34123	2.27951
-58	2.08083	2.21074	2.36187	2.52159	2.43545	2.33472	2.3155	2.09554	1.88505	1.64604	1.36475	1.10224	1.13499	1.06313	0.99781	1.03372	1.30765	1.4378	1.56266	1.70277	1.85149	1.94387	2.06097	2.26539	2.38573	2.59858	2.95982	3.07977	3.32949	3.25613	3.30297	3.33872	3.37044	3.38775	3.3125	3.27952	3.10611	2.94536	2.92002	2.93101	2.61684	2.54295	2.57606	2.47973	2.40011	2.42661	2.43739	2.34381	2.25872
-57.75	2.0559	2.18343	2.3399	2.45847	2.40838	2.29637	2.28049	2.03669	1.8664	1.62331	1.36461	1.08852	1.12567	1.07166	0.99738	1.04026	1.31321	1.4466	1.56673	1.70875	1.84469	1.94924	2.06826	2.25744	2.37571	2.59357	2.92057	3.07342	3.30385	3.22931	3.29817	3.30128	3.36334	3.3918	3.29081	3.30006	3.10067	2.9456	2.90498	2.9152	2.66113	2.52145	2.55916	2.48279	2.39583	2.425	2.40624	2.33972	2.26909
-57.5	2.03308	2.14151	2.30745	2.40447	2.35253	2.27396	2.23703	2.03468	1.83137	1.60027	1.35854	1.07135	1.11375	1.08438	1.0003	1.0347	1.32726	1.45365	1.56753	1.71961	1.83109	1.95967	2.08623	2.25057	2.37423	2.58596	2.88632	3.06416	3.26651	3.2077	3.28853	3.28454	3.34796	3.37736	3.25953	3.30484	3.08753	2.93905	2.872	2.87923	2.65973	2.52576	2.53057	2.46566	2.41748	2.39502	2.37655	2.37087	2.26671
-57.25	2.00835	2.08907	2.26682	2.37006	2.31239	2.25362	2.18181	1.98527	1.8085	1.59014	1.34372	1.04941	1.1076	1.0925	0.99888	1.02663	1.33251	1.46033	1.56516	1.73109	1.82235	1.97976	2.10548	2.25261	2.38353	2.57899	2.86639	3.05402	3.23705	3.19249	3.2888	3.27359	3.33507	3.34706	3.25287	3.2891	3.10245	2.93675	2.84761	2.8966	2.68041	2.54962	2.53518	2.44717	2.41441	2.38497	2.33162	2.37456	2.29568
-57	1.98425	2.04296	2.21791	2.35647	2.27248	2.24011	2.12534	1.98606	1.76871	1.5672	1.33046	1.037	1.09772	1.09842	0.98501	1.016	1.33881	1.47158	1.5656	1.7476	1.80859	2.0002	2.10751	2.25347	2.39626	2.57359	2.86792	3.03634	3.19933	3.18673	3.27472	3.26971	3.30186	3.30688	3.24178	3.26176	3.09895	2.90011	2.8393	2.88766	2.65729	2.56836	2.51494	2.45601	2.41702	2.37607	2.32094	2.37343	2.29614
-56.75	1.95378	2.01355	2.17203	2.34934	2.24033	2.21107	2.06542	1.92821	1.74408	1.56559	1.32361	1.03209	1.09173	1.09608	0.97416	1.02046	1.34185	1.47941	1.57554	1.7506	1.80803	2.00391	2.08904	2.25113	2.40607	2.57555	2.86895	3.02537	3.17262	3.18339	3.26302	3.26381	3.29017	3.27289	3.23605	3.22277	3.09096	2.88537	2.85841	2.91583	2.66581	2.56475	2.51606	2.48686	2.4021	2.37942	2.31516	2.33989	2.30834
-56.5	1.92214	1.99478	2.13542	2.32653	2.20745	2.15956	2.03591	1.92001	1.70368	1.55643	1.29603	1.03137	1.08416	1.08905	0.95341	1.0339	1.34476	1.49589	1.58975	1.75536	1.80946	1.99693	2.06034	2.24172	2.40871	2.58588	2.86846	3.01536	3.15337	3.17492	3.23507	3.25516	3.26701	3.25029	3.22584	3.19844	3.06644	2.86593	2.8715	2.89766	2.6613	2.53544	2.50149	2.53915	2.39879	2.38748	2.31147	2.31484	2.28438
-56.25	1.89348	1.97584	2.10905	2.28811	2.17191	2.1001	2.0186	1.87185	1.68905	1.55876	1.27217	1.02815	1.07999	1.06543	0.94607	1.05352	1.35212	1.50046	1.6077	1.74231	1.82911	1.97953	2.04859	2.23468	2.41166	2.59699	2.8614	3.0101	3.14925	3.15999	3.21017	3.2414	3.27203	3.23524	3.21132	3.16631	3.05015	2.88929	2.8735	2.89449	2.66958	2.51337	2.51861	2.55652	2.39414	2.39117	2.31819	2.29166	2.28499
-56	1.86408	1.95602	2.09033	2.24065	2.15196	2.04676	2.02654	1.87033	1.66389	1.55075	1.2258	1.01814	1.07457	1.0414	0.9371	1.06417	1.35674	1.50625	1.62263	1.74741	1.85402	1.97034	2.0613	2.23098	2.41292	2.6001	2.8538	3.00004	3.14811	3.13303	3.18874	3.21329	3.26019	3.23347	3.19651	3.1573	3.03446	2.89036	2.84925	2.85644	2.65831	2.50958	2.5146	2.54713	2.39825	2.37484	2.30566	2.27944	2.26771
-55.75	1.83522	1.93595	2.07604	2.19905	2.11876	2.02097	2.02586	1.84221	1.64782	1.53557	1.21521	1.00949	1.07141	1.0202	0.94551	1.0702	1.36201	1.50252	1.63855	1.74693	1.88141	1.96615	2.09039	2.23097	2.40936	2.59527	2.84642	2.98822	3.14229	3.11317	3.18358	3.17578	3.25615	3.22748	3.15495	3.14203	3.01792	2.90645	2.82484	2.83854	2.63555	2.51922	2.52224	2.51375	2.40512	2.34289	2.308	2.28334	2.26742
-55.5	1.80212	1.91469	2.06259	2.16016	2.09228	2.00944	2.03321	1.84569	1.62279	1.50542	1.20601	1.00122	1.07236	1.01577	0.94973	1.07734	1.36807	1.51815	1.6486	1.75861	1.89275	1.97644	2.10596	2.22753	2.40433	2.58404	2.83884	2.97451	3.13165	3.09485	3.17946	3.13304	3.23353	3.22235	3.12869	3.13977	3.00042	2.88739	2.80274	2.79327	2.62518	2.52697	2.51399	2.49243	2.41617	2.3167	2.3021	2.28429	2.25837
-55.25	1.77498	1.8842	2.04495	2.12598	2.04097	2.01004	2.01589	1.82422	1.60024	1.46864	1.2301	0.99916	1.07219	1.02114	0.95259	1.08683	1.38108	1.52689	1.65357	1.74697	1.89669	1.98756	2.1069	2.23122	2.40306	2.56971	2.81729	2.96436	3.11065	3.08545	3.15998	3.11924	3.20364	3.21129	3.08592	3.11826	2.97958	2.89202	2.79244	2.76222	2.58619	2.52401	2.52015	2.47785	2.43556	2.31517	2.31776	2.31594	2.2638
-55	1.75402	1.84523	2.02375	2.09433	2.01096	2.00026	1.99581	1.78068	1.57824	1.42718	1.22376	0.99544	1.06925	1.02778	0.9423	1.10223	1.39217	1.54986	1.64821	1.74312	1.89218	2.00009	2.10349	2.2458	2.4088	2.55819	2.78502	2.95499	3.0941	3.07096	3.12169	3.12323	3.16502	3.21132	3.08111	3.1033	2.96979	2.88437	2.77737	2.73323	2.56899	2.51151	2.51519	2.46008	2.43075	2.3372	2.31184	2.33237	2.25656
-54.75	1.74314	1.80547	1.99608	2.07986	1.96732	1.99261	1.94428	1.73469	1.54485	1.39071	1.2292	0.99741	1.06213	1.03161	0.92933	1.11725	1.40311	1.5574	1.64074	1.73242	1.89358	2.00473	2.10799	2.26197	2.41714	2.54585	2.74935	2.9431	3.06977	3.0607	3.07092	3.1368	3.13382	3.1947	3.06571	3.07801	2.94706	2.87866	2.77005	2.72352	2.52562	2.49881	2.50798	2.43298	2.43109	2.35717	2.30949	2.35697	2.25089
-54.5	1.72666	1.77152	1.97247	2.07509	1.94413	1.96826	1.88475	1.68547	1.52762	1.38099	1.20291	0.98982	1.06034	1.02678	0.91951	1.12948	1.40821	1.57044	1.63614	1.75085	1.89733	2.00766	2.1087	2.27242	2.41933	2.53278	2.72428	2.92399	3.05213	3.03565	3.03524	3.136	3.12295	3.17494	3.07034	3.0673	2.90898	2.83811	2.75416	2.74237	2.52508	2.48774	2.50335	2.39607	2.394	2.35829	2.26986	2.33942	2.23763
-54.25	1.70646	1.74166	1.94913	2.07787	1.91153	1.95047	1.82062	1.68253	1.4999	1.37493	1.19994	0.98703	1.05933	1.02571	0.91181	1.13087	1.41146	1.57559	1.63564	1.77695	1.90484	2.00716	2.09939	2.27014	2.41005	2.51752	2.70731	2.89809	3.0286	3.01307	3.01199	3.13411	3.11535	3.14029	3.05169	3.04992	2.86339	2.78435	2.74176	2.75	2.48995	2.47811	2.51254	2.38882	2.39092	2.33111	2.23879	2.32983	2.22399
-54	1.67862	1.71679	1.92442	2.06467	1.89731	1.9224	1.7812	1.67122	1.50033	1.39028	1.1875	0.97393	1.06088	1.02803	0.9133	1.12925	1.41966	1.58407	1.64137	1.80784	1.91433	2.01135	2.08911	2.26781	2.39962	2.50583	2.69458	2.86729	3.01165	2.98928	2.99373	3.12477	3.11916	3.10493	3.04463	3.03656	2.83062	2.74112	2.70751	2.75862	2.49105	2.46192	2.52329	2.39068	2.38298	2.31206	2.2071	2.29467	2.23683
-53.75	1.64846	1.69832	1.89312	2.04395	1.87134	1.89738	1.76199	1.6909	1.48637	1.38937	1.18732	0.96633	1.0503	1.03883	0.90857	1.12108	1.42695	1.58441	1.65294	1.82838	1.92403	2.02193	2.08588	2.2688	2.38909	2.49924	2.67399	2.84211	2.99894	2.97667	2.97153	3.12218	3.10818	3.06116	3.03917	3.01472	2.82305	2.71883	2.69651	2.73249	2.45422	2.44069	2.50346	2.41501	2.43406	2.31175	2.21114	2.2854	2.24639
-53.5	1.61792	1.69306	1.85979	2.0143	1.85446	1.85874	1.75375	1.66388	1.49803	1.39044	1.17741	0.95774	1.03831	1.03429	0.90989	1.12257	1.43436	1.58301	1.67414	1.84018	1.93048	2.03418	2.09698	2.27458	2.3799	2.50827	2.65852	2.8304	3.00061	2.97437	2.96021	3.1055	3.11412	3.02901	3.04188	2.99403	2.82823	2.73633	2.67787	2.71558	2.46783	2.42402	2.47674	2.41305	2.45113	2.32932	2.21695	2.26631	2.26968
-53.25	1.59098	1.69726	1.83266	1.99155	1.82539	1.81741	1.7606	1.6713	1.48191	1.37655	1.15263	0.95588	1.02777	1.01394	0.90367	1.12324	1.43934	1.58598	1.69651	1.85279	1.92848	2.04794	2.10792	2.27149	2.3717	2.52384	2.65257	2.82556	3.00763	2.971	2.95784	3.07718	3.10468	3.00958	3.04418	2.96005	2.83055	2.75834	2.6895	2.66836	2.4849	2.42641	2.44413	2.4046	2.48874	2.33648	2.23047	2.25623	2.26431
-53	1.57185	1.70228	1.81831	1.96192	1.80705	1.77104	1.77441	1.63005	1.4761	1.37041	1.12919	0.95343	1.02719	0.9756	0.90363	1.13474	1.44641	1.59844	1.72175	1.86122	1.92859	2.05418	2.11634	2.26201	2.36719	2.53942	2.6625	2.8202	3.00699	2.95802	2.96812	3.02919	3.10403	3.01895	3.02845	2.93382	2.81146	2.79993	2.67231	2.6586	2.51329	2.44097	2.43314	2.36093	2.47855	2.33613	2.22735	2.24362	2.2635
-52.75	1.56176	1.69923	1.81132	1.92815	1.78208	1.74504	1.7946	1.6276	1.44306	1.35144	1.1092	0.95576	1.02379	0.94242	0.90073	1.14707	1.45705	1.62201	1.74118	1.87469	1.92696	2.05845	2.11615	2.24853	2.36354	2.54519	2.67964	2.80926	2.99438	2.93305	2.97427	2.99258	3.07317	3.02946	3.0162	2.91127	2.78066	2.8106	2.66528	2.6425	2.50586	2.45637	2.42137	2.33681	2.48346	2.31267	2.22427	2.23373	2.24054
-52.5	1.55988	1.68283	1.80138	1.87995	1.77098	1.74559	1.78814	1.58031	1.43539	1.33828	1.11473	0.95502	1.01559	0.93146	0.89854	1.1733	1.47805	1.64157	1.7569	1.86995	1.93359	2.05931	2.12321	2.24327	2.36094	2.54325	2.69204	2.79771	2.97091	2.91599	2.96843	2.96244	3.04523	3.02202	2.99064	2.90894	2.7496	2.81063	2.63002	2.65555	2.47776	2.46519	2.43132	2.32916	2.46493	2.30131	2.2133	2.24604	2.23819
-52.25	1.55664	1.65236	1.77821	1.84056	1.75692	1.76561	1.74855	1.56825	1.42005	1.31665	1.10687	0.95179	1.00174	0.93964	0.89371	1.19865	1.50887	1.66769	1.7661	1.87413	1.94048	2.06373	2.12641	2.25245	2.35737	2.53471	2.68822	2.78544	2.9482	2.9003	2.94892	2.9481	3.00015	2.98225	2.98325	2.91077	2.74058	2.77218	2.61324	2.6398	2.44559	2.45771	2.43423	2.34047	2.44735	2.28443	2.20444	2.25471	2.21562
-52	1.55414	1.62178	1.74127	1.81599	1.74966	1.77817	1.67788	1.53036	1.42437	1.29363	1.10626	0.94902	0.99146	0.96006	0.88236	1.22477	1.54146	1.68395	1.76969	1.87118	1.94887	2.06699	2.13169	2.26836	2.3564	2.52718	2.67102	2.76894	2.92188	2.89879	2.92586	2.92843	2.96798	2.92594	2.95834	2.91297	2.75447	2.73507	2.58432	2.6203	2.41999	2.45497	2.45732	2.34879	2.42436	2.28916	2.18474	2.27425	2.20294
-51.75	1.54299	1.59316	1.70591	1.81444	1.73811	1.76505	1.61531	1.54512	1.40903	1.27075	1.08012	0.94223	0.98851	0.9701	0.87838	1.23878	1.56682	1.7094	1.77213	1.88036	1.95184	2.07369	2.13037	2.28159	2.3567	2.51218	2.65151	2.74603	2.89444	2.88653	2.90454	2.90895	2.93979	2.8799	2.95066	2.9001	2.76458	2.67567	2.57398	2.58069	2.42077	2.43419	2.46357	2.33681	2.4031	2.28927	2.16765	2.26334	2.17865
-51.5	1.52177	1.56556	1.67731	1.81986	1.72062	1.73547	1.56532	1.54376	1.39217	1.25754	1.07017	0.94527	0.98864	0.97635	0.87053	1.25346	1.58711	1.72123	1.78044	1.88669	1.95938	2.07744	2.13148	2.27875	2.35503	2.48902	2.63561	2.72956	2.85902	2.87252	2.88506	2.88534	2.92104	2.85453	2.93052	2.87307	2.74652	2.64197	2.56013	2.57423	2.41198	2.41335	2.47465	2.32808	2.39828	2.29154	2.15273	2.25933	2.17247
-51.25	1.4884	1.54006	1.65998	1.82019	1.69744	1.69761	1.546	1.54551	1.36461	1.26163	1.0599	0.94489	0.99252	0.9649	0.87898	1.26914	1.6015	1.73052	1.79972	1.89977	1.963	2.08031	2.13304	2.26732	2.34999	2.46509	2.6285	2.72185	2.83449	2.84903	2.86723	2.87089	2.90621	2.86187	2.91954	2.83603	2.70645	2.62099	2.54441	2.58148	2.4215	2.37268	2.46508	2.32818	2.37166	2.28448	2.14268	2.23858	2.16407
-51	1.44782	1.52267	1.65307	1.8078	1.66267	1.67113	1.54923	1.52355	1.34009	1.27457	1.06434	0.95019	0.9893	0.95826	0.87672	1.29288	1.62324	1.73063	1.81608	1.90344	1.9713	2.0812	2.14606	2.25107	2.34456	2.45204	2.61526	2.72028	2.82067	2.83496	2.85201	2.8549	2.89226	2.86878	2.89905	2.80074	2.66188	2.63706	2.53502	2.60416	2.41927	2.35301	2.4492	2.34228	2.36281	2.27232	2.13887	2.24186	2.1685
-50.75	1.41031	1.50998	1.65457	1.78194	1.63128	1.62768	1.5717	1.48516	1.32854	1.2857	1.0625	0.94245	0.98468	0.94045	0.88533	1.3253	1.64266	1.73658	1.8343	1.90702	1.98824	2.07882	2.16396	2.24577	2.34195	2.4498	2.60479	2.71354	2.82518	2.82803	2.84268	2.83677	2.89333	2.87516	2.8767	2.77787	2.63216	2.65335	2.51287	2.61766	2.42492	2.33281	2.41161	2.33309	2.33412	2.268	2.13568	2.23083	2.16422
-50.5	1.38466	1.50455	1.66046	1.75149	1.60033	1.59423	1.60036	1.45997	1.31772	1.27517	1.05269	0.94527	0.96862	0.93563	0.88117	1.36018	1.66141	1.74948	1.84402	1.91083	2.0098	2.07623	2.18048	2.24447	2.33977	2.44941	2.59566	2.70028	2.8315	2.83067	2.83477	2.81501	2.89079	2.86789	2.86351	2.76265	2.6119	2.65783	2.51475	2.60719	2.42518	2.33762	2.38524	2.32742	2.33876	2.24647	2.13803	2.22646	2.15282
-50.25	1.37294	1.49413	1.66128	1.72037	1.59557	1.56141	1.61532	1.43775	1.31653	1.25872	1.03736	0.93413	0.95905	0.9244	0.88992	1.3975	1.67517	1.76619	1.85489	1.9193	2.03051	2.07227	2.18912	2.25202	2.33366	2.43946	2.59858	2.67986	2.82495	2.83085	2.82003	2.79078	2.88783	2.86137	2.84898	2.75454	2.59535	2.63945	2.50347	2.58573	2.4191	2.32721	2.35871	2.2983	2.31946	2.22912	2.13376	2.20567	2.13977
-50	1.37053	1.47878	1.64951	1.69473	1.58204	1.56532	1.61122	1.44467	1.30243	1.23371	1.02262	0.93452	0.95128	0.92112	0.89001	1.42492	1.69211	1.78091	1.86714	1.94251	2.03948	2.07739	2.18557	2.25903	2.32541	2.42796	2.5947	2.65603	2.80547	2.81732	2.79351	2.77575	2.86268	2.85083	2.84182	2.74608	2.58189	2.6106	2.52395	2.55428	2.40005	2.30869	2.34198	2.27806	2.32107	2.2009	2.12851	2.19667	2.12234
-49.75	1.37884	1.46334	1.62823	1.66414	1.58014	1.57343	1.58756	1.42547	1.3038	1.21653	1.02586	0.92175	0.955	0.91092	0.89104	1.44451	1.70189	1.78913	1.88361	1.96176	2.04537	2.08551	2.17696	2.26376	2.32079	2.4225	2.5821	2.62914	2.78256	2.79123	2.76444	2.76458	2.83543	2.8372	2.81907	2.73267	2.58124	2.58906	2.50623	2.54545	2.37059	2.279	2.31968	2.24702	2.29411	2.21196	2.10406	2.18436	2.1191
-49.5	1.38157	1.45072	1.60135	1.63526	1.56702	1.58262	1.56473	1.43823	1.28981	1.20731	1.02118	0.91568	0.95426	0.90757	0.88326	1.44704	1.71743	1.80132	1.89805	1.97811	2.05116	2.10404	2.16531	2.25954	2.32102	2.42516	2.54961	2.60439	2.7687	2.75919	2.73935	2.75559	2.79218	2.80211	2.7983	2.7055	2.57785	2.56646	2.5021	2.52846	2.35538	2.25988	2.296	2.22251	2.2793	2.21748	2.08197	2.17745	2.11343
-49.25	1.37554	1.43865	1.57104	1.60522	1.56749	1.57292	1.53212	1.38605	1.28829	1.20457	1.02427	0.9036	0.95516	0.90549	0.87178	1.44979	1.73048	1.81522	1.91304	1.9789	2.06717	2.115	2.16174	2.24588	2.32675	2.42777	2.51525	2.59095	2.75977	2.73015	2.71825	2.73833	2.7592	2.75878	2.7654	2.67663	2.57655	2.56481	2.46301	2.53376	2.34391	2.25811	2.28125	2.1943	2.2635	2.23329	2.05807	2.15096	2.10912
-49	1.35439	1.43213	1.53887	1.59341	1.5562	1.56293	1.49623	1.38222	1.27121	1.20048	1.01711	0.90517	0.94665	0.90581	0.86918	1.45324	1.75383	1.83765	1.92583	1.98326	2.07608	2.12056	2.16098	2.2243	2.32983	2.422	2.48752	2.58711	2.74743	2.70215	2.69588	2.7251	2.71863	2.70824	2.73373	2.64324	2.55715	2.54721	2.45482	2.52788	2.34755	2.2606	2.27044	2.16806	2.24929	2.1888	2.05024	2.11336	2.08371
-48.75	1.32743	1.4285	1.50413	1.59421	1.5412	1.5588	1.45488	1.33722	1.26059	1.19141	1.0175	0.90334	0.94307	0.91067	0.85942	1.47655	1.76971	1.85731	1.93412	1.98719	2.07968	2.11437	2.16717	2.20376	2.32963	2.40791	2.47374	2.5896	2.71719	2.68112	2.67213	2.70836	2.69191	2.6673	2.69417	2.61879	2.53603	2.54428	2.43511	2.54304	2.33191	2.25802	2.2666	2.13498	2.25191	2.1477	2.0477	2.07702	2.06569
-48.5	1.30099	1.42587	1.47362	1.60574	1.51214	1.55771	1.42135	1.35766	1.23711	1.18144	1.0157	0.90735	0.93905	0.91523	0.86616	1.50642	1.78961	1.88109	1.94196	2.00392	2.07015	2.10852	2.17102	2.19187	2.32991	2.39261	2.47557	2.59155	2.68382	2.66702	2.64671	2.7016	2.66257	2.64452	2.66372	2.5911	2.50977	2.50827	2.43079	2.53599	2.30876	2.23053	2.25103	2.10073	2.23407	2.09445	2.04042	2.06297	2.04745
-48.25	1.28546	1.42552	1.44957	1.60846	1.48805	1.56018	1.40472	1.34232	1.23144	1.16955	1.01674	0.90851	0.93855	0.92428	0.85624	1.5377	1.80201	1.89763	1.94471	2.02041	2.05974	2.10247	2.1732	2.18826	2.32734	2.38122	2.47831	2.59024	2.6552	2.65857	2.62567	2.69581	2.63417	2.64038	2.6435	2.57282	2.48711	2.48583	2.4047	2.51976	2.28041	2.19526	2.25301	2.07943	2.21829	2.08536	2.02934	2.05711	2.04457
-48	1.28166	1.42149	1.43665	1.59903	1.46885	1.53929	1.41416	1.37391	1.23251	1.16193	1.01422	0.90365	0.94046	0.92577	0.8614	1.56101	1.82589	1.91191	1.94988	2.03315	2.05741	2.10421	2.17393	2.19714	2.31768	2.37307	2.48458	2.5822	2.64139	2.64947	2.6031	2.68291	2.60535	2.63858	2.62057	2.55216	2.4548	2.43885	2.38424	2.46508	2.24528	2.15737	2.24652	2.06318	2.16864	2.07584	2.01183	2.04668	2.02997
-47.75	1.28207	1.41369	1.43182	1.56942	1.45557	1.52777	1.43089	1.37237	1.24952	1.14906	1.00666	0.89925	0.94388	0.92894	0.8473	1.58363	1.85307	1.9197	1.95661	2.0394	2.06941	2.10396	2.17954	2.20887	2.29768	2.36997	2.47692	2.57199	2.633	2.62955	2.57806	2.66008	2.58513	2.63021	2.5971	2.53106	2.42161	2.42353	2.37123	2.41684	2.21896	2.13744	2.24674	2.05402	2.13878	2.06796	2.00632	2.02156	2.00731
-47.5	1.28077	1.39973	1.43054	1.53102	1.45187	1.49411	1.45391	1.38566	1.26093	1.14205	1.00311	0.88799	0.94654	0.92304	0.85074	1.61284	1.87897	1.92883	1.97338	2.0483	2.088	2.10238	2.1828	2.22188	2.27523	2.36846	2.45942	2.55553	2.62474	2.60103	2.55318	2.62007	2.5682	2.60691	2.56602	2.50352	2.38566	2.38728	2.35691	2.36946	2.18449	2.12616	2.22381	2.03397	2.10633	2.04211	1.98771	1.99145	1.97337
-47.25	1.27716	1.38042	1.42606	1.49269	1.44344	1.48888	1.46287	1.38062	1.25735	1.13951	0.99713	0.88576	0.94322	0.92133	0.83995	1.64726	1.89552	1.94252	1.98954	2.05697	2.10128	2.10368	2.17785	2.22481	2.25621	2.36681	2.42403	2.53292	2.5998	2.57144	2.53125	2.58229	2.54879	2.58022	2.56293	2.47451	2.35468	2.37146	2.35016	2.34829	2.17256	2.1182	2.19185	2.01879	2.10034	2.00829	1.98971	1.97223	1.94972
-47	1.27235	1.35686	1.41958	1.47239	1.43891	1.46681	1.4569	1.3509	1.24137	1.14132	1.00293	0.88439	0.93779	0.91668	0.84762	1.67998	1.90646	1.95625	2.00626	2.06155	2.10225	2.11016	2.16414	2.21735	2.24668	2.35686	2.39837	2.49949	2.56473	2.54941	2.50997	2.55143	2.524	2.55231	2.54646	2.45271	2.33272	2.33221	2.31346	2.33647	2.14801	2.10663	2.14394	1.99798	2.0765	2.00289	1.96141	1.95625	1.94003
-46.75	1.26154	1.33542	1.41152	1.47022	1.41987	1.46142	1.4421	1.3273	1.23278	1.13996	1.00139	0.8999	0.9284	0.91096	0.84585	1.70199	1.92152	1.96339	2.01541	2.05893	2.09224	2.12341	2.14513	2.20211	2.23978	2.33807	2.37779	2.46284	2.52395	2.52617	2.48645	2.54009	2.49157	2.5276	2.52388	2.43274	2.31468	2.30528	2.28688	2.31194	2.14689	2.0926	2.11095	1.9919	2.05645	1.98467	1.94943	1.94338	1.91869
-46.5	1.24555	1.31724	1.39973	1.47061	1.40495	1.43809	1.4176	1.28996	1.22463	1.14069	0.99976	0.90907	0.92896	0.90932	0.85401	1.72038	1.94023	1.96289	2.02155	2.05374	2.0933	2.13363	2.13278	2.18899	2.23566	2.31416	2.37495	2.42891	2.48479	2.5022	2.45999	2.51722	2.45987	2.49524	2.467	2.41301	2.30664	2.285	2.23985	2.28371	2.11899	2.09242	2.08657	1.98069	2.03546	1.98673	1.90357	1.90721	1.89639
-46.25	1.22745	1.30452	1.3835	1.46145	1.38969	1.42633	1.39389	1.30134	1.22249	1.13559	0.98761	0.91771	0.92883	0.90477	0.85233	1.74298	1.96308	1.96173	2.0218	2.05967	2.10235	2.13839	2.12722	2.18051	2.23253	2.28785	2.36882	2.40531	2.45088	2.47277	2.4323	2.49138	2.42264	2.46339	2.41974	2.38458	2.29406	2.27878	2.22562	2.24878	2.10349	2.08013	2.06515	1.96876	2.02918	1.95541	1.89377	1.87476	1.85193
-46	1.21623	1.29224	1.36039	1.45032	1.39386	1.41349	1.35264	1.28753	1.20253	1.1337	0.9785	0.91416	0.93242	0.90717	0.85264	1.77292	1.96739	1.96089	2.02304	2.07336	2.11269	2.1352	2.12788	2.18061	2.23027	2.25999	2.35681	2.38745	2.42089	2.44552	2.40749	2.45234	2.38877	2.43542	2.38265	2.35369	2.2847	2.27101	2.18959	2.24308	2.06542	2.05516	2.05768	1.95892	2.04141	1.94262	1.86527	1.83731	1.82312
-45.75	1.21522	1.2806	1.34263	1.44892	1.38875	1.40452	1.31998	1.32601	1.18648	1.12323	0.96843	0.9078	0.92631	0.89887	0.84848	1.80559	1.97296	1.96144	2.019	2.08543	2.11183	2.13165	2.12554	2.18493	2.22246	2.23674	2.33404	2.37391	2.3934	2.42203	2.37706	2.41424	2.35978	2.40467	2.37081	2.30149	2.25937	2.23802	2.18036	2.23597	2.03083	2.00638	2.03478	1.9505	2.03179	1.90025	1.86417	1.82087	1.79376
-45.5	1.21541	1.26724	1.33499	1.44934	1.38303	1.40044	1.28987	1.29234	1.16712	1.11305	0.96662	0.90217	0.92151	0.90233	0.84217	1.83306	1.97041	1.96375	2.01571	2.08713	2.10098	2.12285	2.12148	2.18694	2.20986	2.22564	2.31151	2.36129	2.3756	2.40093	2.34445	2.38061	2.3461	2.37469	2.35416	2.25729	2.23514	2.2041	2.15234	2.2325	1.98657	1.95567	2.01751	1.94655	2.02208	1.8832	1.82586	1.79774	1.7942
-45.25	1.20698	1.25344	1.33984	1.44473	1.36271	1.37179	1.29696	1.31309	1.1732	1.10147	0.96709	0.89653	0.91643	0.89629	0.8395	1.85242	1.9872	1.96673	2.01762	2.08164	2.08177	2.10836	2.11366	2.17859	2.19361	2.22651	2.29298	2.34921	2.36442	2.37515	2.31018	2.3505	2.33739	2.33889	2.32081	2.20708	2.20432	2.14932	2.15728	2.19026	1.95185	1.91557	1.98212	1.92126	1.97989	1.82876	1.80144	1.77275	1.77659
-45	1.19314	1.23985	1.3415	1.42612	1.35286	1.35747	1.30682	1.27866	1.16342	1.10082	0.9686	0.89398	0.92494	0.90833	0.835	1.86526	1.99758	1.97309	2.02334	2.06951	2.0707	2.08794	2.10881	2.15882	2.17374	2.22828	2.28077	2.32955	2.35559	2.34515	2.28447	2.32445	2.32777	2.30557	2.26779	2.17934	2.17901	2.13103	2.14144	2.14084	1.92883	1.89176	1.96534	1.88369	1.9631	1.79474	1.76389	1.74044	1.77242
-44.75	1.18187	1.22148	1.33571	1.40809	1.3584	1.32857	1.33562	1.29934	1.16415	1.09923	0.96584	0.88881	0.93741	0.91105	0.83967	1.87924	2.0154	1.98146	2.03021	2.05858	2.06538	2.06763	2.10707	2.13403	2.15835	2.2194	2.27207	2.3011	2.34181	2.30925	2.26366	2.29117	2.30514	2.27391	2.20433	2.15104	2.16385	2.0976	2.13614	2.08539	1.90647	1.88033	1.92956	1.82705	1.92675	1.75532	1.75893	1.71612	1.75095
-44.5	1.17739	1.20011	1.32446	1.39183	1.36876	1.33251	1.33335	1.27701	1.14401	1.10364	0.96447	0.89167	0.94936	0.91731	0.8481	1.88853	2.02056	1.98909	2.02836	2.04698	2.06508	2.05535	2.10401	2.11214	2.14371	2.20292	2.25779	2.26248	2.32009	2.26959	2.24834	2.26483	2.26773	2.25486	2.16638	2.14286	2.14324	2.08878	2.09114	2.05591	1.88952	1.86574	1.91566	1.7928	1.91099	1.73803	1.7453	1.69781	1.73774
-44.25	1.18045	1.18156	1.31435	1.37296	1.37558	1.31894	1.34231	1.28576	1.16189	1.08958	0.96667	0.88823	0.9467	0.91057	0.86724	1.90376	2.03164	1.99338	2.02281	2.04357	2.06374	2.04998	2.09466	2.09712	2.1294	2.18679	2.23931	2.22168	2.28939	2.23275	2.22923	2.23129	2.21482	2.23602	2.14026	2.13532	2.11992	2.04433	2.05034	2.03199	1.84776	1.85643	1.86944	1.75788	1.85845	1.72261	1.72788	1.67731	1.7146
-44	1.18058	1.17171	1.30892	1.35346	1.3565	1.32938	1.31765	1.25963	1.1733	1.07236	0.97521	0.89133	0.93801	0.91055	0.884	1.9193	2.03641	1.99365	2.0084	2.04161	2.05835	2.04247	2.07773	2.08937	2.10472	2.16746	2.20915	2.18665	2.25286	2.20247	2.20252	2.21046	2.15671	2.21685	2.1331	2.12947	2.07875	2.00947	1.99893	2.01099	1.80629	1.83159	1.83975	1.74451	1.82573	1.7042	1.69469	1.65845	1.68392
-43.75	1.17024	1.169	1.3068	1.34483	1.33163	1.32047	1.30167	1.24694	1.20134	1.04662	0.98278	0.88161	0.92975	0.9134	0.89719	1.94164	2.03807	1.98857	1.9971	2.0406	2.04702	2.02963	2.05768	2.08002	2.07634	2.13805	2.174	2.15403	2.21156	2.17202	2.16604	2.17889	2.10422	2.18195	2.11466	2.10395	2.05477	1.94107	1.95788	1.97296	1.75405	1.80552	1.80348	1.71655	1.77161	1.68392	1.65254	1.63215	1.63975
-43.5	1.14763	1.17106	1.30114	1.35466	1.29221	1.32912	1.26929	1.22691	1.18434	1.03944	0.99102	0.87702	0.92885	0.91777	0.89608	1.95958	2.03116	1.98561	1.97843	2.03072	2.03336	2.01654	2.03426	2.06515	2.04523	2.09901	2.12921	2.12548	2.17039	2.13935	2.12558	2.15263	2.0662	2.13668	2.10438	2.05889	2.01732	1.90196	1.92356	1.93248	1.71848	1.76131	1.79276	1.69993	1.7564	1.64832	1.6257	1.62114	1.59871
-43.25	1.12007	1.1767	1.28832	1.37636	1.27789	1.32622	1.25516	1.20875	1.17107	1.04065	0.98456	0.86816	0.93172	0.92467	0.88917	1.98182	2.02009	1.98419	1.96804	2.01903	2.01397	2.00264	2.01137	2.04425	2.02416	2.0604	2.0936	2.09639	2.13989	2.10016	2.0874	2.11415	2.04305	2.08887	2.07632	2.01028	1.99361	1.8536	1.88852	1.89659	1.6884	1.71797	1.78516	1.66682	1.72365	1.62934	1.59607	1.60286	1.56838
-43	1.09338	1.18772	1.27351	1.39751	1.26198	1.31697	1.25505	1.21776	1.12948	1.04751	0.97627	0.87059	0.93155	0.91968	0.88054	1.9922	2.01402	1.98374	1.96299	2.00828	1.98742	1.99051	1.98532	2.02199	2.01033	2.0321	2.07328	2.06882	2.1182	2.05881	2.05244	2.0863	2.02302	2.04375	2.04378	1.96382	1.94892	1.83148	1.86541	1.85893	1.67075	1.67145	1.78063	1.64461	1.70949	1.59493	1.58533	1.5937	1.53276
-42.75	1.07924	1.20002	1.25922	1.39895	1.27259	1.31031	1.27139	1.22129	1.12289	1.05214	0.96026	0.87224	0.9273	0.92314	0.88553	2.00813	2.00583	1.97883	1.97259	2.00166	1.96009	1.97771	1.96618	2.00437	2.00284	2.01297	2.07291	2.04019	2.09631	2.02519	2.02456	2.04817	2.00081	2.00918	1.99087	1.93185	1.91329	1.80748	1.83319	1.8144	1.65748	1.64619	1.75748	1.61392	1.66631	1.57916	1.55015	1.57048	1.50828
-42.5	1.08244	1.20732	1.25452	1.38107	1.27041	1.29211	1.28739	1.25347	1.11483	1.05043	0.9532	0.87948	0.92351	0.91796	0.89761	2.01943	2.00317	1.9665	1.97862	1.99411	1.93501	1.96341	1.95145	1.98924	1.98863	1.99326	2.07338	2.01588	2.06524	2.00541	1.99219	2.00951	1.9677	1.97877	1.94172	1.89152	1.87297	1.79688	1.82222	1.76193	1.638	1.62984	1.71434	1.59198	1.6273	1.54385	1.52071	1.5498	1.47174
-42.25	1.09677	1.20682	1.26036	1.34976	1.27726	1.29057	1.29366	1.23738	1.13828	1.05545	0.95534	0.88179	0.92642	0.92551	0.91926	2.03661	1.9911	1.94792	1.97942	1.98504	1.91782	1.94916	1.94186	1.97115	1.96423	1.97034	2.06593	1.99168	2.03259	1.98964	1.96273	1.96306	1.93493	1.95965	1.89899	1.85914	1.84382	1.78779	1.79683	1.71233	1.62834	1.61411	1.66702	1.5654	1.58772	1.51418	1.47873	1.51232	1.45077
-42	1.1078	1.20198	1.27045	1.32744	1.26237	1.2733	1.29567	1.24464	1.14246	1.05684	0.96009	0.8898	0.93325	0.92455	0.93523	2.04493	1.98305	1.93114	1.96933	1.97339	1.90443	1.93728	1.92438	1.94848	1.92883	1.95025	2.04518	1.97309	1.99698	1.97283	1.92697	1.92058	1.90059	1.93795	1.86567	1.8137	1.81612	1.7696	1.7849	1.67447	1.59693	1.58954	1.60824	1.53192	1.57095	1.46143	1.45413	1.48045	1.4162
-41.75	1.10314	1.19866	1.27705	1.31789	1.25686	1.27769	1.28191	1.19848	1.14869	1.0695	0.96554	0.89901	0.94487	0.93296	0.95215	2.04532	1.96642	1.91851	1.95439	1.96157	1.89107	1.92675	1.90117	1.92668	1.8971	1.93488	2.01906	1.94945	1.96603	1.94195	1.89646	1.88914	1.8673	1.91873	1.83826	1.78538	1.78887	1.74358	1.73684	1.64414	1.57764	1.55104	1.57374	1.4914	1.56821	1.43417	1.42467	1.44509	1.39659
-41.5	1.08449	1.19156	1.27792	1.31803	1.24518	1.2557	1.27092	1.19843	1.13589	1.06834	0.96056	0.90355	0.95413	0.93784	0.96329	2.03019	1.95615	1.91234	1.94195	1.95305	1.87194	1.91603	1.87231	1.90388	1.87314	1.92169	1.989	1.92351	1.9359	1.9007	1.86561	1.87323	1.82684	1.88495	1.80485	1.75212	1.76694	1.6894	1.69934	1.62197	1.5335	1.52438	1.53232	1.45003	1.56116	1.40218	1.40371	1.41004	1.36128
-41.25	1.06787	1.18243	1.27194	1.31835	1.24275	1.25294	1.24976	1.16865	1.13034	1.06449	0.96064	0.90018	0.96278	0.94424	0.98041	2.0171	1.94224	1.90228	1.92629	1.9386	1.85778	1.89873	1.84702	1.87599	1.85468	1.90393	1.94907	1.89195	1.9083	1.86301	1.8425	1.857	1.78866	1.84442	1.77789	1.73613	1.72123	1.64154	1.6449	1.60214	1.51079	1.50141	1.51483	1.42562	1.54567	1.39356	1.3677	1.37306	1.34717
-41	1.06765	1.17217	1.26405	1.3157	1.23492	1.23136	1.24533	1.18327	1.12739	1.04839	0.95218	0.88723	0.96678	0.95329	0.98661	2.01536	1.93667	1.89029	1.91151	1.91711	1.85007	1.87145	1.82331	1.83957	1.83471	1.8764	1.89815	1.86045	1.88317	1.83852	1.81942	1.83061	1.75457	1.79432	1.74345	1.7081	1.68423	1.5862	1.62343	1.58302	1.47665	1.48553	1.48847	1.40732	1.51153	1.37591	1.33706	1.33802	1.32275
-40.75	1.07555	1.16099	1.25548	1.32004	1.21925	1.23181	1.24007	1.17054	1.12058	1.03646	0.95862	0.87899	0.96997	0.96198	0.99133	2.02172	1.93212	1.87116	1.89359	1.88494	1.8501	1.83973	1.79965	1.80168	1.81169	1.84242	1.83878	1.82789	1.86078	1.82328	1.80373	1.79447	1.73537	1.74586	1.71745	1.68125	1.63778	1.54936	1.59842	1.55735	1.46293	1.46038	1.48318	1.39869	1.48313	1.36334	1.30705	1.31536	1.31286
-40.5	1.08564	1.14934	1.24456	1.32536	1.20279	1.22665	1.24729	1.17557	1.12582	1.02961	0.95631	0.87904	0.96801	0.9757	0.99114	2.03112	1.92652	1.85454	1.88073	1.85363	1.84454	1.81236	1.77392	1.76949	1.78716	1.80345	1.78568	1.79587	1.82876	1.8083	1.78557	1.75944	1.72	1.70405	1.69028	1.6513	1.61869	1.51881	1.5836	1.53079	1.43522	1.43721	1.46118	1.37043	1.44276	1.34027	1.28233	1.30021	1.29053
-40.25	1.09258	1.13918	1.2313	1.33084	1.17698	1.23346	1.24684	1.15556	1.11089	1.02863	0.96444	0.88578	0.96688	0.98477	0.99388	2.02705	1.91694	1.84009	1.86244	1.82535	1.82567	1.79001	1.7514	1.7455	1.76333	1.75944	1.746	1.75971	1.7907	1.7841	1.76216	1.72761	1.69953	1.66727	1.67293	1.62507	1.58911	1.50831	1.54931	1.50914	1.41205	1.41113	1.45139	1.34333	1.40859	1.32637	1.26254	1.29872	1.27155
-40	1.09234	1.13094	1.22077	1.32338	1.16655	1.24094	1.24494	1.14523	1.11956	1.0319	0.96283	0.89388	0.96826	0.99705	1.00088	2.01764	1.8993	1.82606	1.84414	1.80552	1.79217	1.77097	1.73599	1.72554	1.739	1.71433	1.72268	1.72608	1.75426	1.7507	1.73252	1.69859	1.66386	1.64409	1.65458	1.60286	1.57087	1.50432	1.51344	1.48823	1.383	1.39064	1.42383	1.29957	1.36754	1.30707	1.24668	1.27874	1.24592
-39.75	1.08345	1.13044	1.22218	1.31478	1.15673	1.24869	1.24345	1.13842	1.10975	1.03421	0.96535	0.90283	0.97014	1.00295	1.00814	1.99923	1.87983	1.80646	1.81543	1.78738	1.75617	1.74861	1.72344	1.70548	1.70902	1.67597	1.70578	1.69853	1.72644	1.71853	1.70042	1.66791	1.62443	1.62321	1.63442	1.5739	1.53328	1.51111	1.47867	1.4648	1.36241	1.36366	1.39567	1.27688	1.33109	1.28449	1.2349	1.26035	1.22829
-39.5	1.0684	1.13745	1.23502	1.29909	1.18143	1.25405	1.23564	1.1442	1.13239	1.0492	0.96116	0.90992	0.97481	1.01383	1.02128	1.99193	1.85477	1.7863	1.78999	1.77062	1.72582	1.72432	1.70944	1.68791	1.67337	1.64746	1.69277	1.68118	1.70743	1.69071	1.67446	1.64124	1.59357	1.61531	1.60159	1.54767	1.50735	1.50019	1.45364	1.42856	1.34769	1.33465	1.3532	1.25385	1.30064	1.26016	1.22503	1.2255	1.20742
-39.25	1.05655	1.1478	1.2516	1.28807	1.20393	1.24342	1.23195	1.16288	1.11612	1.05188	0.95644	0.91502	0.97954	1.01964	1.03139	1.98249	1.83152	1.76571	1.76726	1.75542	1.7081	1.69976	1.68792	1.67478	1.63362	1.63183	1.6795	1.67431	1.69359	1.66616	1.64497	1.61319	1.57587	1.59318	1.56325	1.51316	1.4797	1.46574	1.43724	1.39657	1.32204	1.30441	1.32335	1.25078	1.27925	1.22819	1.21395	1.20816	1.18214
-39	1.05407	1.15786	1.25796	1.27328	1.23589	1.23564	1.22799	1.16827	1.11982	1.0613	0.95582	0.92069	0.98974	1.02332	1.05344	1.97932	1.80508	1.75115	1.7494	1.74127	1.69606	1.67806	1.66419	1.66194	1.59692	1.62722	1.66696	1.6668	1.67507	1.63824	1.61284	1.58422	1.56317	1.5752	1.53364	1.49216	1.45947	1.41816	1.40955	1.36936	1.29514	1.28073	1.29919	1.238	1.26725	1.2038	1.19772	1.19103	1.15637
-38.75	1.05976	1.16677	1.24988	1.26699	1.23102	1.22782	1.23609	1.17441	1.08017	1.05745	0.9557	0.92235	1.00016	1.02601	1.06616	1.96312	1.78491	1.74128	1.72677	1.72282	1.67643	1.65688	1.6392	1.64279	1.56726	1.62157	1.64769	1.64966	1.64946	1.60777	1.57073	1.55217	1.54296	1.54011	1.50908	1.46931	1.4367	1.36993	1.38517	1.35248	1.25743	1.26431	1.28063	1.23061	1.24806	1.17438	1.17148	1.18706	1.12709
-38.5	1.06102	1.17185	1.22927	1.26488	1.22408	1.2352	1.23117	1.15321	1.07099	1.05663	0.96452	0.92585	1.00953	1.02606	1.09044	1.9434	1.76258	1.73506	1.702	1.69715	1.64555	1.63503	1.61348	1.6156	1.54832	1.60535	1.6204	1.61577	1.61443	1.57319	1.53779	1.52898	1.51248	1.51166	1.49597	1.45642	1.40752	1.34539	1.34911	1.33265	1.23928	1.25497	1.25673	1.21051	1.22653	1.16032	1.13971	1.16032	1.11428
-38.25	1.06054	1.17382	1.21124	1.27298	1.19383	1.23611	1.22504	1.14226	1.05532	1.04624	0.95945	0.92806	1.01071	1.03875	1.113	1.9194	1.74632	1.7318	1.67821	1.66591	1.61096	1.60735	1.58075	1.5831	1.52963	1.57441	1.58468	1.57342	1.57614	1.54336	1.51435	1.51353	1.48283	1.473	1.48123	1.43851	1.37657	1.32526	1.3299	1.3055	1.21478	1.2386	1.22576	1.19526	1.19368	1.13562	1.10636	1.13179	1.0905
-38	1.0584	1.17167	1.19829	1.27966	1.17752	1.23691	1.19424	1.11825	1.07238	1.04187	0.96406	0.93374	1.01355	1.05578	1.13867	1.8982	1.73187	1.72362	1.65879	1.63209	1.5808	1.57705	1.54333	1.54737	1.51114	1.53486	1.54879	1.52778	1.54132	1.51786	1.50059	1.49987	1.45814	1.4442	1.46283	1.41932	1.34708	1.31574	1.29816	1.27452	1.20802	1.21135	1.20927	1.16982	1.16976	1.13351	1.08273	1.09342	1.07538
-37.75	1.05713	1.1632	1.19224	1.28244	1.15968	1.22074	1.16432	1.11948	1.07776	1.03486	0.96268	0.94051	1.01594	1.0822	1.15332	1.87623	1.72112	1.70903	1.64266	1.60396	1.55589	1.54679	1.50489	1.50762	1.49077	1.49399	1.51715	1.49075	1.51437	1.49739	1.47958	1.48606	1.43919	1.41641	1.43199	1.38678	1.33107	1.29508	1.28568	1.2487	1.19278	1.17474	1.1939	1.14784	1.14997	1.11343	1.06678	1.0715	1.04605
-37.5	1.04686	1.15115	1.18816	1.28393	1.1562	1.2005	1.13103	1.11088	1.08715	1.03579	0.97736	0.95539	1.02269	1.09368	1.16496	1.85332	1.70379	1.68103	1.62142	1.57578	1.53546	1.52057	1.47464	1.46423	1.46922	1.46072	1.49262	1.45359	1.48944	1.47183	1.45254	1.46102	1.41908	1.3959	1.39406	1.35236	1.31828	1.28426	1.257	1.23441	1.18565	1.14359	1.18765	1.12171	1.13325	1.10351	1.04598	1.05296	1.03694
-37.25	1.03319	1.14298	1.18582	1.28043	1.15693	1.17405	1.12163	1.1174	1.08166	1.04551	0.98509	0.96929	1.02852	1.10364	1.17733	1.83357	1.68098	1.64802	1.59836	1.54828	1.518	1.49363	1.4549	1.42561	1.4467	1.43342	1.4696	1.42124	1.46301	1.44001	1.41848	1.43425	1.39521	1.36969	1.35678	1.32165	1.31487	1.26549	1.24598	1.21855	1.17328	1.12219	1.17595	1.09594	1.11436	1.06817	1.02307	1.04069	1.02529
-37	1.01787	1.13953	1.18371	1.26621	1.16015	1.16199	1.12269	1.1105	1.07888	1.04397	0.9914	0.98206	1.03576	1.10801	1.19232	1.8144	1.65237	1.60828	1.57567	1.51666	1.508	1.46501	1.44182	1.40084	1.42401	1.40969	1.44853	1.39173	1.44042	1.40106	1.39048	1.39639	1.37043	1.34749	1.33293	1.29811	1.30255	1.2492	1.2172	1.20182	1.16168	1.11384	1.17592	1.07873	1.09251	1.04526	0.99954	1.02448	1.02564
-36.75	1.01538	1.13853	1.18675	1.24016	1.16571	1.16134	1.13916	1.11821	1.08571	1.04863	0.98968	0.99052	1.04661	1.12612	1.21021	1.80251	1.62165	1.57545	1.55809	1.48906	1.49719	1.4332	1.42681	1.38864	1.40141	1.39022	1.4311	1.37351	1.42344	1.36787	1.36954	1.36778	1.35489	1.33843	1.32128	1.29044	1.28401	1.2232	1.19448	1.17761	1.15635	1.11015	1.15887	1.06389	1.07128	1.0112	0.98549	1.00786	1.01265
-36.5	1.0221	1.13325	1.19051	1.21144	1.16779	1.17424	1.15215	1.12026	1.09137	1.04168	0.9851	0.99551	1.06412	1.14472	1.21529	1.78643	1.59295	1.54419	1.53844	1.46696	1.48046	1.40429	1.40762	1.37803	1.38062	1.37261	1.41398	1.36301	1.40955	1.34413	1.34832	1.33561	1.34739	1.33421	1.30195	1.277	1.25772	1.19839	1.15968	1.15516	1.14288	1.10374	1.13764	1.06776	1.04926	1.00132	0.9744	0.99468	1.00231
-36.25	1.03646	1.12256	1.1965	1.18797	1.16789	1.19043	1.16128	1.11856	1.09568	1.04067	0.99096	1.00777	1.08672	1.16205	1.23103	1.77296	1.56745	1.52388	1.51675	1.45076	1.45232	1.38118	1.38764	1.36043	1.36136	1.35314	1.39299	1.35896	1.38864	1.32589	1.32434	1.31548	1.34104	1.32617	1.27894	1.26711	1.2314	1.17048	1.14201	1.13279	1.12571	1.09901	1.10226	1.06135	1.03226	0.99043	0.96482	0.98442	0.98311
-36	1.04618	1.1075	1.19877	1.18134	1.16133	1.1983	1.16913	1.0947	1.08429	1.03168	0.99598	1.02638	1.10461	1.17024	1.24955	1.75256	1.54659	1.50746	1.48682	1.43667	1.41783	1.36663	1.36599	1.33615	1.33866	1.33173	1.36004	1.35187	1.35884	1.30965	1.29928	1.29223	1.32735	1.29884	1.25237	1.24343	1.20888	1.14565	1.12961	1.11436	1.08458	1.07889	1.08004	1.05352	1.0059	0.99031	0.94743	0.97608	0.96633
-35.75	1.05075	1.09141	1.19423	1.18772	1.15533	1.1957	1.17068	1.06562	1.07617	1.03823	1.02155	1.04783	1.1193	1.17805	1.28743	1.73165	1.52902	1.49903	1.45373	1.42063	1.38134	1.3548	1.33767	1.3102	1.31336	1.30871	1.31717	1.34162	1.32141	1.2933	1.28207	1.27631	1.30054	1.27	1.24002	1.2289	1.19016	1.12435	1.12253	1.09477	1.06288	1.06243	1.07079	1.02103	0.98571	0.98529	0.93736	0.96413	0.94749
-35.5	1.04732	1.07941	1.18286	1.19959	1.14639	1.18818	1.16374	1.04883	1.06707	1.03018	1.03361	1.05872	1.12807	1.18713	1.32161	1.70182	1.51248	1.48818	1.4169	1.4008	1.34867	1.3395	1.29997	1.28589	1.28643	1.2837	1.27087	1.32345	1.28828	1.27843	1.27213	1.25761	1.26831	1.23688	1.22862	1.20387	1.17032	1.10922	1.11059	1.07496	1.04167	1.03664	1.06498	0.99181	0.96296	0.97405	0.92552	0.94726	0.92576
-35.25	1.0428	1.07294	1.17355	1.20796	1.13897	1.17308	1.14368	1.04723	1.07447	1.03402	1.06063	1.06292	1.13874	1.1975	1.35741	1.67203	1.48928	1.47667	1.38391	1.37958	1.32074	1.31698	1.26006	1.26115	1.25896	1.26054	1.23602	1.29357	1.26097	1.25916	1.26844	1.24119	1.23394	1.21658	1.2206	1.18424	1.14916	1.10641	1.08521	1.06013	1.05232	1.02227	1.06192	0.962	0.95182	0.96181	0.91297	0.93038	0.91339
-35	1.03831	1.07255	1.1666	1.20161	1.12583	1.15976	1.12049	1.05739	1.07541	1.03735	1.05731	1.05945	1.15122	1.21602	1.37401	1.64392	1.46637	1.45748	1.35784	1.35637	1.30106	1.29073	1.22997	1.23703	1.23172	1.23375	1.21042	1.25912	1.24484	1.23597	1.25904	1.21735	1.20589	1.1969	1.1974	1.15073	1.12962	1.09181	1.06486	1.04615	1.04159	1.00823	1.0483	0.95023	0.93974	0.94274	0.89685	0.92308	0.89816
-34.75	1.03222	1.08041	1.15773	1.18553	1.11817	1.14553	1.09274	1.05517	1.07774	1.0525	1.06349	1.06088	1.16479	1.23249	1.38501	1.61616	1.44123	1.43056	1.34049	1.33213	1.28646	1.26489	1.21448	1.21544	1.20834	1.20406	1.19289	1.22736	1.23171	1.20718	1.24251	1.1888	1.18408	1.19089	1.17072	1.12301	1.11559	1.07596	1.03944	1.03748	1.04629	0.99823	1.04395	0.93824	0.93517	0.93019	0.87985	0.91728	0.89505
-34.5	1.02383	1.09337	1.14746	1.1727	1.11834	1.13746	1.08216	1.05716	1.05992	1.06875	1.04864	1.06911	1.16779	1.25069	1.38841	1.5915	1.4184	1.39825	1.32851	1.30779	1.2675	1.24052	1.20437	1.19798	1.1875	1.17635	1.17616	1.20916	1.21358	1.18424	1.22076	1.16048	1.16853	1.18663	1.14898	1.09297	1.10441	1.04428	1.02967	1.02358	1.03688	0.97787	1.02053	0.93167	0.92129	0.90283	0.87087	0.90849	0.87572
-34.25	1.01639	1.10602	1.13907	1.16815	1.1265	1.13509	1.07693	1.059	1.05294	1.08561	1.05501	1.08593	1.16964	1.26086	1.3988	1.56466	1.39271	1.36429	1.31504	1.2806	1.24429	1.2152	1.19381	1.17832	1.16877	1.15279	1.16526	1.19292	1.18389	1.1705	1.19668	1.13374	1.15057	1.18439	1.13947	1.08132	1.09169	1.02709	1.01294	1.00764	1.04079	0.96367	1.00953	0.91844	0.9053	0.88813	0.86526	0.89098	0.86929
-34	1.01747	1.11408	1.13747	1.16789	1.13885	1.13769	1.09264	1.07967	1.04589	1.09181	1.05379	1.10443	1.17161	1.27361	1.4192	1.54482	1.36777	1.33813	1.30151	1.25314	1.21775	1.18521	1.17841	1.1536	1.1476	1.13339	1.15808	1.17651	1.15362	1.16413	1.17327	1.12069	1.13634	1.1728	1.13944	1.07539	1.06816	1.0146	1.01295	0.98512	1.03247	0.95193	0.97763	0.90717	0.87802	0.86151	0.86253	0.87485	0.85045
-33.75	1.01989	1.10916	1.14189	1.16018	1.13788	1.13685	1.10638	1.08966	1.0604	1.09264	1.06749	1.12385	1.18509	1.28461	1.4466	1.52317	1.34151	1.31702	1.28125	1.22646	1.1984	1.15719	1.16231	1.12332	1.12036	1.11857	1.15112	1.1531	1.13095	1.15398	1.14754	1.11355	1.12345	1.161	1.12946	1.07446	1.04303	1.01762	1.00466	0.96478	1.01488	0.94531	0.96294	0.8983	0.85661	0.85713	0.8476	0.86546	0.84951
-33.5	1.03042	1.09606	1.14958	1.14855	1.12688	1.1305	1.12397	1.10205	1.05763	1.09749	1.07355	1.13879	1.2014	1.30198	1.47665	1.50508	1.32021	1.30108	1.25988	1.20076	1.18043	1.13464	1.14229	1.09447	1.09141	1.10571	1.13796	1.13289	1.12293	1.13615	1.1235	1.11176	1.10878	1.14042	1.10666	1.06334	1.02738	1.00446	1.00387	0.94772	0.9925	0.93941	0.93344	0.88751	0.8416	0.84092	0.8321	0.8638	0.83599
-33.25	1.03953	1.08295	1.14958	1.13287	1.10742	1.1179	1.12431	1.09603	1.06131	1.09353	1.08844	1.15368	1.22001	1.31731	1.49981	1.47647	1.29732	1.27885	1.23385	1.17813	1.16803	1.12046	1.11818	1.07386	1.06483	1.08978	1.11669	1.11374	1.12317	1.11202	1.10072	1.10308	1.09006	1.11339	1.07308	1.04241	1.02214	0.98365	0.98462	0.94096	0.95999	0.92581	0.93851	0.87297	0.84585	0.84048	0.80807	0.85299	0.82467
-33	1.05033	1.07163	1.14472	1.13581	1.09059	1.10849	1.12285	1.08959	1.05561	1.0944	1.09998	1.17322	1.23815	1.33357	1.52059	1.45251	1.27542	1.25921	1.20986	1.15915	1.1512	1.11091	1.0903	1.06334	1.04539	1.07154	1.09112	1.09964	1.12138	1.09016	1.0858	1.09357	1.06712	1.0798	1.04676	1.01802	1.01841	0.9542	0.96472	0.93931	0.94455	0.91554	0.93794	0.85002	0.84379	0.82292	0.79321	0.83278	0.79647
-32.75	1.05469	1.06178	1.13325	1.14089	1.08422	1.10404	1.11164	1.08346	1.07646	1.09121	1.10908	1.19018	1.26185	1.35034	1.52845	1.42185	1.24921	1.23614	1.18001	1.14185	1.13234	1.10134	1.06514	1.05866	1.03532	1.05223	1.06196	1.08316	1.10894	1.07365	1.0704	1.08023	1.04699	1.04942	1.0257	0.99389	1.00036	0.936	0.94278	0.93225	0.92464	0.89509	0.95593	0.83323	0.84352	0.8196	0.77437	0.80272	0.77845
-32.5	1.05423	1.05607	1.12166	1.15201	1.07725	1.10424	1.10654	1.08747	1.09824	1.09854	1.11729	1.20635	1.28237	1.36967	1.5387	1.39489	1.22222	1.2167	1.1515	1.12239	1.10854	1.08638	1.04408	1.05133	1.0324	1.0332	1.03453	1.06648	1.08705	1.05545	1.05766	1.06551	1.02781	1.02676	1.01633	0.97826	0.97346	0.93085	0.93786	0.91645	0.92752	0.87392	0.95003	0.82271	0.82762	0.80462	0.7609	0.7784	0.76255
-32.25	1.0423	1.05566	1.11296	1.15113	1.07236	1.11235	1.09898	1.10614	1.12542	1.10432	1.11666	1.2157	1.2949	1.39471	1.54599	1.35772	1.19367	1.19134	1.12337	1.10048	1.08461	1.06757	1.02947	1.03683	1.02972	1.01176	1.00887	1.05167	1.06155	1.03449	1.04237	1.04834	1.00823	1.00929	1.00359	0.96359	0.94689	0.92731	0.93725	0.89754	0.91007	0.83817	0.93843	0.82168	0.81634	0.79188	0.74489	0.76107	0.75672
-32	1.03352	1.0622	1.11349	1.14982	1.06353	1.11639	1.09619	1.11932	1.12894	1.11622	1.12798	1.22518	1.29671	1.41699	1.5654	1.32549	1.16793	1.164	1.10231	1.07816	1.06262	1.04526	1.01509	1.01549	1.02235	0.98673	0.99407	1.04029	1.04292	1.01395	1.03107	1.02714	0.99114	0.99419	0.98578	0.95451	0.9361	0.91861	0.93374	0.88496	0.90261	0.8202	0.90977	0.81981	0.79518	0.77039	0.73934	0.7493	0.75549
-31.75	1.02621	1.06987	1.11868	1.14231	1.06615	1.12447	1.09476	1.13339	1.12105	1.1224	1.12873	1.23351	1.29765	1.43585	1.5841	1.29446	1.1454	1.13292	1.08637	1.05793	1.04725	1.01994	1.00015	0.99215	1.00348	0.96023	0.98486	1.03335	1.03125	1.00119	1.01982	1.00385	0.98307	0.98369	0.97298	0.94239	0.93497	0.90944	0.9175	0.87634	0.87524	0.8059	0.8738	0.81425	0.78834	0.75192	0.7338	0.73508	0.74427
-31.5	1.02566	1.07005	1.12832	1.14218	1.07023	1.11549	1.10211	1.12906	1.11041	1.12875	1.14476	1.2458	1.30839	1.44182	1.60629	1.2747	1.1297	1.1045	1.07311	1.04072	1.03516	0.99284	0.9845	0.96997	0.97498	0.94285	0.98012	1.02159	1.01865	0.99654	1.01073	0.98188	0.98043	0.98008	0.96517	0.93352	0.93591	0.91192	0.89455	0.86082	0.86247	0.80675	0.84027	0.80122	0.77497	0.74058	0.73112	0.72066	0.73885
-31.25	1.03403	1.06637	1.1365	1.13805	1.08868	1.11553	1.11923	1.13932	1.11232	1.13212	1.15444	1.25753	1.32648	1.44651	1.61678	1.25519	1.11664	1.08026	1.061	1.02283	1.02061	0.96581	0.97011	0.95008	0.93929	0.93713	0.97224	1.00473	0.99799	0.99619	0.99985	0.96737	0.97826	0.98114	0.97303	0.92647	0.92987	0.91604	0.8817	0.83944	0.83496	0.81029	0.81193	0.79109	0.77322	0.73437	0.72751	0.71077	0.72592
-31	1.04626	1.06489	1.14464	1.13281	1.0952	1.11295	1.13401	1.13764	1.13052	1.13854	1.18398	1.27415	1.34709	1.45287	1.62803	1.23878	1.105	1.0604	1.0482	1.00739	1.0053	0.94268	0.95712	0.93087	0.90827	0.93466	0.96531	0.98138	0.975	0.98585	0.98473	0.95691	0.96979	0.98333	0.96565	0.92327	0.91537	0.91724	0.87651	0.82019	0.8145	0.82374	0.80662	0.77707	0.76427	0.73569	0.71996	0.70738	0.72527
-30.75	1.05604	1.06311	1.14933	1.1287	1.09976	1.1268	1.15029	1.1516	1.14471	1.15081	1.20239	1.2934	1.36178	1.46826	1.63412	1.22161	1.08986	1.0457	1.03887	0.99453	0.98589	0.92644	0.94239	0.91254	0.88945	0.92784	0.95596	0.96316	0.95853	0.96639	0.96644	0.95048	0.9552	0.97717	0.95108	0.92483	0.90013	0.89914	0.87404	0.81076	0.79072	0.82754	0.79798	0.77187	0.76144	0.72588	0.71701	0.70699	0.71239
-30.5	1.05654	1.05699	1.14879	1.11898	1.08705	1.12523	1.15428	1.1497	1.16395	1.16853	1.22937	1.31522	1.37988	1.48792	1.64062	1.206	1.07047	1.03182	1.02441	0.98362	0.96931	0.91598	0.92478	0.89818	0.88231	0.91549	0.94433	0.94711	0.95327	0.94365	0.94677	0.94045	0.94264	0.96324	0.91942	0.9225	0.88645	0.87215	0.85447	0.80292	0.78294	0.82529	0.79883	0.76582	0.75519	0.72406	0.70682	0.69919	0.71042
-30.25	1.0494	1.04597	1.13889	1.11364	1.07906	1.11799	1.15905	1.17084	1.16338	1.18765	1.23714	1.32868	1.39637	1.50837	1.64629	1.19101	1.0476	1.02089	1.00743	0.96864	0.95069	0.90854	0.90364	0.88776	0.87764	0.90247	0.92524	0.93296	0.95254	0.92548	0.92908	0.93018	0.9267	0.94024	0.89884	0.91622	0.88161	0.84498	0.83093	0.79874	0.78331	0.80646	0.78198	0.75837	0.75569	0.71194	0.69738	0.68764	0.69366
-30	1.03631	1.03372	1.12078	1.10326	1.07673	1.0973	1.15836	1.17479	1.17341	1.19928	1.24951	1.33745	1.41673	1.52726	1.6539	1.17409	1.02433	1.00726	0.98265	0.95158	0.93332	0.90331	0.88216	0.88218	0.86866	0.892	0.90082	0.91702	0.95045	0.91012	0.91241	0.92257	0.90967	0.92301	0.87564	0.90045	0.87621	0.82842	0.80384	0.79434	0.7871	0.78202	0.77509	0.74286	0.75157	0.71346	0.6779	0.673	0.68903
-29.75	1.02731	1.03067	1.10384	1.10672	1.08154	1.08459	1.15969	1.19086	1.16791	1.20659	1.25354	1.34215	1.43042	1.546	1.66821	1.15671	1.00551	0.99441	0.95652	0.93123	0.91281	0.89836	0.86477	0.87381	0.85413	0.88149	0.87615	0.90403	0.93975	0.8978	0.8982	0.91422	0.88806	0.90677	0.86208	0.88278	0.87369	0.82099	0.79102	0.79335	0.78852	0.76085	0.75814	0.72649	0.7364	0.70485	0.66716	0.66472	0.67655
-29.5	1.01924	1.04153	1.0927	1.10388	1.08912	1.08882	1.15273	1.18337	1.1821	1.20618	1.26513	1.34827	1.44313	1.57021	1.68414	1.13464	0.99049	0.97793	0.93023	0.91121	0.89303	0.8909	0.8517	0.85797	0.84079	0.86293	0.86052	0.89194	0.92335	0.88375	0.8833	0.90405	0.87039	0.89728	0.84497	0.86203	0.86429	0.81546	0.7773	0.79529	0.78115	0.73909	0.75396	0.70659	0.72053	0.70429	0.64933	0.65887	0.66715
-29.25	1.01412	1.05736	1.08808	1.11135	1.0952	1.09889	1.14579	1.17769	1.17954	1.21411	1.2826	1.35809	1.45374	1.59064	1.69872	1.11434	0.97626	0.96139	0.91063	0.8908	0.87213	0.8778	0.83951	0.83528	0.83147	0.83641	0.85517	0.88278	0.90063	0.87106	0.87565	0.88756	0.86007	0.88587	0.8343	0.84456	0.85679	0.81115	0.77659	0.78811	0.77287	0.72958	0.73955	0.69529	0.69617	0.68884	0.64555	0.65254	0.65288
-29	1.01188	1.0723	1.08593	1.10552	1.10785	1.11269	1.13603	1.16836	1.19902	1.22855	1.30136	1.36902	1.47346	1.606	1.69987	1.09306	0.95629	0.94116	0.89753	0.87245	0.85358	0.85789	0.82775	0.81584	0.82324	0.81188	0.852	0.87173	0.87835	0.86207	0.87099	0.86731	0.85904	0.88109	0.82569	0.82957	0.84191	0.80708	0.76787	0.77454	0.75889	0.7182	0.72908	0.6826	0.68286	0.6795	0.63641	0.64381	0.64296
-28.75	1.01479	1.07967	1.08696	1.10501	1.11127	1.10652	1.13993	1.17421	1.20713	1.24919	1.32877	1.38433	1.49702	1.61187	1.69724	1.07735	0.93581	0.92197	0.89188	0.85783	0.83846	0.83185	0.81655	0.80253	0.81522	0.80003	0.84327	0.85953	0.85852	0.85091	0.86588	0.84506	0.85918	0.87857	0.81977	0.82102	0.82561	0.80534	0.77092	0.75623	0.74674	0.71477	0.7081	0.67297	0.66814	0.66243	0.63889	0.63367	0.63466
-28.5	1.01978	1.07995	1.09316	1.10091	1.11085	1.10485	1.15253	1.19102	1.233	1.26741	1.34874	1.40443	1.52129	1.61621	1.6878	1.05862	0.91677	0.90458	0.88917	0.84797	0.82534	0.80392	0.80495	0.7955	0.80166	0.80329	0.82819	0.84705	0.84653	0.83546	0.8554	0.82907	0.8554	0.87419	0.81692	0.82094	0.80647	0.80009	0.76452	0.74426	0.72899	0.70127	0.695	0.66093	0.66001	0.64997	0.63669	0.6269	0.62571
-28.25	1.0225	1.07538	1.10923	1.11017	1.0989	1.09229	1.18153	1.21391	1.25021	1.2842	1.38143	1.42646	1.53727	1.62113	1.68593	1.04466	0.90308	0.89119	0.88209	0.83893	0.81622	0.7797	0.79501	0.78743	0.78118	0.80866	0.81576	0.83626	0.83657	0.81785	0.83785	0.8159	0.84578	0.8647	0.81408	0.82149	0.79042	0.78699	0.76116	0.73361	0.72019	0.70404	0.68265	0.65248	0.64968	0.63539	0.63802	0.6214	0.62205
-28	1.01954	1.06899	1.12176	1.11478	1.09085	1.10554	1.208	1.23537	1.26991	1.30335	1.4037	1.44411	1.54652	1.62848	1.68131	1.02782	0.88971	0.87987	0.87023	0.82674	0.80648	0.76342	0.78378	0.77454	0.75879	0.80607	0.80984	0.82792	0.83051	0.80468	0.81599	0.80828	0.82845	0.85418	0.8145	0.81762	0.78268	0.77332	0.75125	0.72789	0.71092	0.70407	0.67505	0.64545	0.65319	0.62403	0.63359	0.61834	0.61072
-27.75	1.01271	1.06035	1.12354	1.12114	1.08767	1.11036	1.22773	1.24015	1.28221	1.32323	1.43417	1.45744	1.55318	1.6299	1.67732	1.0131	0.87617	0.86722	0.85231	0.81311	0.79425	0.75541	0.77012	0.76066	0.74157	0.7918	0.80697	0.8198	0.82499	0.79763	0.79331	0.799	0.81002	0.85168	0.80871	0.80243	0.77766	0.75621	0.74439	0.71613	0.70726	0.7148	0.66568	0.63923	0.65839	0.61699	0.62778	0.61926	0.60642
-27.5	1.00823	1.05558	1.10871	1.12344	1.09213	1.13046	1.23333	1.24569	1.29566	1.33894	1.44682	1.46655	1.56207	1.62562	1.66609	0.99452	0.86224	0.85261	0.83419	0.79875	0.77668	0.75164	0.75262	0.75062	0.73202	0.77638	0.79582	0.81234	0.81852	0.79745	0.77834	0.79202	0.79025	0.84601	0.8038	0.78901	0.77567	0.74608	0.73523	0.71233	0.69584	0.7167	0.66105	0.63322	0.66118	0.6119	0.62518	0.62574	0.59625
-27.25	1.00768	1.05563	1.0865	1.12577	1.10196	1.13145	1.23513	1.24505	1.31139	1.34693	1.46567	1.47167	1.57328	1.62054	1.65528	0.97732	0.85044	0.8389	0.8139	0.78596	0.75958	0.7481	0.7346	0.74315	0.72715	0.76126	0.77681	0.80367	0.81105	0.79569	0.77206	0.78612	0.78476	0.8375	0.78966	0.77547	0.76784	0.735	0.71963	0.71556	0.68605	0.71507	0.65467	0.62199	0.65329	0.61476	0.61722	0.62689	0.59318
-27	1.00794	1.0632	1.06841	1.13358	1.11676	1.13794	1.2339	1.25761	1.31781	1.34802	1.47071	1.47518	1.58345	1.61628	1.6462	0.95907	0.84073	0.82595	0.79527	0.77569	0.74284	0.74104	0.71664	0.73368	0.72218	0.75124	0.75686	0.79667	0.80194	0.78894	0.7741	0.78258	0.78108	0.81424	0.77437	0.7655	0.76236	0.73661	0.70659	0.71724	0.67314	0.69753	0.65379	0.61609	0.63571	0.60999	0.61011	0.61971	0.58496
-26.75	1.00895	1.07516	1.06362	1.13756	1.13514	1.13643	1.24026	1.26941	1.33126	1.35134	1.48625	1.48141	1.59145	1.61604	1.63875	0.94365	0.83024	0.81172	0.77689	0.76554	0.73237	0.72941	0.70425	0.71887	0.71289	0.73966	0.74393	0.78537	0.79137	0.7801	0.77835	0.77367	0.78225	0.79229	0.75798	0.75789	0.74846	0.73703	0.6935	0.71269	0.66076	0.6833	0.64719	0.61237	0.62011	0.60563	0.59877	0.60412	0.58742
-26.5	1.01226	1.08596	1.06809	1.14455	1.14634	1.14624	1.25117	1.28314	1.33576	1.35736	1.49654	1.49036	1.59505	1.61876	1.62799	0.92865	0.81735	0.79678	0.76472	0.75402	0.72461	0.71167	0.69599	0.69777	0.7056	0.72668	0.7355	0.77169	0.77491	0.77017	0.77986	0.75822	0.77294	0.77466	0.74404	0.75551	0.73951	0.74042	0.69506	0.69667	0.64946	0.66831	0.63937	0.61312	0.60879	0.59393	0.59254	0.58771	0.58559
-26.25	1.02023	1.09035	1.08129	1.14664	1.15355	1.16206	1.26424	1.28363	1.35907	1.37269	1.51752	1.50353	1.59459	1.62017	1.61122	0.9147	0.79777	0.78059	0.75558	0.73941	0.71733	0.6931	0.68934	0.67734	0.70132	0.70932	0.72964	0.7516	0.75757	0.75951	0.77311	0.7412	0.76578	0.77091	0.72971	0.75978	0.72257	0.73388	0.68821	0.68428	0.64104	0.66277	0.62506	0.61013	0.60451	0.59031	0.5886	0.57938	0.58845
-26	1.03113	1.08625	1.0961	1.15605	1.15668	1.17586	1.27865	1.28786	1.37309	1.39248	1.53628	1.51705	1.58997	1.62006	1.5997	0.90373	0.77602	0.7663	0.74745	0.72385	0.70825	0.67721	0.68312	0.66357	0.70102	0.69041	0.72373	0.736	0.74082	0.74715	0.75929	0.72698	0.75102	0.77202	0.71702	0.76274	0.71297	0.72342	0.68652	0.66878	0.64016	0.6585	0.61152	0.60913	0.59699	0.58771	0.5882	0.57599	0.58201
-25.75	1.04564	1.07811	1.10955	1.15665	1.16459	1.19342	1.28715	1.29646	1.39514	1.41824	1.55646	1.52931	1.58628	1.61774	1.59086	0.89108	0.75531	0.75395	0.73468	0.70801	0.69715	0.66584	0.6785	0.65833	0.69703	0.67095	0.71863	0.72855	0.73661	0.73333	0.73884	0.72321	0.74505	0.77269	0.70484	0.76453	0.69702	0.7122	0.67315	0.66132	0.63191	0.6469	0.59974	0.60205	0.5925	0.59501	0.57951	0.57053	0.5723
-25.5	1.0562	1.07438	1.11646	1.16267	1.17175	1.2028	1.30015	1.31519	1.40604	1.43724	1.56894	1.53943	1.58415	1.61439	1.58666	0.87859	0.74167	0.74332	0.7184	0.69556	0.68909	0.65608	0.67476	0.65642	0.68776	0.65879	0.71375	0.7307	0.73683	0.71937	0.71659	0.72567	0.73838	0.76539	0.69582	0.75784	0.68737	0.69766	0.67577	0.64502	0.62416	0.6361	0.59389	0.5993	0.58916	0.59468	0.56795	0.55916	0.55783
-25.25	1.06034	1.07491	1.11886	1.16266	1.17237	1.21793	1.311	1.33572	1.42059	1.45633	1.572	1.5486	1.58645	1.60795	1.57602	0.86397	0.73369	0.73043	0.69776	0.68475	0.68449	0.64874	0.67057	0.65332	0.67177	0.65748	0.70867	0.73305	0.73741	0.70969	0.7022	0.72992	0.73288	0.74504	0.68908	0.74643	0.67464	0.68682	0.67359	0.63805	0.60815	0.62253	0.59122	0.59029	0.5858	0.59208	0.55413	0.54505	0.55096
-25	1.05681	1.07453	1.12128	1.17073	1.16891	1.23188	1.33237	1.34786	1.43562	1.46893	1.57874	1.55121	1.58897	1.60391	1.56177	0.85136	0.72897	0.71692	0.6778	0.6768	0.6809	0.64328	0.66286	0.64601	0.6575	0.66162	0.70128	0.73344	0.72714	0.7016	0.69676	0.72986	0.72459	0.72577	0.68468	0.72887	0.66905	0.66737	0.6735	0.62988	0.60458	0.61442	0.58903	0.58495	0.58767	0.58171	0.54189	0.53447	0.54534
-24.75	1.05204	1.07345	1.12416	1.17777	1.16331	1.25374	1.33856	1.35288	1.45193	1.47924	1.58634	1.55327	1.59163	1.59858	1.54173	0.83597	0.72334	0.7027	0.66126	0.66929	0.6724	0.63875	0.64895	0.63619	0.6443	0.66951	0.6915	0.72855	0.71392	0.69376	0.6967	0.72953	0.71585	0.70512	0.6846	0.71178	0.66715	0.65893	0.65768	0.63481	0.60093	0.60479	0.58899	0.57684	0.58484	0.57052	0.53648	0.53105	0.54635
-24.5	1.05012	1.07581	1.1269	1.19428	1.16933	1.26262	1.35109	1.35995	1.47715	1.48438	1.61336	1.55284	1.59491	1.59184	1.52299	0.82037	0.71642	0.69067	0.65102	0.66242	0.66198	0.63392	0.63276	0.62776	0.63332	0.67101	0.67843	0.7195	0.69936	0.6889	0.69488	0.72528	0.70691	0.69756	0.68659	0.69867	0.66479	0.64509	0.63451	0.63476	0.60832	0.6059	0.58518	0.57208	0.58754	0.55895	0.53061	0.53388	0.54605
-24.25	1.05456	1.08829	1.13079	1.20792	1.17802	1.27019	1.35497	1.36882	1.49101	1.48242	1.63804	1.55604	1.60016	1.58079	1.4998	0.8031	0.70651	0.67907	0.64747	0.6561	0.64853	0.62532	0.61714	0.61931	0.62261	0.66514	0.66473	0.71021	0.69008	0.68436	0.68588	0.72135	0.6928	0.69045	0.68923	0.68803	0.66353	0.65011	0.61581	0.64505	0.60933	0.60395	0.57885	0.56087	0.58351	0.55295	0.52401	0.53516	0.54796
-24	1.06151	1.10705	1.13935	1.21834	1.19422	1.26342	1.37453	1.38641	1.51266	1.48073	1.67013	1.55918	1.60179	1.5659	1.47572	0.79219	0.69255	0.66858	0.64835	0.64919	0.63593	0.61516	0.60754	0.60857	0.61845	0.64965	0.65293	0.69672	0.68296	0.68042	0.67123	0.71114	0.68374	0.69177	0.68959	0.68192	0.65687	0.64605	0.61002	0.64344	0.61137	0.60634	0.57276	0.55057	0.58502	0.54546	0.52222	0.53592	0.54777
-23.75	1.06998	1.12218	1.15542	1.2175	1.20546	1.25956	1.38741	1.39687	1.5131	1.48355	1.68205	1.56517	1.59834	1.54824	1.44943	0.78436	0.67571	0.65527	0.64936	0.64091	0.62103	0.60433	0.59945	0.59582	0.61877	0.63261	0.6447	0.68332	0.67517	0.67686	0.65648	0.6963	0.6724	0.6878	0.68448	0.68329	0.65651	0.65836	0.62736	0.64325	0.60679	0.5998	0.57326	0.53889	0.57885	0.53912	0.52535	0.53301	0.5473
-23.5	1.08209	1.12648	1.17622	1.21012	1.22215	1.26227	1.39578	1.40474	1.52603	1.50158	1.69057	1.56863	1.59162	1.53251	1.42486	0.77785	0.65862	0.64309	0.646	0.63	0.6054	0.59266	0.5942	0.58427	0.61872	0.61458	0.63971	0.66868	0.6673	0.67544	0.64579	0.67962	0.67489	0.69073	0.67343	0.68757	0.65594	0.65467	0.63944	0.63545	0.60559	0.60458	0.57558	0.53844	0.58547	0.53081	0.5359	0.53512	0.54316
-23.25	1.09495	1.12516	1.18834	1.2098	1.23443	1.2769	1.38115	1.40668	1.5284	1.51862	1.67964	1.57257	1.58349	1.51933	1.40542	0.7668	0.64327	0.62821	0.63978	0.61824	0.5908	0.58004	0.58815	0.57466	0.61111	0.60251	0.63582	0.6571	0.66079	0.6756	0.63731	0.66674	0.67465	0.69285	0.66017	0.68991	0.65925	0.66236	0.65092	0.62858	0.60407	0.60345	0.58118	0.54006	0.58775	0.52913	0.53867	0.53613	0.5379
-23	1.10294	1.12011	1.19074	1.21537	1.25554	1.2951	1.36504	1.42191	1.55211	1.54535	1.67418	1.57377	1.57427	1.50669	1.3927	0.75515	0.63095	0.61608	0.62946	0.6051	0.58099	0.57053	0.58543	0.56652	0.59726	0.59293	0.63469	0.64674	0.65783	0.6772	0.63733	0.65912	0.67813	0.69876	0.6528	0.68679	0.65124	0.65038	0.63459	0.61598	0.60539	0.60913	0.5794	0.54816	0.58955	0.53039	0.53612	0.5397	0.53606
-22.75	1.10577	1.11462	1.1861	1.2328	1.2673	1.30807	1.35291	1.43968	1.56072	1.56137	1.66189	1.56927	1.56349	1.49591	1.38426	0.74307	0.62212	0.60637	0.61856	0.59394	0.57624	0.56283	0.57998	0.55781	0.58285	0.58745	0.63474	0.64193	0.6554	0.67626	0.64405	0.65428	0.67233	0.70305	0.6529	0.68374	0.64245	0.64031	0.62834	0.60306	0.60025	0.60206	0.5798	0.55279	0.58089	0.53754	0.52041	0.53626	0.53088
-22.5	1.10784	1.11108	1.1848	1.24776	1.2803	1.31585	1.36378	1.45949	1.57192	1.5821	1.65897	1.56287	1.54974	1.47995	1.37332	0.73287	0.61587	0.60195	0.60519	0.58356	0.57241	0.55629	0.57061	0.54961	0.57122	0.58213	0.63123	0.63712	0.65579	0.67173	0.6536	0.65059	0.66983	0.70291	0.65402	0.67835	0.63168	0.62827	0.60995	0.59986	0.59377	0.60389	0.57755	0.55626	0.56808	0.53967	0.51325	0.53325	0.52921
-22.25	1.10837	1.1113	1.1884	1.26933	1.27803	1.31999	1.38797	1.46731	1.56393	1.59089	1.65119	1.55569	1.53417	1.46181	1.35705	0.7206	0.61033	0.59734	0.59127	0.57636	0.56837	0.54889	0.5526	0.54465	0.56304	0.57662	0.61881	0.63601	0.65311	0.66786	0.65603	0.64538	0.65943	0.70139	0.64965	0.67011	0.63093	0.6248	0.6118	0.60198	0.58458	0.59994	0.57623	0.55775	0.56169	0.54	0.50983	0.53149	0.52248
-22	1.11178	1.11559	1.19626	1.28243	1.28126	1.33429	1.41107	1.46554	1.5571	1.59946	1.64414	1.55271	1.52039	1.44122	1.33688	0.70657	0.60433	0.59467	0.57534	0.56812	0.55978	0.54312	0.53473	0.54263	0.55607	0.57056	0.60181	0.63411	0.64817	0.66374	0.65073	0.643	0.64919	0.69229	0.6396	0.65569	0.6321	0.63018	0.59942	0.61524	0.57839	0.6003	0.57055	0.55402	0.55902	0.53509	0.51586	0.53443	0.52797
-21.75	1.11475	1.12638	1.20251	1.30208	1.28386	1.35695	1.41841	1.46477	1.56284	1.599	1.63264	1.54662	1.50696	1.42356	1.31571	0.69085	0.59787	0.58836	0.56066	0.56119	0.5497	0.54127	0.52541	0.54304	0.55205	0.56903	0.58501	0.63115	0.63752	0.65831	0.64181	0.64118	0.64355	0.68273	0.6309	0.64795	0.63812	0.63444	0.59837	0.61356	0.57633	0.59102	0.57101	0.5488	0.56728	0.53267	0.51688	0.53514	0.53081
-21.5	1.11941	1.14381	1.21082	1.30298	1.29429	1.38271	1.4162	1.46733	1.57581	1.60059	1.62345	1.53934	1.49284	1.40783	1.2932	0.67661	0.5905	0.5807	0.54762	0.55391	0.54223	0.54045	0.52509	0.54317	0.54954	0.57228	0.57594	0.6255	0.62629	0.64716	0.63725	0.64056	0.64536	0.66695	0.62925	0.64902	0.63757	0.63828	0.58888	0.61358	0.58446	0.58408	0.57557	0.54052	0.56425	0.53069	0.51534	0.5324	0.54087
-21.25	1.12732	1.16444	1.22443	1.30644	1.30223	1.40629	1.41225	1.47418	1.60056	1.60021	1.61212	1.52454	1.47647	1.39393	1.26793	0.66283	0.58448	0.5701	0.54041	0.54838	0.54083	0.53788	0.52889	0.54256	0.54851	0.57553	0.57305	0.61815	0.61907	0.63484	0.63717	0.63911	0.65068	0.66046	0.6339	0.65197	0.63218	0.63251	0.5922	0.60702	0.59845	0.57491	0.58275	0.54035	0.56601	0.53138	0.51289	0.52444	0.53771
-21	1.14195	1.18639	1.24302	1.29926	1.31658	1.41719	1.41667	1.48701	1.60819	1.59735	1.60097	1.51068	1.45649	1.37791	1.24347	0.65035	0.57798	0.55843	0.53702	0.54052	0.54172	0.53325	0.53081	0.53738	0.54557	0.57244	0.57285	0.61088	0.61675	0.62313	0.63848	0.64338	0.64897	0.65561	0.64488	0.65273	0.62104	0.63257	0.59772	0.6154	0.61086	0.56951	0.58787	0.54146	0.55155	0.53278	0.51473	0.52002	0.5351
-20.75	1.15625	1.20088	1.25949	1.30843	1.33462	1.42466	1.42826	1.51389	1.61031	1.59345	1.58512	1.49334	1.43325	1.35743	1.22177	0.64007	0.57221	0.54821	0.53489	0.53107	0.54122	0.52941	0.53187	0.53048	0.54386	0.5642	0.57372	0.605	0.61862	0.61932	0.63863	0.64866	0.64156	0.65711	0.65258	0.64703	0.61258	0.62221	0.60586	0.61445	0.61148	0.56871	0.58803	0.55015	0.54753	0.53456	0.52129	0.52149	0.5276
-20.5	1.1698	1.2083	1.26704	1.32067	1.36157	1.43466	1.43847	1.53937	1.5897	1.58591	1.56786	1.4786	1.41104	1.33387	1.20388	0.63223	0.56344	0.54059	0.53164	0.51848	0.53662	0.52456	0.53215	0.52399	0.54098	0.55694	0.57583	0.60085	0.62013	0.61901	0.63747	0.65511	0.63259	0.65543	0.65885	0.65007	0.61279	0.61728	0.6133	0.61339	0.60295	0.56777	0.58549	0.55741	0.53749	0.53587	0.52352	0.5263	0.5295
-20.25	1.17885	1.21187	1.26954	1.34652	1.38507	1.45735	1.44944	1.56906	1.58109	1.57964	1.5524	1.46603	1.39001	1.307	1.18748	0.62725	0.55344	0.53486	0.52538	0.50767	0.52903	0.51669	0.53245	0.5232	0.5364	0.55626	0.57786	0.59752	0.62363	0.61814	0.63905	0.65625	0.63278	0.65782	0.66292	0.65273	0.6201	0.60326	0.6136	0.59517	0.58764	0.57741	0.57871	0.57035	0.54219	0.539	0.52771	0.53048	0.53343
-20	1.18664	1.21606	1.27418	1.36493	1.40339	1.48263	1.46464	1.57424	1.56838	1.56949	1.5392	1.46378	1.37257	1.2846	1.17092	0.62191	0.5404	0.52845	0.51848	0.50001	0.52133	0.50611	0.52572	0.52466	0.52732	0.55995	0.57907	0.59362	0.62547	0.61682	0.64178	0.65369	0.64256	0.66115	0.66453	0.6683	0.62521	0.59951	0.62393	0.58231	0.57639	0.58792	0.57368	0.57447	0.54358	0.53994	0.52403	0.53464	0.54295
-19.75	1.19705	1.22146	1.29053	1.38107	1.41429	1.50466	1.48419	1.57043	1.57537	1.55892	1.52897	1.46651	1.35748	1.26956	1.1535	0.61322	0.53043	0.52388	0.51027	0.49521	0.51399	0.49916	0.51609	0.52343	0.51678	0.5624	0.58104	0.58984	0.62838	0.61288	0.64633	0.64503	0.65641	0.66538	0.65993	0.67034	0.62615	0.59794	0.62444	0.57834	0.56931	0.61036	0.56539	0.5781	0.55303	0.54149	0.52259	0.53972	0.55477
-19.5	1.21148	1.2298	1.31097	1.39052	1.42031	1.50901	1.49997	1.55543	1.57663	1.54037	1.52029	1.46524	1.34363	1.26219	1.13566	0.60022	0.52292	0.51779	0.50348	0.49029	0.51046	0.4992	0.50587	0.51729	0.5085	0.56005	0.57936	0.58998	0.62746	0.60946	0.64762	0.63846	0.66265	0.66666	0.65267	0.67386	0.62668	0.6014	0.63304	0.58873	0.57094	0.61676	0.56671	0.57026	0.5559	0.54019	0.51873	0.54463	0.55862
-19.25	1.22506	1.24006	1.33155	1.39755	1.42316	1.50546	1.50697	1.54901	1.57914	1.52129	1.51046	1.45555	1.32619	1.25332	1.11675	0.58542	0.51788	0.51199	0.49661	0.48571	0.5089	0.50444	0.4991	0.51165	0.50743	0.55446	0.57644	0.59332	0.62802	0.6078	0.64336	0.63656	0.6568	0.66346	0.64558	0.65751	0.6265	0.60007	0.62471	0.60395	0.57543	0.61988	0.56694	0.56801	0.55946	0.54112	0.52468	0.54699	0.55881
-19	1.23562	1.25548	1.3453	1.40781	1.43238	1.49823	1.49589	1.54318	1.56915	1.50341	1.49372	1.43674	1.30461	1.23897	1.09582	0.57254	0.5131	0.505	0.4907	0.482	0.50788	0.50814	0.49428	0.50984	0.5106	0.55023	0.57141	0.59884	0.62729	0.60935	0.6346	0.64332	0.64517	0.66063	0.64599	0.64942	0.62978	0.59587	0.63246	0.61152	0.58328	0.60062	0.57353	0.57177	0.5619	0.54718	0.52942	0.54809	0.54666
-18.75	1.24205	1.27489	1.3551	1.41691	1.44641	1.49539	1.48114	1.54469	1.55356	1.48934	1.47036	1.41626	1.28314	1.21666	1.07551	0.5635	0.50873	0.49876	0.48285	0.47991	0.50365	0.5084	0.49084	0.51035	0.51621	0.55009	0.5703	0.60173	0.6267	0.61019	0.62695	0.65503	0.635	0.65522	0.64685	0.64312	0.62983	0.59491	0.63022	0.61227	0.58614	0.59335	0.57554	0.57944	0.56388	0.55675	0.53691	0.54563	0.54049
-18.5	1.24624	1.29628	1.36378	1.43194	1.46571	1.49589	1.46751	1.54416	1.53599	1.47982	1.44071	1.3934	1.26535	1.18993	1.05569	0.55863	0.50522	0.49099	0.47476	0.47955	0.49792	0.50538	0.48852	0.50876	0.52215	0.5501	0.57382	0.60213	0.6224	0.61168	0.62737	0.66302	0.63357	0.64822	0.64829	0.65231	0.63223	0.59511	0.63789	0.6048	0.59539	0.58757	0.57671	0.58386	0.56752	0.56433	0.53424	0.54421	0.533
-18.25	1.25282	1.31902	1.37393	1.44042	1.47735	1.49526	1.46044	1.54493	1.51962	1.47016	1.41351	1.37513	1.25053	1.1625	1.03775	0.55603	0.50062	0.48318	0.46746	0.47819	0.49357	0.50008	0.49041	0.50382	0.52835	0.54576	0.58344	0.59931	0.61684	0.61067	0.63423	0.66026	0.63874	0.637	0.64661	0.65993	0.62915	0.60273	0.63211	0.60389	0.59707	0.59737	0.57495	0.5823	0.56776	0.5675	0.53536	0.54147	0.54025
-18	1.26092	1.34062	1.38093	1.45115	1.48712	1.49278	1.45982	1.543	1.51027	1.46448	1.39124	1.35585	1.23578	1.13686	1.01836	0.55199	0.49458	0.47454	0.46456	0.47566	0.49157	0.4911	0.49592	0.49996	0.5341	0.53658	0.59231	0.59841	0.6127	0.61248	0.64228	0.64758	0.64846	0.62938	0.64606	0.66533	0.62795	0.61116	0.6326	0.60346	0.60435	0.60599	0.57723	0.5794	0.57181	0.57057	0.53762	0.54115	0.54482
-17.75	1.27006	1.35336	1.38307	1.44703	1.48775	1.49051	1.46744	1.53237	1.49758	1.4559	1.37433	1.34076	1.21957	1.11651	0.99793	0.54369	0.48428	0.46692	0.4637	0.47168	0.49103	0.48008	0.49961	0.50138	0.53853	0.52916	0.59818	0.5961	0.61609	0.61775	0.64353	0.63486	0.65616	0.6263	0.64837	0.66591	0.62484	0.62286	0.6276	0.61188	0.60053	0.61791	0.58253	0.57878	0.57302	0.57734	0.5455	0.54517	0.55615
-17.5	1.28081	1.35664	1.38296	1.44236	1.49474	1.49951	1.4799	1.52616	1.48792	1.44858	1.36124	1.32272	1.20164	1.09893	0.97664	0.5302	0.47431	0.45906	0.46132	0.46567	0.48983	0.47328	0.498	0.50674	0.54152	0.52951	0.59751	0.59468	0.62574	0.62364	0.63943	0.62501	0.66115	0.63063	0.65262	0.66218	0.62709	0.62553	0.62742	0.61664	0.6015	0.627	0.58932	0.58641	0.57799	0.58679	0.54741	0.55279	0.56068
-17.25	1.29136	1.35298	1.38226	1.4313	1.49434	1.51496	1.49582	1.52172	1.47414	1.43403	1.35281	1.30313	1.18471	1.08455	0.95703	0.51394	0.46355	0.45092	0.45677	0.45655	0.48824	0.47454	0.49127	0.51181	0.54292	0.53837	0.59214	0.5941	0.63414	0.62686	0.6329	0.62589	0.66395	0.63409	0.65785	0.66622	0.62955	0.62362	0.62237	0.62299	0.59774	0.63282	0.59249	0.58952	0.57353	0.58818	0.54731	0.558	0.56931
-17	1.30207	1.35026	1.38701	1.43166	1.49684	1.53078	1.50719	1.52956	1.46398	1.42059	1.34576	1.28436	1.16655	1.06775	0.94146	0.50112	0.45595	0.44479	0.45045	0.44656	0.48498	0.48062	0.48491	0.51317	0.5417	0.55033	0.58441	0.60159	0.6334	0.62836	0.63558	0.63185	0.66274	0.63715	0.66297	0.66452	0.63434	0.61971	0.61782	0.62132	0.5994	0.63715	0.5922	0.59103	0.57092	0.58279	0.54828	0.55883	0.57626
-16.75	1.31512	1.35407	1.39375	1.43864	1.4961	1.54075	1.50376	1.53036	1.44793	1.40673	1.33323	1.26752	1.14837	1.05165	0.93014	0.49529	0.44909	0.44201	0.44488	0.43898	0.47894	0.48478	0.48455	0.51096	0.53745	0.55921	0.57823	0.61229	0.62635	0.63488	0.64438	0.64146	0.65946	0.63791	0.66965	0.6736	0.64048	0.62566	0.61619	0.61789	0.60113	0.63163	0.59233	0.58612	0.56237	0.57552	0.55636	0.55549	0.58512
-16.5	1.33082	1.36618	1.40246	1.45261	1.50185	1.53828	1.48972	1.53484	1.42766	1.39055	1.3177	1.25024	1.12789	1.03612	0.92166	0.49435	0.44514	0.44285	0.43949	0.43744	0.47197	0.48496	0.49001	0.50783	0.5324	0.56331	0.57518	0.62173	0.62379	0.64421	0.65652	0.64833	0.65369	0.6436	0.67824	0.66872	0.64705	0.63521	0.61354	0.6108	0.6048	0.62661	0.59709	0.58906	0.56234	0.5775	0.57121	0.55481	0.59527
-16.25	1.34742	1.38007	1.41168	1.46281	1.50574	1.53609	1.47052	1.52407	1.39932	1.36702	1.29658	1.22667	1.10662	1.02193	0.91159	0.493	0.44071	0.44278	0.43498	0.44177	0.46883	0.4838	0.49533	0.50669	0.53076	0.56682	0.57317	0.62302	0.63133	0.65361	0.66369	0.6537	0.65481	0.65005	0.68738	0.67686	0.65526	0.64222	0.62284	0.60925	0.60828	0.61852	0.60229	0.5983	0.56414	0.585	0.58014	0.55906	0.60273
-16	1.3614	1.39276	1.42361	1.46477	1.50685	1.52219	1.45141	1.51324	1.37402	1.33965	1.27633	1.20085	1.08641	1.005	0.89852	0.48807	0.43631	0.44177	0.4299	0.44935	0.47086	0.48677	0.49719	0.50755	0.53462	0.57114	0.57486	0.61858	0.64543	0.65534	0.66624	0.65437	0.66304	0.65753	0.68753	0.6787	0.66303	0.63861	0.63256	0.61208	0.60656	0.62388	0.60691	0.61742	0.57497	0.59523	0.58745	0.56732	0.61432
-15.75	1.37115	1.40062	1.43275	1.45958	1.50328	1.51198	1.43528	1.49099	1.3539	1.313	1.25135	1.17603	1.06957	0.98723	0.88106	0.47974	0.43101	0.43806	0.42882	0.45484	0.476	0.49043	0.49503	0.51165	0.54103	0.57552	0.57953	0.61517	0.65308	0.65071	0.66448	0.65488	0.6763	0.66286	0.6834	0.6943	0.67085	0.63331	0.65648	0.62432	0.6075	0.63065	0.60488	0.63018	0.58497	0.60295	0.58755	0.57426	0.61571
-15.5	1.38137	1.40547	1.43639	1.44824	1.49616	1.49408	1.4248	1.46174	1.34118	1.29029	1.22262	1.1597	1.05382	0.96977	0.86239	0.47243	0.42652	0.43338	0.43055	0.45853	0.478	0.49123	0.49152	0.5187	0.54629	0.57736	0.58771	0.61499	0.65273	0.64258	0.66366	0.65585	0.68244	0.66846	0.67669	0.69499	0.67242	0.63057	0.66943	0.63495	0.60662	0.64754	0.60177	0.6367	0.59457	0.61191	0.59503	0.58013	0.61818
-15.25	1.39478	1.40979	1.43198	1.44056	1.49627	1.48707	1.42146	1.42904	1.33227	1.26926	1.18909	1.14407	1.03741	0.95487	0.84394	0.46724	0.42171	0.42646	0.43532	0.46006	0.47435	0.48766	0.49184	0.52646	0.54879	0.57648	0.59602	0.61885	0.64591	0.63953	0.66495	0.65869	0.68052	0.67352	0.67717	0.70212	0.67155	0.63685	0.68222	0.64629	0.61221	0.65716	0.5999	0.64215	0.6007	0.62334	0.59596	0.58372	0.61072
-15	1.40924	1.41455	1.42323	1.43183	1.48988	1.4756	1.41941	1.40188	1.32168	1.2464	1.16206	1.12843	1.02197	0.94236	0.82723	0.46333	0.41569	0.41956	0.43774	0.46068	0.47048	0.48353	0.49458	0.53331	0.5516	0.57553	0.60316	0.6228	0.64397	0.63899	0.66947	0.66514	0.67377	0.67793	0.67917	0.69943	0.66365	0.64549	0.67494	0.65278	0.61264	0.67194	0.60288	0.64787	0.60606	0.63468	0.60015	0.59098	0.61333
-14.75	1.42176	1.41584	1.41656	1.42919	1.492	1.47329	1.41438	1.39244	1.31517	1.22118	1.14285	1.10902	1.00709	0.92758	0.81399	0.4574	0.40974	0.41423	0.43835	0.45914	0.47081	0.48064	0.49794	0.53844	0.5558	0.57756	0.60537	0.62716	0.64711	0.64217	0.67664	0.67435	0.67134	0.68374	0.6773	0.70478	0.66136	0.65124	0.67223	0.66016	0.61762	0.67531	0.60495	0.6571	0.61361	0.64021	0.59683	0.60019	0.61229
-14.5	1.42851	1.4156	1.41698	1.42408	1.48599	1.46529	1.39927	1.39285	1.30928	1.20232	1.13474	1.08895	0.99454	0.90904	0.804	0.44982	0.40568	0.41305	0.43578	0.45908	0.47747	0.48231	0.50036	0.54288	0.55976	0.58245	0.60714	0.63229	0.65755	0.64735	0.68522	0.68586	0.67422	0.68919	0.67395	0.70453	0.6627	0.65272	0.66619	0.66361	0.61888	0.68132	0.60739	0.66153	0.61745	0.64233	0.60522	0.60872	0.61974
-14.25	1.43398	1.41678	1.4231	1.42431	1.49597	1.46168	1.37806	1.40479	1.30304	1.1892	1.12976	1.06841	0.97977	0.88904	0.79421	0.44113	0.40521	0.4138	0.43553	0.46099	0.48562	0.48711	0.50271	0.54733	0.56243	0.59312	0.60996	0.6406	0.66612	0.65496	0.69393	0.6953	0.67901	0.69526	0.67581	0.7062	0.66991	0.65441	0.67375	0.6635	0.62819	0.68079	0.61329	0.66205	0.62519	0.643	0.61741	0.61371	0.62064
-14	1.44032	1.42231	1.42726	1.42383	1.49929	1.45393	1.35573	1.40086	1.28691	1.18232	1.12351	1.04692	0.96251	0.87285	0.78085	0.43373	0.40556	0.41416	0.43553	0.46665	0.4913	0.49463	0.50641	0.55174	0.56603	0.60794	0.61626	0.64986	0.67128	0.66287	0.7025	0.70441	0.68393	0.69681	0.68813	0.70827	0.67266	0.65773	0.67783	0.66405	0.63967	0.68582	0.62252	0.65452	0.63183	0.64715	0.63414	0.61981	0.62779
-13.75	1.44813	1.42895	1.42698	1.42875	1.51429	1.44281	1.34278	1.39398	1.26137	1.17342	1.11155	1.0253	0.94142	0.85993	0.76381	0.42691	0.40397	0.41316	0.43594	0.47044	0.49315	0.50179	0.51468	0.55567	0.57179	0.62172	0.62434	0.66076	0.67063	0.67091	0.7117	0.71095	0.68723	0.70177	0.70221	0.7131	0.67237	0.66178	0.6857	0.66584	0.65605	0.68942	0.64007	0.65511	0.64744	0.65107	0.64506	0.62729	0.6352
-13.5	1.45205	1.43303	1.42381	1.42886	1.50842	1.4305	1.34091	1.36786	1.23039	1.16352	1.09523	1.00261	0.92218	0.84877	0.74376	0.42037	0.40101	0.4115	0.43495	0.4709	0.49484	0.50663	0.52475	0.56443	0.58021	0.62939	0.63596	0.66563	0.67299	0.68081	0.71811	0.71679	0.69361	0.70428	0.71284	0.72401	0.6721	0.66301	0.68863	0.67556	0.66849	0.69194	0.65577	0.65533	0.66223	0.65684	0.65003	0.63833	0.64401
-13.25	1.45129	1.43429	1.42316	1.42431	1.50256	1.41359	1.34686	1.34698	1.20371	1.14569	1.07764	0.98284	0.90385	0.83205	0.72642	0.41302	0.3996	0.41098	0.43561	0.46988	0.49767	0.5083	0.53638	0.57922	0.58876	0.63013	0.64859	0.66284	0.67632	0.69209	0.72143	0.71949	0.69919	0.71103	0.71471	0.72928	0.68279	0.6641	0.69259	0.68165	0.67101	0.69316	0.67539	0.6659	0.67863	0.66437	0.65738	0.65236	0.6488
-13	1.44431	1.43521	1.42544	1.41336	1.48203	1.40165	1.35153	1.32214	1.17919	1.12801	1.05652	0.96389	0.88705	0.81237	0.71212	0.40677	0.40048	0.41158	0.43692	0.47267	0.49989	0.50955	0.54899	0.59662	0.59716	0.62916	0.66024	0.65635	0.68139	0.70508	0.72235	0.71922	0.70481	0.71577	0.71651	0.74	0.70139	0.66929	0.69453	0.68749	0.66853	0.69338	0.68941	0.67095	0.68337	0.6774	0.66504	0.6644	0.64882
-12.75	1.43768	1.43489	1.42754	1.39836	1.46811	1.38265	1.34542	1.30618	1.15801	1.10651	1.03677	0.95006	0.86937	0.79337	0.7015	0.40197	0.40116	0.41316	0.43856	0.47795	0.50149	0.51288	0.5615	0.60822	0.60636	0.63212	0.6655	0.65492	0.68528	0.71435	0.72524	0.71976	0.70804	0.72553	0.719	0.74332	0.71819	0.68062	0.69465	0.68536	0.66611	0.69922	0.70573	0.68308	0.68944	0.69544	0.68115	0.67442	0.6548
-12.5	1.43598	1.43103	1.42379	1.3853	1.45499	1.36815	1.33059	1.28675	1.13984	1.08761	1.01696	0.93758	0.85199	0.77781	0.69012	0.39804	0.39852	0.41511	0.43916	0.48419	0.50314	0.52135	0.57147	0.61143	0.61374	0.63855	0.66448	0.66321	0.68924	0.72285	0.73216	0.72163	0.71717	0.73525	0.72721	0.75431	0.72498	0.69837	0.69959	0.68917	0.67155	0.70649	0.71266	0.69131	0.69561	0.70929	0.69069	0.67865	0.66101
-12.25	1.43916	1.42202	1.4145	1.3706	1.44412	1.34189	1.30927	1.269	1.12588	1.06645	1.00512	0.92593	0.83496	0.76335	0.67869	0.39404	0.3924	0.41711	0.4396	0.48858	0.50517	0.5349	0.57809	0.60837	0.61933	0.64382	0.6622	0.67823	0.70039	0.72872	0.74271	0.72675	0.72936	0.74751	0.7383	0.75782	0.72666	0.71653	0.70715	0.69318	0.6792	0.72482	0.72053	0.70781	0.71261	0.72184	0.70471	0.68018	0.67539
-12	1.44248	1.40863	1.40116	1.35948	1.42923	1.32263	1.28957	1.24864	1.11371	1.0469	0.99487	0.91073	0.81995	0.74943	0.66638	0.38976	0.38521	0.41757	0.44371	0.49383	0.50864	0.54917	0.58133	0.6068	0.62435	0.64857	0.66514	0.69334	0.71655	0.73428	0.75027	0.73494	0.74751	0.75227	0.75456	0.77215	0.7308	0.73281	0.72206	0.70892	0.68867	0.74413	0.72422	0.7184	0.73355	0.72364	0.70963	0.68037	0.68566
-11.75	1.44093	1.39526	1.38392	1.34787	1.40967	1.29742	1.26791	1.23079	1.10203	1.0279	0.98401	0.89422	0.80621	0.73499	0.65766	0.38534	0.37908	0.41473	0.45201	0.4999	0.51388	0.56211	0.5828	0.61058	0.63063	0.65634	0.67691	0.70315	0.73441	0.7378	0.75448	0.74502	0.76469	0.75502	0.76668	0.77882	0.73998	0.74345	0.73317	0.72672	0.69549	0.76411	0.73017	0.72751	0.75843	0.72511	0.71917	0.68483	0.70149
-11.5	1.43381	1.38542	1.36477	1.34446	1.3972	1.28389	1.24804	1.21882	1.08634	1.01438	0.96312	0.87674	0.79318	0.72202	0.6517	0.3816	0.37577	0.41096	0.46182	0.50513	0.52145	0.57171	0.58506	0.62041	0.63964	0.66981	0.69589	0.71109	0.74626	0.74213	0.75618	0.75197	0.77951	0.7587	0.7722	0.79228	0.7494	0.74782	0.74284	0.7473	0.70439	0.77329	0.7349	0.73552	0.77894	0.72358	0.72668	0.69415	0.71194
-11.25	1.4236	1.38011	1.34738	1.33926	1.38123	1.26849	1.22713	1.19788	1.06866	1.00329	0.94223	0.86102	0.7802	0.71027	0.6469	0.37871	0.37655	0.40985	0.46948	0.50985	0.53315	0.58082	0.59119	0.63374	0.65146	0.68698	0.71693	0.71868	0.75141	0.74739	0.76062	0.75803	0.79053	0.76851	0.76901	0.79499	0.75809	0.74972	0.74643	0.76373	0.71488	0.77998	0.73872	0.74793	0.79266	0.73101	0.74046	0.7077	0.72449
-11	1.41478	1.3765	1.33363	1.33423	1.37794	1.25823	1.21096	1.16975	1.04928	0.98846	0.92123	0.84456	0.76659	0.6978	0.63832	0.37562	0.38035	0.41443	0.47605	0.51563	0.54717	0.59011	0.60204	0.64767	0.66461	0.70431	0.7335	0.72818	0.74887	0.75713	0.76827	0.76266	0.79881	0.7835	0.76856	0.79873	0.76638	0.75212	0.75554	0.77565	0.73051	0.78389	0.7465	0.768	0.79775	0.741	0.75178	0.72619	0.72909
-10.75	1.40903	1.3731	1.32291	1.31704	1.36507	1.2442	1.19713	1.13273	1.0308	0.96847	0.90713	0.82627	0.75278	0.68641	0.62611	0.37209	0.38576	0.42375	0.48266	0.52456	0.56032	0.59816	0.61487	0.65877	0.68148	0.71692	0.74456	0.73586	0.7502	0.76761	0.77748	0.7692	0.80555	0.79565	0.77381	0.79516	0.77505	0.7617	0.76502	0.78381	0.7448	0.79181	0.75768	0.78447	0.79634	0.761	0.75997	0.74152	0.73565
-10.5	1.40765	1.36878	1.31555	1.29744	1.35752	1.23179	1.18489	1.10235	1.01445	0.94609	0.89235	0.80568	0.73981	0.67879	0.61165	0.36795	0.38943	0.43412	0.4918	0.53352	0.57139	0.60022	0.62809	0.66664	0.6969	0.72624	0.75054	0.74625	0.75485	0.77591	0.78424	0.77633	0.80864	0.80645	0.78314	0.79597	0.78655	0.77444	0.78096	0.78921	0.75793	0.80194	0.77637	0.80033	0.79859	0.7791	0.76694	0.75641	0.7397
-10.25	1.40746	1.36256	1.311	1.27748	1.33708	1.21957	1.17037	1.07646	0.99984	0.93102	0.87802	0.78458	0.728	0.67297	0.59944	0.3641	0.39184	0.44311	0.50121	0.54151	0.57957	0.59907	0.63827	0.67542	0.70556	0.73498	0.7576	0.75843	0.76435	0.78269	0.79209	0.78536	0.80979	0.81055	0.79222	0.79748	0.79786	0.788	0.79302	0.7909	0.76621	0.80714	0.78879	0.80463	0.80603	0.79619	0.77435	0.7679	0.74711
-10	1.40451	1.35485	1.30871	1.26454	1.32232	1.20624	1.15306	1.05978	0.9819	0.92096	0.86055	0.76679	0.71664	0.66514	0.59098	0.36117	0.39263	0.45108	0.51129	0.54803	0.58521	0.60139	0.64733	0.68616	0.70869	0.74591	0.76397	0.7727	0.77199	0.7905	0.80347	0.80131	0.80763	0.81446	0.80373	0.80149	0.81031	0.79379	0.80664	0.79103	0.77686	0.81364	0.79544	0.8176	0.82512	0.81292	0.79401	0.77841	0.75661
-9.75	1.39838	1.34636	1.30316	1.24995	1.3006	1.19146	1.13663	1.04182	0.96259	0.91499	0.84257	0.7536	0.7057	0.65333	0.58305	0.35834	0.39343	0.45944	0.51914	0.5568	0.59123	0.61275	0.65731	0.69918	0.71246	0.75861	0.76878	0.78352	0.78085	0.80325	0.81647	0.82357	0.81053	0.81154	0.82142	0.80789	0.81892	0.79414	0.81495	0.79291	0.78915	0.81675	0.7949	0.82414	0.84757	0.82872	0.81174	0.78563	0.77093
-9.5	1.39063	1.33812	1.28963	1.23197	1.28533	1.16935	1.1234	1.02545	0.94519	0.90366	0.82339	0.74374	0.69374	0.63872	0.57453	0.35338	0.39551	0.46828	0.52546	0.56536	0.5996	0.6328	0.66957	0.71258	0.72159	0.77095	0.77375	0.79365	0.79149	0.81928	0.82927	0.8451	0.8148	0.81305	0.83986	0.81504	0.82779	0.79587	0.82366	0.80393	0.80525	0.83197	0.80237	0.84109	0.87439	0.84764	0.83389	0.79537	0.7906
-9.25	1.38387	1.32849	1.26831	1.21146	1.26583	1.14665	1.1122	1.00851	0.92927	0.89327	0.80427	0.73345	0.68072	0.62525	0.56513	0.34672	0.40103	0.47724	0.52903	0.57389	0.61034	0.65493	0.68291	0.72798	0.73755	0.77801	0.78337	0.80462	0.80634	0.83455	0.83824	0.85866	0.82476	0.81512	0.85074	0.82655	0.83689	0.80147	0.82565	0.82038	0.81842	0.85148	0.81973	0.84789	0.89072	0.85894	0.84617	0.80654	0.80851
-9	1.37595	1.3175	1.24561	1.19459	1.2436	1.11995	1.09757	0.99019	0.91678	0.87736	0.7905	0.72248	0.66822	0.61578	0.55578	0.34014	0.4094	0.48362	0.53694	0.58244	0.623	0.67261	0.69604	0.74326	0.75798	0.78185	0.79693	0.818	0.82019	0.84589	0.84423	0.86626	0.83743	0.82945	0.84517	0.83649	0.85118	0.81363	0.82758	0.83969	0.83178	0.87766	0.84598	0.86319	0.90606	0.87132	0.86238	0.82518	0.82845
-8.75	1.36345	1.30267	1.22712	1.18414	1.21884	1.10333	1.07942	0.97402	0.90175	0.85766	0.78266	0.71028	0.65843	0.60765	0.54486	0.33535	0.41924	0.48837	0.55155	0.59608	0.63783	0.6836	0.70659	0.75859	0.78045	0.78941	0.80998	0.82946	0.83021	0.85611	0.85058	0.86948	0.85533	0.84458	0.83675	0.84825	0.86473	0.82707	0.83253	0.85507	0.84127	0.89012	0.87077	0.8743	0.90981	0.87761	0.86794	0.84576	0.84556
-8.5	1.34574	1.28546	1.21136	1.17202	1.18883	1.08685	1.05894	0.96037	0.88828	0.83067	0.78078	0.69893	0.65105	0.59904	0.53377	0.33234	0.42741	0.49474	0.57208	0.61481	0.65407	0.69155	0.71734	0.7716	0.80319	0.8062	0.82021	0.83711	0.8396	0.86483	0.86055	0.87158	0.87272	0.86353	0.83107	0.85695	0.87826	0.84229	0.84549	0.86798	0.85225	0.90156	0.88919	0.89596	0.9223	0.89397	0.87624	0.86386	0.86439
-8.25	1.32857	1.26776	1.19437	1.15689	1.16127	1.07672	1.03919	0.94521	0.87368	0.80616	0.77591	0.68655	0.64433	0.59037	0.52291	0.33074	0.43191	0.50488	0.58958	0.634	0.67106	0.7	0.7336	0.78437	0.82256	0.83023	0.83083	0.84495	0.85103	0.87308	0.87143	0.87375	0.88971	0.87806	0.84111	0.86931	0.88507	0.85786	0.86758	0.88254	0.86067	0.90732	0.89912	0.91771	0.93129	0.91112	0.87864	0.88036	0.87804
-8	1.31361	1.25243	1.17622	1.13885	1.13278	1.05962	1.01613	0.92141	0.86255	0.78753	0.76953	0.67557	0.63472	0.58233	0.51484	0.32813	0.43403	0.5167	0.60172	0.64995	0.68644	0.71009	0.75663	0.79948	0.83793	0.85474	0.84735	0.85703	0.8678	0.88028	0.8835	0.88049	0.90353	0.89165	0.85886	0.87956	0.89216	0.87685	0.8888	0.89722	0.86827	0.9245	0.90111	0.94288	0.95062	0.93145	0.89037	0.89409	0.89623
-7.75	1.30208	1.2379	1.15967	1.12392	1.11594	1.0423	0.9927	0.89482	0.84649	0.77686	0.75836	0.66431	0.62231	0.57466	0.50802	0.32422	0.43644	0.52853	0.61079	0.66288	0.70006	0.72254	0.78285	0.81951	0.85162	0.8729	0.86581	0.87578	0.88687	0.89043	0.89494	0.8939	0.91293	0.89916	0.8849	0.89389	0.90049	0.89144	0.90427	0.91474	0.87385	0.93653	0.90255	0.96383	0.96704	0.94372	0.90595	0.90623	0.91354
-7.5	1.29128	1.22228	1.14412	1.10761	1.10088	1.02091	0.96844	0.87307	0.83115	0.76705	0.74652	0.65571	0.61017	0.56734	0.50149	0.31973	0.44176	0.54048	0.62176	0.67562	0.7146	0.73852	0.80671	0.83933	0.86646	0.88348	0.88227	0.89462	0.90697	0.90317	0.90812	0.91112	0.91913	0.90399	0.91165	0.90744	0.91232	0.90702	0.90915	0.92762	0.88274	0.94802	0.90849	0.97696	0.99053	0.95315	0.92952	0.91705	0.93695
-7.25	1.28007	1.20346	1.12716	1.0892	1.09568	1.0043	0.94724	0.86527	0.81178	0.75584	0.73108	0.64635	0.59995	0.55923	0.49468	0.31617	0.44984	0.55378	0.63529	0.6885	0.73156	0.75987	0.82642	0.85522	0.88105	0.89058	0.8945	0.91144	0.92426	0.91641	0.9243	0.92548	0.92345	0.90867	0.93739	0.9234	0.92738	0.91834	0.91967	0.94374	0.89614	0.95137	0.92324	0.99038	1.00556	0.96274	0.95285	0.93296	0.95152
-7	1.26507	1.18324	1.10988	1.06454	1.08758	0.98884	0.92872	0.86507	0.79662	0.7459	0.71546	0.63843	0.59105	0.55065	0.48863	0.3139	0.46028	0.5681	0.64852	0.70195	0.74887	0.78445	0.84431	0.8677	0.89368	0.90055	0.90638	0.92572	0.93908	0.92772	0.94457	0.93665	0.93235	0.91881	0.95376	0.93608	0.94281	0.93459	0.9356	0.95868	0.91385	0.96231	0.94332	1.00258	1.01434	0.97465	0.97787	0.95482	0.96114
-6.75	1.24832	1.16582	1.09495	1.04073	1.08257	0.97594	0.91157	0.86239	0.78445	0.73623	0.69901	0.6306	0.58319	0.54267	0.48219	0.31234	0.47147	0.58027	0.66117	0.71649	0.76447	0.80983	0.86297	0.87947	0.90503	0.91663	0.91926	0.9453	0.94825	0.94039	0.9646	0.94774	0.94589	0.93327	0.96334	0.94776	0.9598	0.95172	0.96388	0.97583	0.93208	0.97803	0.96472	1.0246	1.01203	0.9912	1.00236	0.9805	0.96259
-6.5	1.23124	1.15044	1.08483	1.02044	1.06926	0.95985	0.89322	0.85345	0.77679	0.7291	0.68543	0.62503	0.57605	0.53384	0.4742	0.30952	0.48389	0.59161	0.67277	0.73406	0.77878	0.83094	0.88258	0.89409	0.91763	0.93799	0.93497	0.96483	0.95444	0.95869	0.98315	0.95976	0.96407	0.94388	0.97124	0.9559	0.97918	0.97396	0.98657	0.9851	0.94789	0.99791	0.9898	1.03896	1.0081	1.00489	1.02391	0.99919	0.96972
-6.25	1.21693	1.13624	1.07682	1.0082	1.052	0.94112	0.87303	0.83954	0.76831	0.72178	0.66991	0.61822	0.57011	0.52561	0.46471	0.30525	0.49826	0.60462	0.68881	0.75395	0.79537	0.84832	0.90257	0.91259	0.93457	0.96004	0.95281	0.98107	0.95955	0.98254	0.99802	0.97204	0.98067	0.94848	0.98219	0.96416	1.00433	0.99476	1.0061	0.99162	0.96629	1.0163	1.01376	1.05706	1.01083	1.02145	1.04464	1.01051	0.98183
-6	1.20361	1.12311	1.06503	0.99839	1.0284	0.91924	0.85144	0.82419	0.75771	0.71744	0.65242	0.60953	0.56541	0.51832	0.45511	0.3007	0.51308	0.62048	0.70923	0.77313	0.81603	0.86362	0.92142	0.93389	0.95537	0.98193	0.97294	0.98699	0.96917	1.00494	1.00816	0.98382	0.99541	0.95304	0.99429	0.97087	1.0282	1.01428	1.01943	0.99785	0.98639	1.03465	1.03261	1.06361	1.02073	1.03664	1.05924	1.01928	1.0016
-5.75	1.18921	1.11156	1.04773	0.98748	1.00551	0.89555	0.83053	0.80419	0.74553	0.71244	0.63538	0.59703	0.55824	0.51076	0.446	0.29781	0.52539	0.63643	0.73511	0.78964	0.84023	0.88016	0.93846	0.95545	0.97751	1.0034	0.99354	0.9901	0.98443	1.01997	1.01416	0.99549	1.00895	0.9643	0.99936	0.97889	1.05055	1.02802	1.037	1.01384	1.01042	1.05771	1.0418	1.07582	1.03923	1.05525	1.07301	1.03411	1.02359
-5.5	1.17104	1.09866	1.03036	0.96992	0.98139	0.8728	0.81516	0.7836	0.72875	0.70685	0.62237	0.58107	0.5478	0.50242	0.43728	0.29688	0.53465	0.65111	0.76147	0.80553	0.8657	0.89837	0.95438	0.97644	0.99935	1.02554	1.01414	0.99813	1.00457	1.02871	1.01818	1.00839	1.02198	0.97849	1.0031	0.98922	1.06201	1.0376	1.05298	1.03631	1.03155	1.07885	1.04553	1.08154	1.05443	1.07445	1.08177	1.05545	1.04405
-5.25	1.15261	1.08207	1.01599	0.94678	0.95766	0.85296	0.80513	0.76008	0.71256	0.69634	0.61451	0.56406	0.53563	0.49384	0.42881	0.29779	0.54401	0.66627	0.78483	0.82425	0.88879	0.91888	0.97194	0.99786	1.02073	1.04636	1.03289	1.0177	1.02412	1.03576	1.02407	1.02756	1.03188	0.99101	1.00626	1.00474	1.06836	1.04928	1.06694	1.05642	1.05212	1.10422	1.05011	1.09489	1.07631	1.09688	1.09627	1.08165	1.06246
-5	1.13472	1.0628	1.00455	0.92316	0.9329	0.83967	0.79803	0.74534	0.69268	0.68607	0.60959	0.54895	0.52572	0.48489	0.42055	0.30024	0.5581	0.68588	0.80268	0.84777	0.90832	0.94059	0.99218	1.02187	1.04239	1.06571	1.05078	1.04443	1.03966	1.04462	1.03586	1.05183	1.0395	0.99947	1.01661	1.02438	1.06731	1.06569	1.07673	1.06992	1.06495	1.12388	1.06135	1.10831	1.09619	1.11955	1.1105	1.10902	1.07973
-4.75	1.11568	1.04487	0.99426	0.90511	0.90739	0.82792	0.78807	0.73681	0.67835	0.67412	0.6059	0.53931	0.51835	0.47718	0.41283	0.30312	0.57888	0.71131	0.82046	0.87621	0.92635	0.96285	1.01528	1.0492	1.06274	1.08372	1.07152	1.07208	1.05127	1.05518	1.05496	1.07417	1.04698	1.0114	1.02784	1.04425	1.06698	1.09085	1.08656	1.07521	1.07683	1.14725	1.07771	1.13074	1.11963	1.13908	1.12959	1.13654	1.09965
-4.5	1.09507	1.02761	0.98385	0.89456	0.88399	0.8155	0.77426	0.73407	0.66662	0.66164	0.60136	0.53399	0.51301	0.47029	0.40811	0.30497	0.60407	0.73944	0.84028	0.90675	0.94615	0.98616	1.03802	1.07805	1.07959	1.10155	1.09476	1.09328	1.06197	1.06825	1.07494	1.09129	1.06051	1.02955	1.04141	1.06285	1.06715	1.11691	1.10065	1.08021	1.08348	1.16034	1.09677	1.15376	1.13619	1.15293	1.14567	1.15834	1.11674
-4.25	1.07443	1.00871	0.9732	0.88912	0.86279	0.79596	0.75935	0.72512	0.66485	0.64545	0.59601	0.53268	0.50615	0.46245	0.40715	0.30392	0.62941	0.76612	0.86206	0.93651	0.96875	1.01144	1.06023	1.10533	1.09465	1.11692	1.1166	1.10608	1.07483	1.08306	1.09336	1.10117	1.07844	1.05082	1.05268	1.0755	1.07594	1.14384	1.11369	1.08508	1.09532	1.17338	1.11845	1.17564	1.15092	1.1605	1.16569	1.17262	1.13241
-4	1.05832	0.98978	0.96034	0.88412	0.84595	0.77456	0.74388	0.71495	0.66476	0.62778	0.5866	0.53228	0.49765	0.45416	0.40731	0.2995	0.65331	0.79026	0.88491	0.96284	0.99407	1.03918	1.0828	1.1298	1.11285	1.13125	1.13401	1.11425	1.08939	1.09814	1.10778	1.10886	1.09687	1.07049	1.06806	1.08379	1.09221	1.16043	1.1252	1.09444	1.10814	1.17943	1.14399	1.19042	1.16292	1.17106	1.18587	1.18206	1.14371
-3.75	1.0485	0.97488	0.9412	0.87501	0.83489	0.75573	0.72879	0.70464	0.66542	0.61239	0.57595	0.53384	0.48791	0.44568	0.40412	0.29517	0.67697	0.81352	0.90802	0.98544	1.0192	1.06789	1.10813	1.15257	1.13525	1.14656	1.14599	1.12064	1.10163	1.11085	1.12098	1.1169	1.1116	1.08717	1.08465	1.0836	1.11254	1.17228	1.13446	1.1062	1.12733	1.19189	1.1707	1.1981	1.18064	1.18457	1.20624	1.19467	1.16005
-3.5	1.04197	0.9653	0.91451	0.86095	0.82877	0.74307	0.71272	0.70017	0.65717	0.60333	0.56406	0.53436	0.47941	0.43821	0.39666	0.29449	0.70073	0.83776	0.93363	1.0052	1.04452	1.09509	1.13571	1.17331	1.15988	1.1648	1.156	1.12914	1.11258	1.12412	1.13207	1.12841	1.12348	1.09905	1.10131	1.08293	1.12956	1.17763	1.14837	1.12467	1.14368	1.19961	1.19553	1.20436	1.20334	1.20465	1.22305	1.21023	1.17744
-3.25	1.03149	0.9568	0.88616	0.84041	0.82279	0.73314	0.69895	0.69586	0.64518	0.60102	0.55512	0.53144	0.47171	0.43044	0.38764	0.29722	0.72264	0.86408	0.96199	1.02632	1.07131	1.11745	1.16456	1.19221	1.18271	1.18704	1.16788	1.13955	1.1239	1.13948	1.14235	1.14084	1.1332	1.10815	1.11391	1.08379	1.14043	1.18722	1.165	1.14777	1.16373	1.20743	1.21524	1.21107	1.22664	1.22594	1.23845	1.22539	1.19768
-3	1.01459	0.945	0.86402	0.81588	0.81511	0.72482	0.68791	0.6857	0.62935	0.60132	0.5469	0.52174	0.4646	0.42204	0.37999	0.30211	0.74424	0.89203	0.9902	1.05305	1.1014	1.1367	1.19294	1.21149	1.20628	1.21112	1.18057	1.15135	1.13712	1.15744	1.1524	1.15564	1.14436	1.11608	1.12692	1.09308	1.1463	1.19984	1.18075	1.17294	1.18578	1.21111	1.23397	1.22583	1.24688	1.2488	1.25607	1.23549	1.21717
-2.75	0.99297	0.9317	0.8508	0.7917	0.80356	0.71757	0.68158	0.6735	0.61487	0.60171	0.53926	0.50936	0.45853	0.41244	0.37316	0.30891	0.76894	0.92171	1.01673	1.0848	1.13501	1.15624	1.22161	1.23377	1.23311	1.23536	1.19328	1.16351	1.15076	1.17479	1.16388	1.16883	1.15379	1.12309	1.13936	1.1064	1.14623	1.21524	1.19314	1.1939	1.21349	1.22059	1.25672	1.24626	1.26095	1.26973	1.27354	1.24518	1.23976
-2.5	0.97216	0.91943	0.84121	0.77169	0.78783	0.7115	0.67426	0.6634	0.60155	0.59601	0.52942	0.49782	0.45397	0.40327	0.36594	0.31575	0.79851	0.95383	1.04543	1.11637	1.17177	1.18143	1.25126	1.25877	1.26376	1.26142	1.20912	1.17665	1.16243	1.18853	1.17506	1.17892	1.16323	1.12932	1.15083	1.12444	1.14463	1.22958	1.20687	1.20793	1.24131	1.23635	1.28533	1.27408	1.27092	1.28978	1.29291	1.25831	1.26347
-2.25	0.9555	0.90701	0.82807	0.75622	0.76908	0.70828	0.66645	0.66133	0.59127	0.58544	0.5191	0.48855	0.4506	0.39575	0.3603	0.32138	0.83156	0.98751	1.07978	1.14564	1.2089	1.2128	1.28227	1.28484	1.29364	1.28996	1.22854	1.19009	1.17016	1.196	1.18403	1.18331	1.17344	1.13542	1.15955	1.14211	1.14569	1.24265	1.22668	1.21715	1.26525	1.25469	1.31401	1.29838	1.27853	1.30811	1.31046	1.27773	1.28498
-2	0.94368	0.89338	0.81091	0.74429	0.74848	0.70456	0.65739	0.6611	0.58692	0.56786	0.50887	0.47841	0.44614	0.39084	0.35862	0.32379	0.86537	1.02097	1.11956	1.17398	1.24338	1.24824	1.31272	1.31065	1.32078	1.3156	1.24948	1.20439	1.175	1.20034	1.19107	1.1844	1.18637	1.14414	1.166	1.16004	1.15671	1.25893	1.24996	1.22639	1.28009	1.27276	1.3406	1.31412	1.28744	1.32483	1.33336	1.30196	1.30238
-1.75	0.93299	0.87822	0.79681	0.73414	0.72706	0.69973	0.65076	0.65973	0.58869	0.55076	0.50014	0.46612	0.43791	0.38808	0.35946	0.32476	0.89908	1.05384	1.16015	1.20453	1.27379	1.28386	1.33995	1.33635	1.34059	1.3333	1.2657	1.2196	1.1781	1.20469	1.20011	1.18725	1.20239	1.15412	1.17297	1.17545	1.17975	1.2753	1.27044	1.23735	1.28967	1.28786	1.36325	1.32031	1.29852	1.3384	1.35739	1.32821	1.31759
-1.5	0.92113	0.8632	0.79012	0.72524	0.70723	0.6909	0.64542	0.65098	0.59028	0.53539	0.4915	0.45531	0.42588	0.38736	0.35799	0.32763	0.93199	1.08778	1.19564	1.23795	1.30004	1.31819	1.36181	1.36208	1.35654	1.3422	1.27545	1.23376	1.18342	1.21334	1.21357	1.19613	1.22035	1.16038	1.18051	1.18952	1.20764	1.29201	1.28198	1.25077	1.30133	1.30241	1.38023	1.32795	1.31684	1.34904	1.38355	1.35373	1.3351
-1.25	0.90713	0.84877	0.78729	0.71876	0.69116	0.67967	0.63924	0.63965	0.58514	0.52817	0.48195	0.44929	0.41457	0.38714	0.35145	0.33412	0.96417	1.12449	1.22578	1.27164	1.32391	1.35073	1.37825	1.38597	1.37256	1.34635	1.28229	1.2455	1.19258	1.2248	1.22987	1.21088	1.23431	1.15965	1.18967	1.20196	1.23001	1.30472	1.28799	1.26477	1.31736	1.31528	1.39053	1.34401	1.34149	1.35821	1.40697	1.37564	1.35759
-1	0.89168	0.83376	0.78197	0.7159	0.68086	0.66475	0.63003	0.62274	0.57374	0.52602	0.47398	0.44715	0.40718	0.38446	0.34195	0.34142	0.99726	1.16286	1.25347	1.3042	1.3473	1.38198	1.39218	1.40745	1.3917	1.35133	1.29157	1.25687	1.2049	1.23577	1.24328	1.22589	1.24041	1.15624	1.19996	1.21311	1.24323	1.31556	1.29269	1.27843	1.3357	1.32614	1.39771	1.37008	1.36821	1.3684	1.42818	1.39407	1.38632
-0.75	0.87511	0.81543	0.77105	0.71496	0.67516	0.6493	0.62055	0.60493	0.56278	0.52974	0.46904	0.44421	0.40457	0.37905	0.33284	0.34868	1.03414	1.20149	1.28203	1.33646	1.37199	1.41116	1.40684	1.42768	1.41166	1.36057	1.30432	1.26729	1.21858	1.24303	1.24915	1.23899	1.24081	1.15727	1.21235	1.22294	1.24999	1.32378	1.30099	1.29178	1.35083	1.33337	1.40748	1.40051	1.39092	1.38181	1.44396	1.41265	1.41689
-0.5	0.85898	0.79637	0.75726	0.7098	0.66962	0.63026	0.6121	0.58846	0.55516	0.53357	0.4668	0.43938	0.40393	0.37153	0.32614	0.35603	1.07404	1.23902	1.31269	1.36628	1.39874	1.43788	1.42534	1.44796	1.42932	1.37479	1.31854	1.27415	1.23454	1.24803	1.24833	1.24863	1.24075	1.16656	1.22622	1.23061	1.25481	1.33261	1.31143	1.3043	1.36004	1.34271	1.42127	1.43096	1.40781	1.39915	1.45662	1.43477	1.44499
-0.25	0.84193	0.78183	0.74537	0.69687	0.66477	0.60917	0.60403	0.57685	0.54867	0.53411	0.46425	0.43379	0.40237	0.36467	0.32192	0.36583	1.11376	1.27693	1.34677	1.39241	1.42895	1.46127	1.44774	1.4677	1.44157	1.39335	1.33297	1.27712	1.25238	1.25305	1.24507	1.25744	1.24451	1.18113	1.24143	1.23668	1.25974	1.34183	1.32225	1.31904	1.36419	1.35952	1.43638	1.45915	1.42138	1.41825	1.46925	1.45649	1.46803
0	0.82247	0.77352	0.73655	0.67914	0.6614	0.58773	0.59528	0.56922	0.54085	0.52649	0.46042	0.42974	0.39816	0.36061	0.31941	0.37755	1.15246	1.3165	1.38383	1.41944	1.46139	1.48234	1.47225	1.48477	1.45189	1.41337	1.34788	1.27643	1.26825	1.26179	1.24496	1.2646	1.25247	1.19592	1.25484	1.24295	1.26523	1.35408	1.33255	1.33536	1.36908	1.38489	1.44933	1.48302	1.4343	1.43832	1.48389	1.47335	1.48612
0.25	0.80242	0.76814	0.72773	0.6657	0.65839	0.5742	0.58584	0.56252	0.5318	0.51337	0.45451	0.42649	0.39146	0.35968	0.31643	0.38907	1.19229	1.35946	1.42368	1.45142	1.49432	1.50342	1.49806	1.49924	1.46295	1.42871	1.36159	1.27473	1.27736	1.27227	1.25115	1.26885	1.25993	1.20975	1.26375	1.25235	1.27059	1.3701	1.34308	1.35213	1.37809	1.41488	1.46261	1.50035	1.44703	1.45877	1.49916	1.48419	1.50176
0.5	0.78871	0.76156	0.71697	0.65929	0.65447	0.57165	0.57615	0.55275	0.52375	0.49965	0.44948	0.42359	0.38323	0.36066	0.3128	0.39872	1.23616	1.40221	1.46582	1.48585	1.52781	1.52569	1.52601	1.51289	1.47485	1.43705	1.37106	1.27568	1.27943	1.28004	1.26183	1.26828	1.26319	1.22176	1.26506	1.26568	1.27744	1.38983	1.35482	1.36699	1.39048	1.4401	1.47552	1.51157	1.45936	1.47864	1.51295	1.49404	1.51364
0.75	0.78413	0.75265	0.70411	0.65491	0.64763	0.57763	0.56437	0.54135	0.51604	0.48942	0.44611	0.4205	0.37395	0.36227	0.30865	0.40905	1.28345	1.44028	1.5081	1.51676	1.56116	1.54787	1.55378	1.52661	1.48783	1.44221	1.37569	1.27732	1.27725	1.28216	1.27297	1.26572	1.26101	1.23139	1.26314	1.27864	1.28429	1.40835	1.36706	1.38086	1.40606	1.45729	1.48657	1.51659	1.46929	1.49559	1.52451	1.50661	1.52639
1	0.78473	0.74271	0.69051	0.64558	0.63798	0.58251	0.5508	0.53249	0.50697	0.48386	0.44302	0.4167	0.36592	0.36206	0.30532	0.42095	1.33064	1.47442	1.54538	1.54124	1.59045	1.56987	1.57646	1.53939	1.50071	1.44752	1.37844	1.27873	1.27604	1.27986	1.28182	1.26483	1.25644	1.2367	1.26538	1.28559	1.29116	1.42038	1.37784	1.39128	1.42368	1.46484	1.49601	1.51978	1.48027	1.50954	1.53692	1.52104	1.54308
1.25	0.78092	0.73157	0.67831	0.63397	0.627	0.57899	0.53937	0.5295	0.49762	0.48152	0.43828	0.41128	0.36102	0.35874	0.30473	0.43543	1.37874	1.50868	1.57569	1.56348	1.61244	1.59258	1.59087	1.5506	1.51364	1.45275	1.38457	1.28447	1.27704	1.27763	1.28681	1.26905	1.25352	1.23769	1.2783	1.28265	1.29683	1.42117	1.38502	1.39962	1.44475	1.46366	1.50589	1.52259	1.49391	1.52078	1.5482	1.53428	1.5658
1.5	0.76845	0.71659	0.66714	0.62502	0.61601	0.56809	0.53453	0.53205	0.49248	0.48189	0.43041	0.40451	0.36103	0.35225	0.30571	0.4507	1.42897	1.54544	1.60028	1.58866	1.62702	1.61558	1.59884	1.56027	1.52659	1.45602	1.39431	1.29868	1.28002	1.27849	1.28877	1.27639	1.25492	1.23626	1.30068	1.27687	1.30409	1.41526	1.3883	1.40356	1.47086	1.45627	1.51361	1.53196	1.51228	1.53201	1.5593	1.55111	1.58944
1.75	0.75137	0.70131	0.65782	0.6203	0.60668	0.55637	0.53517	0.53487	0.48996	0.48296	0.41934	0.39646	0.36318	0.3442	0.30578	0.46578	1.48007	1.58391	1.6233	1.61767	1.63879	1.63632	1.60671	1.56963	1.53746	1.45743	1.40233	1.31862	1.28312	1.27972	1.28778	1.28383	1.25833	1.23448	1.32445	1.27225	1.31108	1.40324	1.39134	1.40407	1.49532	1.44723	1.51539	1.54671	1.53406	1.54509	1.57022	1.57615	1.61179
2	0.73615	0.69089	0.65151	0.61625	0.59798	0.54886	0.53837	0.53414	0.48798	0.4826	0.40902	0.38873	0.36281	0.33686	0.30526	0.48006	1.5271	1.62152	1.64594	1.64733	1.65245	1.64977	1.61728	1.57883	1.54372	1.4598	1.40347	1.33611	1.2853	1.27778	1.28483	1.28615	1.26007	1.23282	1.33809	1.27108	1.31911	1.39108	1.39784	1.40488	1.5134	1.44096	1.51315	1.56442	1.55613	1.56065	1.58733	1.61165	1.63365
2.25	0.72299	0.68523	0.6466	0.6086	0.58784	0.54528	0.54222	0.53078	0.4828	0.47848	0.40233	0.38328	0.35715	0.33103	0.30545	0.49602	1.57028	1.65622	1.66779	1.67522	1.67114	1.65564	1.6288	1.5865	1.54537	1.46607	1.39779	1.34264	1.28531	1.27235	1.28034	1.28465	1.25996	1.23328	1.33903	1.27145	1.32694	1.37867	1.40696	1.40923	1.52042	1.4428	1.51288	1.5763	1.57351	1.57367	1.60931	1.64659	1.65401
2.5	0.71076	0.67957	0.63934	0.59725	0.57711	0.54147	0.54561	0.52662	0.47597	0.47279	0.39783	0.38142	0.35041	0.3265	0.30627	0.51435	1.61112	1.68913	1.68743	1.6991	1.69184	1.65872	1.6402	1.59314	1.54423	1.4745	1.38963	1.34031	1.28076	1.26732	1.27479	1.28197	1.25909	1.23812	1.33018	1.27777	1.33305	1.37336	1.41396	1.41986	1.52137	1.45568	1.5178	1.58156	1.58544	1.58427	1.63442	1.67003	1.67331
2.75	0.70037	0.67103	0.62896	0.58673	0.57074	0.53405	0.54588	0.52155	0.46934	0.46716	0.39388	0.3818	0.34692	0.32427	0.3063	0.53598	1.65335	1.71954	1.70812	1.71854	1.7096	1.66512	1.65241	1.5991	1.54325	1.48108	1.38345	1.33612	1.27396	1.26281	1.26983	1.28234	1.25915	1.24609	1.32042	1.29139	1.33826	1.37618	1.41476	1.4323	1.51561	1.47516	1.52585	1.58006	1.59307	1.59371	1.65012	1.67457	1.68254
3	0.6922	0.66069	0.61881	0.58008	0.56914	0.52658	0.54139	0.51262	0.46414	0.46277	0.38843	0.38088	0.34763	0.3238	0.3051	0.56093	1.69575	1.74818	1.733	1.73565	1.72246	1.67468	1.66496	1.60379	1.54436	1.48236	1.37981	1.33243	1.26855	1.25997	1.26911	1.28203	1.25803	1.25373	1.31371	1.30927	1.34402	1.39015	1.41353	1.44373	1.50942	1.5005	1.53408	1.57698	1.59684	1.60338	1.65755	1.66849	1.69068
3.25	0.68451	0.65289	0.61211	0.57424	0.56839	0.52199	0.53222	0.49968	0.45986	0.4581	0.38332	0.37646	0.34808	0.32382	0.30378	0.58728	1.73725	1.77729	1.76263	1.7538	1.7326	1.68599	1.67549	1.60556	1.54668	1.47804	1.37502	1.32566	1.27028	1.25734	1.27426	1.2797	1.25861	1.25718	1.31587	1.32419	1.35298	1.40879	1.41312	1.44829	1.50315	1.52211	1.5373	1.57532	1.6011	1.61217	1.65713	1.65947	1.69858
3.5	0.67519	0.64904	0.6086	0.56605	0.56385	0.52069	0.52288	0.48697	0.45597	0.45346	0.38119	0.37037	0.34542	0.32299	0.30405	0.61281	1.78143	1.80842	1.79368	1.77228	1.74194	1.69642	1.68309	1.60492	1.54815	1.47074	1.36781	1.31596	1.27841	1.25691	1.28206	1.27428	1.2587	1.25695	1.32034	1.33297	1.36042	1.42617	1.41518	1.45093	1.50661	1.54046	1.53942	1.57503	1.60699	1.61972	1.65602	1.65589	1.71816
3.75	0.66409	0.64612	0.60523	0.55393	0.55749	0.51962	0.51544	0.47883	0.45163	0.44817	0.3822	0.36525	0.34169	0.32148	0.30522	0.63859	1.82816	1.8396	1.82265	1.78896	1.75035	1.70445	1.68621	1.60358	1.54746	1.46461	1.36131	1.30634	1.28793	1.25856	1.28373	1.26936	1.2599	1.2576	1.3338	1.34015	1.36192	1.43795	1.416	1.45128	1.51487	1.54725	1.53672	1.57794	1.61611	1.62699	1.65529	1.66067	1.73761
4	0.65419	0.63913	0.60021	0.5436	0.55066	0.51701	0.50863	0.4763	0.44577	0.44123	0.38259	0.36162	0.34008	0.31981	0.30593	0.66747	1.87686	1.86778	1.84857	1.80302	1.75696	1.70963	1.68494	1.60442	1.54254	1.4613	1.35986	1.3005	1.29084	1.26518	1.27584	1.26771	1.25567	1.25944	1.34592	1.34515	1.3567	1.44005	1.41681	1.45448	1.52783	1.54649	1.53653	1.58346	1.62563	1.63917	1.65784	1.67454	1.75778
4.25	0.64829	0.62712	0.59252	0.54037	0.5435	0.51366	0.49896	0.47582	0.43845	0.43285	0.38046	0.35857	0.33953	0.31841	0.30601	0.70029	1.91928	1.89206	1.87063	1.81601	1.76058	1.71225	1.68065	1.60563	1.5339	1.4603	1.36249	1.30255	1.28784	1.27333	1.26252	1.26851	1.24852	1.26219	1.36015	1.3481	1.35326	1.43877	1.4148	1.45863	1.53409	1.53837	1.53928	1.59244	1.63614	1.65432	1.65859	1.69758	1.76505
4.5	0.64556	0.61119	0.58222	0.54233	0.53337	0.50997	0.4881	0.47457	0.43128	0.42514	0.37703	0.3559	0.33774	0.31757	0.30669	0.73527	1.95848	1.91072	1.88864	1.83023	1.76359	1.71476	1.67569	1.60466	1.52567	1.45909	1.36366	1.30792	1.27862	1.27974	1.25272	1.26573	1.23974	1.26611	1.36345	1.34132	1.35549	1.43696	1.41607	1.46143	1.537	1.53663	1.55082	1.59941	1.64195	1.66682	1.66285	1.71986	1.76902
4.75	0.64266	0.59839	0.57069	0.54342	0.52136	0.50737	0.47928	0.47072	0.4251	0.41876	0.37538	0.35512	0.33281	0.31791	0.3071	0.7734	1.99116	1.92562	1.90061	1.84335	1.7667	1.71994	1.67169	1.60054	1.52037	1.45695	1.35876	1.31155	1.26834	1.28212	1.24923	1.25656	1.23824	1.26985	1.36433	1.32993	1.36838	1.44239	1.41983	1.46503	1.53458	1.53997	1.5614	1.60299	1.65029	1.6743	1.67016	1.73888	1.76795
5	0.63537	0.59359	0.56037	0.54218	0.51202	0.50476	0.47736	0.46335	0.4202	0.41094	0.37649	0.35547	0.32687	0.32008	0.3042	0.81449	2.02328	1.93862	1.90804	1.85286	1.77246	1.72827	1.66877	1.59519	1.51674	1.45347	1.34805	1.30855	1.25791	1.28168	1.25092	1.2469	1.24356	1.26998	1.35382	1.31725	1.38131	1.44805	1.42918	1.46463	1.53081	1.54709	1.56905	1.60033	1.65621	1.68185	1.68191	1.74673	1.76834
5.25	0.6228	0.59563	0.55411	0.53879	0.50949	0.50295	0.4826	0.45353	0.4162	0.39943	0.37843	0.35445	0.32326	0.32331	0.29829	0.85929	2.05072	1.95453	1.9123	1.85831	1.78063	1.73405	1.66519	1.59032	1.51276	1.44815	1.33598	1.30234	1.25187	1.27763	1.25394	1.24158	1.25426	1.26307	1.34493	1.31418	1.39621	1.45154	1.44148	1.4644	1.52431	1.54817	1.568	1.59594	1.66349	1.68878	1.69337	1.75035	1.76851
5.5	0.60908	0.59587	0.55253	0.53169	0.51181	0.50107	0.48855	0.4425	0.41349	0.38705	0.37748	0.34973	0.32366	0.32504	0.29301	0.90516	2.07859	1.97574	1.91549	1.86236	1.79099	1.73283	1.66008	1.58598	1.50555	1.43959	1.32749	1.29528	1.25355	1.27365	1.25885	1.24437	1.26297	1.25417	1.33274	1.31612	1.40458	1.44755	1.45353	1.46153	1.516	1.54356	1.56495	1.59195	1.66699	1.69475	1.70275	1.74809	1.76611
5.75	0.59952	0.5889	0.55466	0.52048	0.51342	0.49541	0.48685	0.433	0.41127	0.38108	0.37211	0.34355	0.32718	0.3255	0.2925	0.95124	2.10272	1.99925	1.91906	1.86458	1.7988	1.72495	1.65534	1.58071	1.49477	1.42847	1.32477	1.29266	1.25994	1.27242	1.26414	1.24828	1.26548	1.24749	1.32729	1.32275	1.41383	1.43927	1.46341	1.46666	1.50821	1.53718	1.56122	1.58923	1.66724	1.69445	1.70671	1.74651	1.7606
6	0.59523	0.57474	0.55604	0.50702	0.50993	0.48496	0.47725	0.42733	0.4092	0.3851	0.3643	0.33973	0.33244	0.32623	0.29706	0.99528	2.12284	2.02024	1.92309	1.86521	1.80005	1.7162	1.64987	1.57516	1.48527	1.41679	1.32314	1.29177	1.26608	1.27104	1.26636	1.24979	1.2632	1.24705	1.32221	1.32774	1.41146	1.426	1.46996	1.46783	1.5076	1.53131	1.55918	1.58873	1.66286	1.68864	1.70648	1.74391	1.74565
6.25	0.59265	0.56057	0.55197	0.49744	0.50075	0.4754	0.46451	0.42687	0.40572	0.39366	0.3566	0.34039	0.33702	0.32772	0.30373	1.04125	2.13645	2.03353	1.92731	1.86494	1.79345	1.70906	1.64319	1.56998	1.48001	1.40753	1.32013	1.28977	1.26908	1.26856	1.26299	1.2463	1.26037	1.249	1.32302	1.33239	1.40636	1.41122	1.47539	1.47285	1.5135	1.52928	1.55801	1.5909	1.65658	1.68091	1.70478	1.74501	1.73304
6.5	0.58858	0.55253	0.54117	0.49599	0.49227	0.47011	0.45557	0.42822	0.40286	0.39917	0.35181	0.34273	0.33977	0.32962	0.30776	1.08584	2.14806	2.03835	1.93172	1.86311	1.78036	1.7028	1.63455	1.56577	1.47952	1.40193	1.31798	1.28649	1.26914	1.26232	1.25268	1.24558	1.25936	1.25333	1.32186	1.33975	1.39378	1.39722	1.47421	1.46971	1.52261	1.52398	1.55805	1.5958	1.65231	1.68027	1.70305	1.75094	1.71993
6.75	0.58462	0.5495	0.52817	0.50034	0.48997	0.46778	0.45061	0.42787	0.40087	0.39678	0.35035	0.34405	0.34008	0.33192	0.30845	1.12966	2.16377	2.03797	1.93596	1.85859	1.76687	1.69416	1.62645	1.56229	1.48091	1.40098	1.31875	1.28092	1.26636	1.25175	1.24417	1.24753	1.25527	1.26013	1.31812	1.34637	1.39251	1.39155	1.46727	1.46956	1.52991	1.5267	1.56215	1.59725	1.64838	1.68568	1.70427	1.75542	1.72013
7	0.58241	0.54502	0.51739	0.50234	0.49236	0.46465	0.44587	0.42368	0.40023	0.39008	0.35207	0.34355	0.33772	0.33401	0.30909	1.1756	2.18262	2.0391	1.93846	1.85384	1.75651	1.68516	1.61886	1.55827	1.47999	1.40294	1.32221	1.27617	1.26261	1.2415	1.24137	1.24867	1.25131	1.26954	1.31221	1.34972	1.39659	1.39462	1.45214	1.46397	1.53357	1.52882	1.56691	1.59737	1.65086	1.69513	1.70686	1.75646	1.72145
7.25	0.58219	0.53793	0.51082	0.49666	0.49123	0.45766	0.43658	0.41813	0.39967	0.38201	0.35565	0.34391	0.33459	0.33668	0.31329	1.22908	2.20429	2.04073	1.93894	1.84899	1.75172	1.67895	1.61406	1.55296	1.4742	1.40411	1.32395	1.27098	1.25389	1.23804	1.24592	1.246	1.24796	1.27596	1.30391	1.34417	1.41102	1.40065	1.43895	1.46129	1.53529	1.5442	1.57278	1.59512	1.64959	1.70543	1.71182	1.75006	1.73113
7.5	0.58035	0.53127	0.50518	0.48546	0.48421	0.45066	0.42479	0.41345	0.39934	0.37613	0.35858	0.34705	0.33467	0.34024	0.32267	1.28978	2.22099	2.04186	1.93878	1.84405	1.74757	1.67552	1.61003	1.54613	1.4653	1.4007	1.32029	1.26876	1.23831	1.24014	1.25109	1.24222	1.24991	1.27984	1.29877	1.33521	1.41786	1.40474	1.43011	1.45785	1.5319	1.55323	1.5734	1.59499	1.65329	1.70599	1.71527	1.74641	1.73696
7.75	0.5742	0.52888	0.49865	0.47411	0.47233	0.44692	0.4152	0.40946	0.40089	0.37269	0.35757	0.3511	0.3397	0.34395	0.33438	1.35541	2.23241	2.03957	1.9358	1.83916	1.73877	1.6701	1.60499	1.53815	1.45502	1.39175	1.31265	1.26469	1.22056	1.24712	1.25763	1.24259	1.25174	1.28098	1.29216	1.32076	1.42298	1.40684	1.43636	1.45819	1.524	1.56683	1.57316	1.59792	1.6516	1.70001	1.71887	1.73623	1.75133
8	0.56558	0.53021	0.49257	0.46654	0.46095	0.446	0.41045	0.4083	0.40208	0.37463	0.35399	0.35269	0.34778	0.34809	0.34534	1.42217	2.2308	2.03574	1.92864	1.83084	1.72408	1.66065	1.59547	1.52854	1.4449	1.38082	1.30332	1.26467	1.21035	1.25326	1.25937	1.24703	1.25282	1.27972	1.2897	1.3159	1.41986	1.40804	1.44064	1.46067	1.51302	1.57012	1.56802	1.59954	1.65876	1.68171	1.71526	1.73202	1.76107
8.25	0.55846	0.5316	0.48711	0.46323	0.45287	0.44283	0.41028	0.40964	0.40055	0.38079	0.35183	0.35128	0.35572	0.3537	0.35519	1.48665	2.21961	2.02969	1.91314	1.82029	1.71144	1.64799	1.5829	1.51746	1.4344	1.37224	1.294	1.2624	1.21366	1.25433	1.25938	1.25175	1.25008	1.27439	1.28416	1.31688	1.4127	1.41109	1.4481	1.45845	1.50816	1.57634	1.56028	1.60182	1.66038	1.66326	1.71404	1.72171	1.76193
8.5	0.55378	0.52985	0.47983	0.46319	0.4499	0.4339	0.41269	0.41248	0.39587	0.38887	0.3549	0.34941	0.3616	0.36109	0.36568	1.55357	2.20253	2.02213	1.89509	1.81	1.70183	1.63662	1.56783	1.50597	1.42492	1.36561	1.28655	1.26087	1.22859	1.25052	1.25315	1.24812	1.24786	1.26577	1.2842	1.33088	1.40313	1.40969	1.44771	1.45874	1.50604	1.5689	1.55049	1.60093	1.66576	1.64003	1.70884	1.72054	1.74741
8.75	0.54957	0.52562	0.47136	0.46484	0.45054	0.42222	0.41656	0.41064	0.39068	0.39235	0.36084	0.35025	0.36577	0.3693	0.37585	1.61684	2.18715	2.00912	1.87526	1.80007	1.6934	1.62839	1.55516	1.49353	1.41606	1.35916	1.28216	1.25523	1.24222	1.24544	1.24672	1.23772	1.24533	1.25747	1.27694	1.33877	1.39031	1.40706	1.44882	1.45978	1.50797	1.55453	1.54643	1.60329	1.66201	1.62538	1.70719	1.71932	1.71869
9	0.5444	0.51877	0.46518	0.46723	0.45287	0.41474	0.41788	0.40503	0.38547	0.38978	0.36387	0.35556	0.37072	0.37822	0.38521	1.67733	2.17606	1.99095	1.8619	1.78724	1.68316	1.62128	1.54413	1.47897	1.40956	1.35107	1.27853	1.25087	1.247	1.24369	1.24347	1.22423	1.24174	1.2533	1.27266	1.34371	1.38616	1.3983	1.44325	1.46387	1.50756	1.52653	1.54776	1.60468	1.65559	1.60917	1.7006	1.72251	1.68429
9.25	0.53854	0.51076	0.46549	0.46657	0.45469	0.41731	0.41798	0.3986	0.38303	0.38357	0.36285	0.36337	0.37731	0.38774	0.3946	1.73184	2.165	1.97015	1.85109	1.77189	1.67108	1.61087	1.53289	1.46438	1.40534	1.34404	1.27349	1.2485	1.24427	1.24647	1.24363	1.21761	1.23821	1.25149	1.26159	1.33658	1.38054	1.38818	1.43695	1.46146	1.50948	1.49838	1.55404	1.60826	1.65044	1.60418	1.69361	1.71458	1.65193
9.5	0.53199	0.50318	0.47051	0.46261	0.45413	0.42454	0.41377	0.3982	0.38194	0.37881	0.36134	0.37067	0.38442	0.39865	0.40589	1.78994	2.15426	1.95334	1.8459	1.75256	1.65991	1.59729	1.52293	1.45222	1.40019	1.34326	1.26644	1.2512	1.24174	1.24951	1.24552	1.21698	1.23603	1.25052	1.2572	1.33016	1.38912	1.37637	1.42063	1.45715	1.50636	1.47342	1.56135	1.60015	1.64026	1.60169	1.68036	1.69927	1.6321
9.75	0.52492	0.49701	0.47452	0.45866	0.45079	0.42871	0.40922	0.40008	0.3843	0.37875	0.36407	0.37557	0.39193	0.41029	0.41988	1.84732	2.14514	1.94318	1.84069	1.7334	1.64752	1.58419	1.51697	1.44363	1.39101	1.34839	1.26306	1.25213	1.24068	1.24658	1.24462	1.22142	1.23482	1.24635	1.24685	1.31956	1.39056	1.37139	1.40561	1.45641	1.50062	1.4519	1.56087	1.58786	1.63379	1.60718	1.65936	1.67135	1.62024
10	0.5173	0.49286	0.47365	0.45499	0.44629	0.42436	0.40692	0.39978	0.3901	0.38079	0.36864	0.37837	0.40035	0.42147	0.43451	1.90508	2.14401	1.93622	1.83661	1.71876	1.63497	1.57344	1.51305	1.4358	1.38353	1.35161	1.26484	1.24723	1.24169	1.24285	1.24374	1.22406	1.2322	1.24203	1.24124	1.3077	1.39862	1.36734	1.39223	1.46283	1.48705	1.44268	1.55033	1.56855	1.61343	1.6086	1.63543	1.64002	1.62308
10.25	0.51033	0.48905	0.47001	0.44904	0.44257	0.41841	0.40937	0.39327	0.39493	0.38282	0.37404	0.38287	0.40968	0.43216	0.44853	1.9547	2.13609	1.9285	1.82778	1.70911	1.62043	1.56458	1.51081	1.42797	1.38118	1.34916	1.27062	1.2385	1.23702	1.24147	1.24326	1.22372	1.23035	1.23598	1.2303	1.29027	1.3823	1.36354	1.38446	1.47483	1.47446	1.434	1.52986	1.55812	1.59958	1.60608	1.60639	1.609	1.62383
10.5	0.5056	0.48417	0.46622	0.44048	0.43934	0.41343	0.41205	0.3862	0.39748	0.38325	0.379	0.39151	0.4202	0.44383	0.46117	2.00173	2.11783	1.91377	1.81507	1.69886	1.6061	1.5546	1.50799	1.42102	1.38481	1.34164	1.27672	1.23016	1.22675	1.24559	1.25289	1.22458	1.22666	1.23835	1.22692	1.27559	1.36546	1.35231	1.37923	1.476	1.4636	1.44393	1.50671	1.54963	1.57535	1.59233	1.58681	1.58809	1.6256
10.75	0.50399	0.47758	0.46221	0.43285	0.43682	0.41135	0.4143	0.38342	0.39658	0.38568	0.38663	0.40439	0.43103	0.45638	0.47461	2.04541	2.08569	1.89814	1.79579	1.68699	1.58905	1.54385	1.50148	1.41807	1.38802	1.33494	1.28078	1.22649	1.21177	1.24968	1.26561	1.22933	1.22495	1.24165	1.22506	1.27287	1.33676	1.33931	1.37388	1.47423	1.4545	1.44876	1.48737	1.54196	1.56521	1.5736	1.56405	1.57812	1.61459
11	0.50256	0.47077	0.45618	0.42976	0.43245	0.4092	0.41245	0.38567	0.39708	0.38986	0.39686	0.41981	0.4423	0.47156	0.48833	2.09108	2.05259	1.87922	1.76996	1.67058	1.57038	1.53146	1.49082	1.41801	1.38663	1.33095	1.28341	1.22428	1.20109	1.25134	1.27663	1.23594	1.22171	1.24444	1.23305	1.27962	1.328	1.33592	1.36476	1.45826	1.44521	1.46343	1.4758	1.5271	1.55083	1.55546	1.54874	1.57502	1.60174
11.25	0.49992	0.46459	0.44851	0.43118	0.42589	0.40898	0.40824	0.38944	0.39878	0.39804	0.409	0.43528	0.455	0.49088	0.50446	2.13578	2.02271	1.86018	1.73817	1.65183	1.54947	1.52099	1.47348	1.41733	1.38311	1.32826	1.28597	1.22282	1.19625	1.24741	1.27402	1.23834	1.2193	1.24021	1.24087	1.29608	1.31913	1.33854	1.35307	1.4457	1.43044	1.45867	1.47042	1.51271	1.55206	1.53672	1.52174	1.57459	1.57662
11.5	0.49583	0.46039	0.4427	0.43248	0.42172	0.40968	0.40266	0.39209	0.40428	0.40712	0.42066	0.44819	0.46999	0.51473	0.5233	2.17492	1.99852	1.83438	1.70363	1.6326	1.53249	1.50969	1.45219	1.41337	1.38037	1.32232	1.28577	1.22371	1.19888	1.24497	1.26311	1.23683	1.21363	1.23657	1.252	1.29797	1.31803	1.34207	1.35311	1.42753	1.41305	1.45522	1.46838	1.49998	1.54018	1.52623	1.51168	1.57162	1.55754
11.75	0.4913	0.45821	0.44016	0.43128	0.4229	0.41236	0.39553	0.3946	0.40768	0.41863	0.43115	0.45892	0.48779	0.53946	0.54723	2.21496	1.97135	1.80381	1.67647	1.61017	1.5191	1.49793	1.43484	1.4087	1.37529	1.31354	1.2842	1.22823	1.20412	1.24483	1.24769	1.22968	1.20795	1.22777	1.25715	1.29461	1.31013	1.32977	1.35956	1.42192	1.39881	1.43442	1.46835	1.49111	1.53418	1.51092	1.49697	1.56312	1.5388
12	0.48633	0.45894	0.43917	0.42743	0.42689	0.41228	0.38784	0.39846	0.41385	0.43026	0.43996	0.46929	0.5081	0.5615	0.57709	2.25145	1.94292	1.76632	1.65367	1.58278	1.5061	1.48149	1.42418	1.40285	1.36407	1.30482	1.28363	1.23507	1.20446	1.24661	1.23337	1.22785	1.20083	1.21955	1.25557	1.27183	1.29363	1.31077	1.37161	1.41695	1.39508	1.41663	1.45997	1.47722	1.51787	1.49478	1.501	1.54603	1.52597
12.25	0.48246	0.46047	0.43761	0.42108	0.42761	0.41016	0.38575	0.40256	0.42113	0.44104	0.44512	0.48161	0.52801	0.58311	0.61038	2.29051	1.91456	1.73149	1.63756	1.55654	1.49171	1.46509	1.41377	1.39494	1.34763	1.29939	1.28254	1.2402	1.20512	1.24474	1.21873	1.22635	1.19691	1.20373	1.24964	1.2522	1.28269	1.28153	1.37335	1.41578	1.39153	1.39125	1.4471	1.46246	1.50685	1.46997	1.49785	1.51958	1.50805
12.5	0.48091	0.45881	0.43635	0.41337	0.42289	0.40794	0.39173	0.40558	0.43202	0.44942	0.44912	0.49609	0.54834	0.60784	0.64338	2.32101	1.88245	1.70026	1.62071	1.53216	1.4768	1.44886	1.40104	1.38363	1.33421	1.29624	1.28104	1.23896	1.20369	1.23774	1.20505	1.22951	1.19577	1.19065	1.23796	1.23078	1.26883	1.26731	1.35606	1.40639	1.38085	1.37335	1.42601	1.44497	1.49645	1.45013	1.4985	1.48692	1.49702
12.75	0.48218	0.45261	0.43597	0.40884	0.41407	0.40919	0.40216	0.41004	0.44202	0.45482	0.45494	0.5125	0.57192	0.6355	0.67333	2.35151	1.84665	1.67593	1.60721	1.51243	1.46464	1.43702	1.3856	1.36806	1.32758	1.29682	1.27904	1.23141	1.20824	1.22668	1.19871	1.22595	1.19364	1.18427	1.23221	1.22705	1.2758	1.25776	1.32941	1.38903	1.36532	1.36116	1.40502	1.44304	1.48649	1.42959	1.48804	1.46037	1.48393
13	0.48575	0.44595	0.43616	0.40973	0.40885	0.41372	0.41178	0.41753	0.44919	0.46205	0.46777	0.53207	0.59926	0.6629	0.70232	2.37249	1.80617	1.65596	1.58936	1.49474	1.45266	1.42593	1.37377	1.34945	1.32296	1.29911	1.27759	1.22234	1.21115	1.21826	1.19707	1.2235	1.18744	1.18926	1.22076	1.22622	1.27409	1.26139	1.30504	1.37617	1.35105	1.35592	1.38116	1.44576	1.4783	1.42224	1.47243	1.44197	1.47681
13.25	0.48774	0.44432	0.43587	0.41354	0.40642	0.41886	0.41704	0.42606	0.45325	0.47073	0.48733	0.55715	0.62642	0.69005	0.73224	2.39606	1.76482	1.63602	1.56807	1.47485	1.43875	1.41413	1.36867	1.33312	1.31492	1.30016	1.27769	1.21248	1.21268	1.21753	1.2021	1.21281	1.17748	1.19082	1.21264	1.22684	1.28136	1.26763	1.28842	1.3633	1.34888	1.34926	1.36551	1.45121	1.46375	1.41348	1.45792	1.43569	1.46072
13.5	0.48454	0.4462	0.4351	0.41725	0.4073	0.42299	0.42186	0.43469	0.45788	0.48398	0.51185	0.58613	0.65216	0.718	0.7663	2.41247	1.72732	1.61241	1.53781	1.45123	1.4197	1.39789	1.3675	1.32223	1.30369	1.29895	1.28074	1.20617	1.20349	1.22308	1.20301	1.20435	1.17388	1.18886	1.19651	1.21413	1.26754	1.27674	1.27339	1.35984	1.34739	1.32863	1.35571	1.44282	1.44752	1.40998	1.43776	1.42727	1.432
13.75	0.47783	0.4475	0.43501	0.41854	0.4085	0.42549	0.42861	0.4421	0.46882	0.49659	0.53463	0.61489	0.67868	0.74839	0.80324	2.4288	1.69512	1.5803	1.5059	1.42788	1.40068	1.37975	1.36263	1.32032	1.29485	1.29469	1.28082	1.19961	1.19466	1.23039	1.20332	1.19084	1.17678	1.1744	1.19141	1.19658	1.25875	1.28533	1.26638	1.34625	1.34396	1.31369	1.35169	1.42275	1.41263	1.39898	1.4282	1.41331	1.39695
14	0.47048	0.44487	0.43461	0.41908	0.41144	0.42988	0.43397	0.45113	0.48411	0.51259	0.55269	0.64104	0.71016	0.77973	0.84512	2.43569	1.66284	1.54484	1.47133	1.40701	1.38448	1.36482	1.35347	1.32426	1.29261	1.28625	1.27452	1.19398	1.18467	1.2315	1.20107	1.17975	1.18645	1.16106	1.18205	1.18571	1.23155	1.28254	1.25896	1.33885	1.33065	1.28966	1.34408	1.39785	1.38356	1.3898	1.40482	1.38512	1.36297
14.25	0.46386	0.43954	0.432	0.42074	0.41551	0.43544	0.43323	0.45934	0.5056	0.52591	0.5696	0.66724	0.74522	0.81295	0.88865	2.44071	1.62557	1.50832	1.44116	1.38928	1.37238	1.35517	1.34061	1.32761	1.29402	1.2746	1.25928	1.19007	1.18385	1.22274	1.20071	1.16884	1.18481	1.14514	1.18396	1.18067	1.20849	1.26722	1.263	1.32083	1.31374	1.28628	1.32479	1.37691	1.35879	1.37529	1.39003	1.36131	1.34343
14.5	0.45893	0.43471	0.42896	0.42341	0.42074	0.44067	0.43072	0.46666	0.52681	0.54405	0.58915	0.69549	0.77862	0.84979	0.93032	2.4405	1.58694	1.47759	1.41302	1.37591	1.36058	1.35011	1.32527	1.32229	1.29406	1.2612	1.24139	1.19241	1.18483	1.20388	1.19652	1.16393	1.17732	1.137	1.17471	1.18342	1.18537	1.24235	1.26002	1.316	1.29852	1.2708	1.29938	1.3649	1.34402	1.35962	1.35789	1.34189	1.33256
14.75	0.45558	0.4315	0.42903	0.42542	0.42682	0.44186	0.43166	0.4738	0.54862	0.56265	0.61388	0.72423	0.80874	0.89173	0.96751	2.43591	1.54556	1.44869	1.38655	1.36152	1.3439	1.34143	1.30807	1.31069	1.28996	1.24959	1.23035	1.19727	1.185	1.18501	1.19167	1.16107	1.16205	1.12802	1.16797	1.17012	1.17442	1.22086	1.2537	1.30221	1.27984	1.2754	1.27192	1.35045	1.32339	1.34342	1.33663	1.32964	1.33017
15	0.45333	0.42996	0.43328	0.42855	0.43275	0.44343	0.44285	0.48667	0.56545	0.58623	0.63964	0.75267	0.84053	0.93626	1.00416	2.42669	1.51638	1.4232	1.36335	1.34496	1.32311	1.32589	1.29255	1.29488	1.28391	1.245	1.23021	1.20392	1.17927	1.16786	1.17884	1.15676	1.153	1.12794	1.15336	1.15744	1.16655	1.20758	1.23283	1.2894	1.26516	1.26167	1.24764	1.34231	1.29818	1.32469	1.30313	1.3073	1.31891
15.25	0.45102	0.43178	0.43669	0.43284	0.43883	0.44561	0.46092	0.50329	0.57851	0.6077	0.66418	0.78229	0.87663	0.97989	1.04368	2.4117	1.49108	1.39898	1.34193	1.3223	1.30048	1.30398	1.28053	1.28159	1.27889	1.24285	1.23547	1.2041	1.1667	1.15811	1.16381	1.15501	1.14456	1.12295	1.14884	1.1393	1.15179	1.19693	1.22292	1.26676	1.23823	1.26319	1.22907	1.3179	1.26847	1.31019	1.28603	1.27821	1.30608
15.5	0.44864	0.4366	0.43494	0.43688	0.44479	0.45304	0.47806	0.51731	0.58617	0.62731	0.68599	0.81611	0.91442	1.02266	1.08573	2.39676	1.4691	1.37738	1.3188	1.29826	1.28025	1.28328	1.27639	1.27285	1.27332	1.23912	1.23686	1.19862	1.15474	1.1529	1.15082	1.15082	1.13981	1.12012	1.14165	1.13994	1.14566	1.19572	1.20652	1.24702	1.22057	1.23869	1.22207	1.30049	1.25427	1.29627	1.26227	1.2491	1.28188
15.75	0.44724	0.44235	0.42968	0.44075	0.45103	0.46086	0.48681	0.52323	0.59529	0.64501	0.71041	0.85329	0.95104	1.06641	1.1275	2.37508	1.43598	1.35361	1.29409	1.27265	1.26183	1.26513	1.27701	1.26761	1.26364	1.2334	1.23026	1.18713	1.14287	1.15401	1.14372	1.15337	1.13077	1.10858	1.13382	1.13989	1.13333	1.1933	1.19812	1.23176	1.19811	1.22585	1.22766	1.26897	1.24933	1.28768	1.24818	1.23578	1.26259
16	0.44746	0.44775	0.42778	0.44709	0.45538	0.46987	0.48794	0.5272	0.60809	0.66794	0.73979	0.89253	0.98661	1.11183	1.16908	2.35207	1.40015	1.32731	1.27428	1.25251	1.24714	1.25053	1.27309	1.26202	1.25056	1.2295	1.21824	1.17535	1.13909	1.1533	1.14105	1.14884	1.12046	1.10214	1.12125	1.13827	1.13491	1.20212	1.17763	1.23095	1.19269	1.19063	1.23338	1.25422	1.24255	1.27291	1.23449	1.23352	1.23974
16.25	0.4493	0.44997	0.43043	0.45709	0.4583	0.4774	0.48486	0.53991	0.62778	0.6964	0.77447	0.932	1.02612	1.15546	1.21309	2.32161	1.35572	1.29663	1.25825	1.23451	1.23198	1.23941	1.25983	1.25289	1.23576	1.22596	1.20701	1.16209	1.12992	1.15141	1.13638	1.14332	1.11443	1.09575	1.10462	1.11696	1.11666	1.19342	1.15952	1.23444	1.16776	1.17066	1.23024	1.22507	1.23197	1.26068	1.22337	1.22972	1.21402
16.5	0.4528	0.44865	0.43702	0.46923	0.45828	0.48779	0.48807	0.56272	0.65134	0.72691	0.81403	0.97242	1.07084	1.19747	1.26091	2.29619	1.3154	1.26499	1.24441	1.21775	1.21923	1.23104	1.24328	1.23771	1.22349	1.22156	1.19979	1.15138	1.12284	1.1413	1.12342	1.12741	1.10817	1.09072	1.09501	1.0969	1.11766	1.19371	1.13915	1.23256	1.15654	1.14538	1.20798	1.2084	1.21112	1.232	1.2171	1.21251	1.18936
16.75	0.45761	0.4471	0.44406	0.48076	0.45871	0.50133	0.50052	0.59056	0.67595	0.75979	0.8538	1.01237	1.11845	1.23746	1.30918	2.27108	1.27051	1.22775	1.22138	1.20025	1.20423	1.22237	1.22908	1.22088	1.21441	1.21018	1.19515	1.14524	1.11006	1.12923	1.10728	1.11752	1.1078	1.08764	1.08227	1.08152	1.10971	1.1719	1.12726	1.21186	1.13375	1.1491	1.17647	1.17793	1.1911	1.20667	1.20297	1.17985	1.1608
17	0.46128	0.45073	0.45109	0.49034	0.46423	0.51947	0.52238	0.61999	0.70136	0.7912	0.89044	1.05143	1.16544	1.28057	1.35374	2.25109	1.2315	1.19063	1.18896	1.18272	1.19044	1.21045	1.22148	1.20756	1.20998	1.19441	1.19	1.14216	1.10576	1.11749	1.09526	1.10973	1.10002	1.08461	1.07133	1.07873	1.11031	1.16444	1.11204	1.1821	1.12881	1.14268	1.14183	1.16585	1.16491	1.17465	1.19595	1.13904	1.14714
17.25	0.46421	0.46132	0.45896	0.49922	0.47578	0.53705	0.54967	0.65058	0.72497	0.82191	0.92127	1.08867	1.21337	1.32645	1.39649	2.22447	1.19617	1.15734	1.15311	1.164	1.17306	1.19479	1.21742	1.19919	1.20887	1.17882	1.18002	1.14249	1.10324	1.10595	1.0901	1.11219	1.09457	1.08201	1.05048	1.07974	1.08724	1.13314	1.09198	1.14378	1.11568	1.13506	1.11825	1.15409	1.14055	1.15743	1.17265	1.11509	1.13191
17.5	0.46816	0.47659	0.46869	0.50735	0.49279	0.55367	0.57711	0.68104	0.74916	0.84913	0.95039	1.12646	1.25969	1.37244	1.43974	2.19419	1.16432	1.1267	1.12417	1.14191	1.15556	1.17622	1.20885	1.19389	1.20522	1.16789	1.16508	1.14013	1.1122	1.09652	1.08734	1.11277	1.07765	1.07557	1.03968	1.07359	1.06928	1.10567	1.0708	1.11811	1.10707	1.1095	1.10421	1.14597	1.11425	1.13625	1.15671	1.11	1.13172
17.75	0.47544	0.49019	0.47999	0.51261	0.51386	0.57098	0.60259	0.70464	0.77476	0.87531	0.97996	1.16534	1.3018	1.41218	1.48454	2.15725	1.13029	1.10082	1.09996	1.11812	1.1334	1.15979	1.19423	1.18774	1.19448	1.15897	1.14934	1.13742	1.11161	1.08696	1.08429	1.10482	1.06783	1.07009	1.02647	1.05862	1.04389	1.067	1.05203	1.09481	1.09726	1.07778	1.10136	1.13275	1.09875	1.12687	1.12411	1.11558	1.12046
18	0.48596	0.49959	0.4927	0.51629	0.53645	0.59177	0.62304	0.72124	0.80287	0.90163	1.0128	1.20362	1.33815	1.44761	1.52919	2.11859	1.09366	1.0793	1.0804	1.09522	1.11312	1.14778	1.18048	1.17846	1.17837	1.15074	1.13521	1.13142	1.10534	1.08201	1.07808	1.0891	1.05033	1.0598	1.02707	1.03189	1.02741	1.04626	1.04911	1.08717	1.09461	1.05744	1.09693	1.12061	1.09453	1.1041	1.10188	1.11145	1.11776
18.25	0.49727	0.50578	0.50444	0.52097	0.55788	0.61453	0.64375	0.73575	0.832	0.93279	1.04819	1.24189	1.37106	1.48081	1.57125	2.07524	1.05934	1.06254	1.06285	1.08304	1.09848	1.1444	1.17161	1.16503	1.16288	1.13887	1.11948	1.12447	1.08851	1.07676	1.07588	1.06903	1.0452	1.05316	1.02107	1.01437	1.01256	1.04152	1.05358	1.07496	1.10076	1.04065	1.08587	1.11523	1.08781	1.08888	1.0802	1.09741	1.08922
18.5	0.50575	0.51198	0.51423	0.53031	0.57562	0.63444	0.66504	0.75538	0.86268	0.96724	1.08545	1.28088	1.40208	1.51485	1.61046	2.03074	1.03037	1.04853	1.04388	1.07842	1.09104	1.14564	1.16511	1.14801	1.1521	1.12587	1.1029	1.11262	1.07128	1.0778	1.07195	1.06028	1.03799	1.04265	1.02345	1.00186	1.0038	1.05238	1.06522	1.06564	1.09925	1.03995	1.07216	1.1051	1.07867	1.07533	1.07643	1.07787	1.07341
18.75	0.5123	0.51812	0.52595	0.54538	0.58906	0.65243	0.69162	0.77859	0.89396	1.00414	1.1267	1.32481	1.43619	1.54909	1.64844	1.98597	1.00796	1.03781	1.02427	1.06951	1.08271	1.1465	1.15628	1.132	1.14384	1.11813	1.09023	1.0991	1.05662	1.07111	1.06146	1.05197	1.03936	1.03283	1.01448	0.99979	1.00704	1.07289	1.06085	1.04659	1.1004	1.02952	1.04808	1.09675	1.05597	1.06719	1.06874	1.0658	1.04507
19	0.51848	0.52646	0.5422	0.56448	0.59797	0.66956	0.7179	0.80568	0.92622	1.04582	1.17162	1.37211	1.47231	1.57905	1.68114	1.93758	0.98651	1.02075	1	1.05272	1.07166	1.14181	1.13822	1.11869	1.13373	1.11757	1.08285	1.08232	1.04382	1.06546	1.0419	1.05536	1.03419	1.01775	1.0049	0.99215	1.00331	1.06485	1.04266	1.03384	1.08017	1.03588	1.03196	1.07466	1.02973	1.05227	1.07097	1.05415	1.03882
19.25	0.52457	0.53741	0.56103	0.58621	0.60808	0.69181	0.74449	0.83444	0.95793	1.08937	1.21795	1.4222	1.50894	1.60591	1.70923	1.88873	0.9647	1.00604	0.97789	1.02849	1.05821	1.13042	1.11472	1.10968	1.12451	1.11456	1.08109	1.06683	1.03304	1.0517	1.01712	1.04404	1.02239	1.00354	0.98399	0.98565	0.99612	1.05524	1.00168	1.02898	1.0639	1.0199	1.00875	1.06219	1.00602	1.03132	1.06332	1.03009	1.02246
19.5	0.53386	0.5517	0.57743	0.60833	0.62027	0.71631	0.76773	0.86542	0.98935	1.13278	1.25749	1.46605	1.54629	1.63151	1.73195	1.84109	0.94029	0.98939	0.96371	1.00587	1.04444	1.11057	1.09285	1.10736	1.11412	1.10461	1.08051	1.05568	1.02138	1.04312	0.99595	1.03448	1.00787	0.98892	0.96476	0.97794	0.96923	1.0192	0.97075	1.02652	1.03852	1.02145	0.99382	1.03924	0.99473	1.01411	1.05162	0.99913	1.01245
19.75	0.54677	0.56775	0.5928	0.62774	0.63546	0.74009	0.79206	0.89524	1.01898	1.16979	1.29099	1.50257	1.58288	1.66011	1.7532	1.79948	0.91689	0.97441	0.95881	0.98525	1.03353	1.08726	1.07476	1.10932	1.10023	1.08764	1.07519	1.0513	1.02084	1.03134	0.98541	1.01174	0.99323	0.98315	0.95254	0.98421	0.96072	1.01659	0.95789	1.02751	1.0268	0.99851	0.97306	1.02416	0.98785	0.99936	1.03197	0.9748	0.98949
20	0.56244	0.58355	0.60916	0.64522	0.65548	0.76219	0.81781	0.92195	1.05039	1.19881	1.31981	1.52945	1.61512	1.68792	1.77389	1.76736	0.89541	0.9525	0.95005	0.96755	1.02161	1.06439	1.05996	1.10697	1.08453	1.06867	1.06314	1.05322	1.01783	1.02441	0.98746	0.99877	0.99247	0.9813	0.94713	0.98508	0.94669	0.99624	0.9584	1.01473	1.00714	0.99778	0.96678	1.00069	0.98765	1.00526	1.01002	0.96862	0.97654
20.25	0.57801	0.5999	0.62935	0.66373	0.68145	0.78842	0.84735	0.94862	1.0803	1.22058	1.34902	1.55296	1.63987	1.71495	1.79703	1.73778	0.87427	0.92828	0.93506	0.94893	1.00653	1.04894	1.0499	1.09302	1.07344	1.05348	1.04688	1.05234	1.02028	1.0151	0.98898	0.98863	0.99268	0.97499	0.95304	0.97804	0.96053	0.99864	0.95589	1.00638	0.99861	0.97464	0.96369	0.99569	0.97991	0.99324	0.98948	0.97574	0.96519
20.5	0.59373	0.61802	0.65127	0.68536	0.71177	0.82169	0.88114	0.97756	1.11337	1.242	1.3796	1.57404	1.65855	1.73793	1.8196	1.70313	0.84793	0.89892	0.91165	0.94054	0.98841	1.0396	1.04152	1.07105	1.06557	1.04381	1.02874	1.04638	1.01192	1.01175	0.98908	0.99057	0.99711	0.96723	0.9524	0.95256	0.96374	0.96855	0.93791	0.97916	0.98052	0.97848	0.97404	0.98909	0.96509	0.99086	0.9643	0.9826	0.95955
20.75	0.61199	0.63809	0.67238	0.70943	0.74299	0.86107	0.91627	1.01008	1.14829	1.26711	1.40757	1.59626	1.67396	1.75942	1.84366	1.66055	0.81613	0.87218	0.88958	0.93741	0.97203	1.0314	1.03169	1.04925	1.05634	1.03185	1.01484	1.03586	1.00621	1.00761	0.98287	0.98905	0.98286	0.95957	0.95791	0.92403	0.97631	0.9626	0.92606	0.95863	0.96211	0.9551	0.9687	0.98342	0.94433	0.96341	0.94396	0.97655	0.95475
21	0.63448	0.65925	0.69096	0.73107	0.77371	0.89903	0.95399	1.04217	1.19285	1.29843	1.4348	1.61771	1.69299	1.77628	1.8664	1.61366	0.7892	0.85506	0.87498	0.9359	0.96109	1.01859	1.01793	1.03437	1.03824	1.01644	1.00884	1.02634	0.99053	0.9997	0.97777	0.98324	0.96972	0.9593	0.94927	0.91019	0.95996	0.93407	0.91305	0.93385	0.9478	0.94276	0.94678	0.96599	0.91893	0.9577	0.91657	0.95697	0.94602
21.25	0.65708	0.68342	0.71315	0.74936	0.80128	0.93237	0.98707	1.07399	1.2342	1.33144	1.46166	1.64111	1.71621	1.7901	1.88885	1.56516	0.77208	0.83853	0.86806	0.928	0.9574	1.00202	0.99909	1.02169	1.019	0.99856	1.00926	1.01597	0.98361	0.98538	0.96474	0.97439	0.95014	0.9531	0.94345	0.91502	0.95054	0.92547	0.91522	0.92918	0.93571	0.91848	0.911	0.94096	0.90111	0.93407	0.90773	0.92899	0.93038
21.5	0.67575	0.71058	0.73863	0.7705	0.83104	0.96161	1.02281	1.10339	1.27294	1.36155	1.49226	1.66558	1.74123	1.79688	1.9084	1.52388	0.76352	0.83254	0.8637	0.91728	0.95313	0.9877	0.97813	1.00586	1.00421	0.98484	1.00804	1.00502	0.97689	0.96874	0.94822	0.9608	0.94565	0.94577	0.92249	0.92043	0.92622	0.89648	0.89919	0.9264	0.93331	0.90418	0.88751	0.91992	0.89694	0.93094	0.89604	0.89613	0.90651
21.75	0.69194	0.74036	0.7662	0.79931	0.86319	0.99247	1.0538	1.13288	1.29689	1.38563	1.52196	1.69021	1.75989	1.79963	1.92506	1.48769	0.7538	0.82667	0.85693	0.9058	0.94071	0.97958	0.96318	0.9889	0.99661	0.98032	1.00093	0.9937	0.97721	0.95392	0.92637	0.95426	0.9438	0.93277	0.90976	0.91219	0.9146	0.8787	0.89898	0.92275	0.92598	0.89324	0.88062	0.90412	0.90743	0.90412	0.89673	0.87629	0.88827
22	0.71044	0.76847	0.79297	0.83233	0.90059	1.02512	1.08728	1.1602	1.32103	1.40835	1.55104	1.71124	1.76947	1.79963	1.93551	1.45525	0.73939	0.82831	0.84718	0.89479	0.92667	0.97359	0.95516	0.97902	0.98868	0.9822	0.98867	0.98482	0.97473	0.93805	0.907	0.93897	0.94687	0.93141	0.8936	0.90114	0.89676	0.86187	0.88935	0.90967	0.93167	0.88897	0.88411	0.89872	0.9093	0.88944	0.88388	0.86747	0.87167
22.25	0.73578	0.79446	0.8192	0.86548	0.93866	1.05479	1.11699	1.1869	1.34498	1.43195	1.57298	1.72742	1.77161	1.79984	1.93822	1.42505	0.72258	0.81427	0.83054	0.88307	0.91819	0.96302	0.95012	0.97329	0.98052	0.98006	0.97654	0.97931	0.96769	0.92646	0.89597	0.92807	0.94301	0.93573	0.89041	0.89231	0.88207	0.85761	0.90308	0.89008	0.93564	0.88806	0.88819	0.88878	0.89931	0.86313	0.88166	0.87722	0.87551
22.5	0.76395	0.82114	0.84525	0.89663	0.97531	1.08116	1.14817	1.21244	1.37414	1.45864	1.59676	1.74054	1.77173	1.79906	1.93387	1.39303	0.70715	0.79814	0.81416	0.86842	0.91416	0.94966	0.94423	0.96464	0.97184	0.97436	0.96848	0.97354	0.95876	0.9131	0.88866	0.90765	0.93177	0.94858	0.88961	0.89483	0.87001	0.8624	0.89628	0.87505	0.94476	0.87858	0.88206	0.87821	0.87113	0.85771	0.86867	0.88324	0.87781
22.75	0.79122	0.85067	0.87271	0.92757	1.00391	1.1034	1.17662	1.2364	1.4007	1.48221	1.62105	1.7472	1.77481	1.79629	1.92383	1.35717	0.69501	0.76885	0.80125	0.85381	0.91079	0.93838	0.93458	0.9523	0.96595	0.96875	0.96369	0.96699	0.94666	0.90522	0.88495	0.89952	0.92153	0.95204	0.88783	0.89074	0.86392	0.85772	0.88838	0.86141	0.93481	0.88842	0.87555	0.86168	0.84914	0.85504	0.87293	0.89235	0.88331
23	0.81623	0.88059	0.90001	0.95875	1.02626	1.13075	1.20687	1.2623	1.42466	1.50438	1.65072	1.7514	1.77941	1.78907	1.9125	1.31463	0.68043	0.74957	0.79555	0.84225	0.90215	0.93161	0.92228	0.94096	0.95733	0.96426	0.95746	0.95641	0.93702	0.89885	0.87781	0.89032	0.9039	0.94497	0.87859	0.88588	0.87019	0.8628	0.86176	0.85989	0.9155	0.87616	0.86369	0.84735	0.83581	0.86014	0.86721	0.88348	0.88364
23.25	0.84405	0.90747	0.92829	0.98711	1.04647	1.15951	1.23483	1.28739	1.44586	1.52185	1.67531	1.74983	1.78341	1.78244	1.90298	1.2749	0.66868	0.73238	0.78985	0.83289	0.88803	0.92129	0.91124	0.93383	0.94663	0.95571	0.94666	0.94099	0.92202	0.9008	0.87273	0.89403	0.89591	0.92719	0.86227	0.87052	0.86811	0.84787	0.84739	0.85773	0.89315	0.8833	0.84854	0.8342	0.83335	0.85559	0.86348	0.86723	0.88435
23.5	0.87544	0.93097	0.95811	1.01075	1.07093	1.19295	1.26021	1.3146	1.46501	1.54014	1.69124	1.75047	1.78043	1.77934	1.89581	1.23256	0.65818	0.72799	0.78373	0.82508	0.8708	0.90348	0.90139	0.92739	0.93665	0.93703	0.93497	0.92155	0.91062	0.90286	0.8626	0.88957	0.87832	0.90718	0.85394	0.8695	0.87266	0.85776	0.84647	0.86097	0.87628	0.8639	0.82787	0.8297	0.8288	0.83647	0.84598	0.84425	0.8833
23.75	0.90824	0.95472	0.98846	1.03438	1.10183	1.21677	1.28561	1.33746	1.4804	1.55409	1.69308	1.74842	1.77263	1.7765	1.8897	1.19884	0.65218	0.72869	0.77327	0.82023	0.85454	0.88359	0.89055	0.91672	0.92692	0.91121	0.92394	0.90311	0.89481	0.90842	0.85912	0.88558	0.87331	0.90013	0.85606	0.86608	0.85405	0.8519	0.85358	0.85681	0.85982	0.86132	0.80903	0.82814	0.82646	0.82469	0.8303	0.82653	0.87607
24	0.93804	0.982	1.01908	1.06312	1.1348	1.24237	1.3083	1.36144	1.48389	1.56541	1.68821	1.74765	1.75935	1.77176	1.88346	1.16168	0.64641	0.73511	0.7637	0.81332	0.83856	0.87101	0.88502	0.90125	0.91586	0.88824	0.91563	0.88997	0.88732	0.90583	0.85086	0.8812	0.86403	0.88906	0.86968	0.88636	0.85303	0.86695	0.8613	0.85291	0.84005	0.84009	0.79572	0.82282	0.82294	0.81057	0.81324	0.8235	0.86352
24.25	0.96461	1.01406	1.04999	1.09816	1.16692	1.26043	1.33318	1.38201	1.48523	1.57362	1.68275	1.74177	1.74756	1.76238	1.87342	1.12632	0.64561	0.73848	0.75638	0.80645	0.82766	0.86295	0.8816	0.88547	0.90604	0.87233	0.90334	0.88637	0.87982	0.90174	0.84765	0.88497	0.87093	0.88621	0.86865	0.89013	0.842	0.85041	0.84827	0.83969	0.82609	0.84737	0.7961	0.81832	0.83231	0.81687	0.80909	0.82256	0.84291
24.5	0.99142	1.04957	1.07922	1.13714	1.19372	1.28299	1.34792	1.40701	1.48545	1.58131	1.67577	1.73844	1.73725	1.7555	1.85846	1.08555	0.64227	0.73136	0.751	0.79834	0.81835	0.85693	0.87596	0.86952	0.89984	0.86175	0.88849	0.88821	0.88228	0.89631	0.84237	0.8898	0.86899	0.87168	0.85372	0.88986	0.85427	0.84626	0.83798	0.81805	0.81454	0.83503	0.80365	0.81127	0.83807	0.8123	0.81264	0.81712	0.83458
24.75	1.0197	1.08394	1.10533	1.17356	1.22133	1.29874	1.35875	1.43091	1.49502	1.58625	1.67478	1.73342	1.73093	1.74572	1.84097	1.05206	0.63855	0.72382	0.74262	0.79055	0.81204	0.84993	0.8632	0.85522	0.90006	0.85442	0.8749	0.88642	0.87749	0.89202	0.84494	0.88997	0.87381	0.87108	0.82946	0.86229	0.85333	0.82492	0.81516	0.79717	0.82324	0.83188	0.8089	0.80966	0.83887	0.81885	0.82091	0.79826	0.82412
25	1.04858	1.11535	1.12924	1.20558	1.24517	1.31814	1.35932	1.45716	1.50477	1.59179	1.67158	1.73155	1.72327	1.73613	1.82084	1.01941	0.63195	0.71187	0.73312	0.78098	0.80476	0.84283	0.8459	0.84904	0.90262	0.84657	0.86916	0.87988	0.8714	0.88407	0.84559	0.88155	0.87037	0.86556	0.81304	0.84542	0.85706	0.83217	0.80706	0.77919	0.83422	0.81551	0.8072	0.80109	0.82004	0.80525	0.82676	0.78885	0.82096
25.25	1.07432	1.14654	1.15502	1.23166	1.26547	1.33763	1.36942	1.4785	1.51246	1.59978	1.67209	1.72605	1.71299	1.7144	1.79926	0.99471	0.62678	0.70762	0.7237	0.77423	0.80044	0.833	0.82737	0.85107	0.89523	0.84336	0.87066	0.86848	0.85988	0.87323	0.84368	0.86142	0.86933	0.87682	0.81835	0.83065	0.83782	0.84063	0.79438	0.77985	0.84675	0.81171	0.80517	0.78813	0.80323	0.801	0.82408	0.77911	0.807
25.5	1.09983	1.17939	1.1852	1.25445	1.2755	1.36302	1.38393	1.49345	1.51638	1.60949	1.66927	1.7153	1.69899	1.69074	1.77476	0.96764	0.62604	0.69685	0.71711	0.76932	0.79278	0.82062	0.8161	0.85077	0.87786	0.84443	0.87518	0.85991	0.85471	0.86203	0.83538	0.84711	0.86563	0.87649	0.83482	0.84044	0.8293	0.84531	0.79045	0.78317	0.84704	0.82004	0.80271	0.76539	0.7893	0.78363	0.8149	0.7922	0.80619
25.75	1.12561	1.21405	1.21605	1.26977	1.28365	1.38936	1.40775	1.49914	1.51913	1.61922	1.66894	1.69806	1.68029	1.66666	1.74899	0.94024	0.62497	0.69092	0.71505	0.76552	0.78723	0.8067	0.80917	0.84396	0.86134	0.84681	0.87274	0.85614	0.85203	0.85192	0.82185	0.83424	0.8564	0.87863	0.85379	0.84261	0.82999	0.83452	0.79638	0.7999	0.83658	0.8257	0.80051	0.74776	0.79335	0.78676	0.80425	0.79505	0.79881
26	1.15449	1.24578	1.24306	1.27979	1.28806	1.4087	1.42789	1.49501	1.52796	1.6196	1.65659	1.67552	1.65624	1.65202	1.72195	0.9086	0.61822	0.67639	0.71373	0.75872	0.78244	0.79958	0.80556	0.83099	0.85323	0.84721	0.85916	0.85537	0.8542	0.84651	0.81196	0.84091	0.84706	0.8656	0.85332	0.84184	0.84351	0.80686	0.80487	0.80171	0.82422	0.82923	0.79196	0.73948	0.79209	0.79204	0.79714	0.80189	0.80199
26.25	1.18046	1.26779	1.26441	1.28728	1.2976	1.42738	1.44583	1.48872	1.5379	1.6095	1.64325	1.65225	1.6275	1.63545	1.69707	0.87632	0.60657	0.66624	0.71332	0.74883	0.77801	0.79861	0.80508	0.81819	0.85216	0.84463	0.83971	0.85072	0.84925	0.84125	0.80804	0.84628	0.83181	0.84855	0.85001	0.82873	0.84895	0.79569	0.8203	0.8028	0.8118	0.80153	0.77822	0.73715	0.78643	0.80012	0.79053	0.78985	0.7891
26.5	1.20263	1.28115	1.28152	1.295	1.30703	1.44305	1.45537	1.47784	1.54608	1.58959	1.62118	1.62771	1.60239	1.61646	1.67055	0.8474	0.59822	0.65138	0.71106	0.7402	0.77161	0.80254	0.80455	0.80557	0.85021	0.83639	0.82395	0.84474	0.84259	0.83977	0.81316	0.85534	0.82955	0.83079	0.83699	0.81765	0.83807	0.78615	0.8127	0.79024	0.80335	0.79483	0.75957	0.73771	0.76953	0.79797	0.78773	0.78674	0.7797
26.75	1.22263	1.29256	1.29854	1.30697	1.32306	1.46437	1.4544	1.47156	1.54128	1.5628	1.60569	1.60509	1.57931	1.58683	1.64363	0.81542	0.60106	0.64028	0.71002	0.73654	0.7642	0.80776	0.79633	0.79002	0.83729	0.82664	0.81702	0.8393	0.83672	0.83295	0.81919	0.84597	0.82699	0.8238	0.84062	0.82486	0.82819	0.79629	0.80925	0.77739	0.79449	0.78025	0.75355	0.73146	0.7588	0.78173	0.78357	0.77969	0.76883
27	1.2467	1.30691	1.31712	1.32345	1.33695	1.47643	1.44787	1.46295	1.53068	1.53141	1.59354	1.58191	1.55927	1.55679	1.61486	0.78834	0.61502	0.63118	0.71004	0.73288	0.75603	0.81161	0.7819	0.77495	0.81924	0.8145	0.81861	0.83648	0.83897	0.82864	0.82579	0.83739	0.83897	0.83193	0.83623	0.83526	0.82302	0.78308	0.7947	0.76501	0.79566	0.79932	0.74677	0.72578	0.74505	0.78329	0.77303	0.78265	0.76277
27.25	1.27554	1.32422	1.33557	1.33997	1.35326	1.48386	1.4391	1.46252	1.50951	1.50247	1.57844	1.56472	1.53819	1.53338	1.58575	0.75801	0.62976	0.62712	0.71581	0.72242	0.75228	0.81082	0.76728	0.76969	0.80413	0.80677	0.82441	0.8361	0.84232	0.82243	0.82491	0.82407	0.83831	0.84481	0.83544	0.85011	0.84137	0.7901	0.80822	0.75811	0.79818	0.79362	0.75177	0.72292	0.7366	0.7778	0.76072	0.78165	0.75665
27.5	1.30738	1.34181	1.35201	1.35143	1.3634	1.47673	1.44011	1.46936	1.49041	1.47913	1.55789	1.54871	1.51773	1.51408	1.55849	0.73267	0.63261	0.62534	0.71389	0.71248	0.74988	0.80331	0.75831	0.77401	0.79374	0.80821	0.82746	0.83171	0.83657	0.81996	0.82645	0.82232	0.83957	0.86371	0.82359	0.84203	0.8427	0.78541	0.81457	0.7653	0.8064	0.79409	0.75456	0.73324	0.72658	0.79369	0.7493	0.77651	0.75262
27.75	1.33586	1.35845	1.36774	1.35739	1.37625	1.46746	1.43904	1.47868	1.46966	1.46438	1.53173	1.53419	1.4934	1.49978	1.5322	0.70034	0.62065	0.6298	0.70585	0.70877	0.74086	0.79098	0.75804	0.78258	0.78459	0.81366	0.82483	0.82154	0.82095	0.81363	0.82742	0.82127	0.83414	0.8621	0.82419	0.84058	0.85535	0.8104	0.83117	0.77211	0.8127	0.76678	0.76265	0.7432	0.72181	0.77953	0.75358	0.77364	0.76391
28	1.35846	1.37618	1.38367	1.35706	1.38808	1.45333	1.44706	1.48274	1.4548	1.45953	1.51094	1.51299	1.47136	1.48017	1.50645	0.67287	0.59894	0.64148	0.68742	0.70937	0.72834	0.77433	0.75993	0.78982	0.77799	0.81586	0.81341	0.8066	0.80089	0.80775	0.82734	0.82706	0.83828	0.8569	0.82803	0.8334	0.84175	0.81491	0.82516	0.79056	0.81758	0.76322	0.75995	0.76329	0.73055	0.78273	0.76159	0.77442	0.77278
28.25	1.37862	1.39628	1.39922	1.35791	1.40186	1.43656	1.4525	1.47072	1.43769	1.45954	1.48868	1.48874	1.44849	1.46297	1.4767	0.64212	0.58501	0.65199	0.67839	0.71213	0.71811	0.75782	0.75964	0.7866	0.77167	0.81264	0.79506	0.79637	0.79576	0.79857	0.82371	0.83413	0.83705	0.8402	0.84351	0.84498	0.84211	0.82661	0.81694	0.79178	0.82391	0.75873	0.76887	0.77094	0.73953	0.76521	0.77787	0.78568	0.78348
28.5	1.39794	1.41447	1.40993	1.35961	1.41294	1.42088	1.46381	1.45436	1.42495	1.466	1.47045	1.46082	1.42759	1.43764	1.44579	0.62154	0.58188	0.66207	0.67386	0.7094	0.71583	0.74064	0.75782	0.77152	0.76834	0.80505	0.78053	0.79623	0.79853	0.79434	0.81953	0.83957	0.83295	0.84032	0.85283	0.85547	0.8261	0.80744	0.80328	0.79772	0.81623	0.76225	0.76505	0.77396	0.75549	0.78517	0.76888	0.78939	0.77289
28.75	1.41757	1.42622	1.41922	1.35955	1.42202	1.40487	1.46647	1.43485	1.41023	1.46748	1.44334	1.43531	1.40809	1.41603	1.41253	0.60532	0.59065	0.65728	0.67778	0.70239	0.71841	0.72838	0.7626	0.74835	0.76648	0.79897	0.77512	0.80503	0.81377	0.7952	0.81953	0.84146	0.82514	0.84563	0.84754	0.86983	0.83499	0.80257	0.80238	0.78522	0.81627	0.75795	0.76529	0.7574	0.75658	0.78536	0.76567	0.79914	0.77232
29	1.43451	1.43074	1.43266	1.35822	1.42704	1.40178	1.46133	1.43117	1.39681	1.46027	1.41643	1.40915	1.38912	1.38328	1.38058	0.59781	0.5993	0.64797	0.67073	0.6933	0.71623	0.72036	0.76259	0.73218	0.76536	0.79651	0.77587	0.8131	0.82854	0.8043	0.82275	0.83834	0.82171	0.85612	0.83553	0.86777	0.83138	0.79381	0.81731	0.79088	0.79791	0.74912	0.75278	0.74208	0.75861	0.79332	0.75537	0.79257	0.76799
29.25	1.44676	1.43388	1.44796	1.35861	1.42687	1.39869	1.44604	1.42393	1.38158	1.43599	1.38528	1.38308	1.36949	1.35143	1.343	0.59181	0.60349	0.63336	0.66067	0.68807	0.7044	0.71957	0.75422	0.72539	0.76104	0.79415	0.77979	0.81424	0.84504	0.81283	0.82841	0.83685	0.82533	0.85379	0.81849	0.85652	0.84524	0.80203	0.82159	0.78489	0.80023	0.7527	0.7511	0.73196	0.74544	0.77522	0.76481	0.80478	0.78131
29.5	1.4519	1.43832	1.455	1.36469	1.42451	1.40561	1.42992	1.41777	1.36994	1.40424	1.35779	1.35681	1.34955	1.31651	1.30728	0.58662	0.60132	0.62461	0.65126	0.67931	0.69116	0.72092	0.73268	0.72488	0.75422	0.79381	0.78447	0.81194	0.84858	0.81274	0.82601	0.83204	0.83474	0.84566	0.82016	0.83839	0.84383	0.80244	0.82496	0.80237	0.78468	0.75382	0.74894	0.74311	0.74153	0.75946	0.76741	0.81058	0.78392
29.75	1.45412	1.44635	1.44827	1.37275	1.41379	1.39929	1.41785	1.39045	1.35177	1.36958	1.33373	1.33077	1.3266	1.28969	1.27099	0.57777	0.59806	0.61421	0.65512	0.67649	0.68459	0.72066	0.7078	0.72004	0.74658	0.794	0.78765	0.81337	0.84375	0.80771	0.82184	0.83669	0.84941	0.83912	0.82407	0.82167	0.85604	0.79533	0.80467	0.80941	0.79154	0.76625	0.76464	0.75439	0.7337	0.75748	0.77933	0.82685	0.78651
30	1.45562	1.45139	1.43218	1.38187	1.40509	1.39402	1.39572	1.35584	1.33396	1.3449	1.31385	1.31232	1.29879	1.26303	1.23931	0.56096	0.59494	0.61261	0.66291	0.67012	0.68397	0.71344	0.69011	0.71595	0.74496	0.79068	0.79142	0.82265	0.82922	0.80657	0.81765	0.84111	0.866	0.83432	0.83866	0.82017	0.8573	0.78618	0.80844	0.81959	0.78083	0.75984	0.77727	0.76054	0.74016	0.76755	0.79019	0.81742	0.7737
30.25	1.46146	1.45041	1.41746	1.38804	1.38923	1.37009	1.37434	1.31124	1.31897	1.32815	1.29419	1.29461	1.26921	1.24015	1.211	0.54293	0.59662	0.60945	0.67197	0.66558	0.68608	0.7003	0.68998	0.72083	0.75049	0.77878	0.79291	0.83422	0.82024	0.81474	0.82256	0.84896	0.88082	0.84076	0.83811	0.81235	0.86232	0.78123	0.81111	0.81976	0.7922	0.75942	0.78657	0.75288	0.74218	0.78859	0.81432	0.80699	0.75931
30.5	1.46942	1.44069	1.41073	1.39242	1.37971	1.35202	1.33928	1.27565	1.30275	1.31378	1.26867	1.27858	1.24142	1.21523	1.18805	0.52606	0.60123	0.61426	0.67169	0.66457	0.6833	0.68213	0.6995	0.7355	0.75806	0.76027	0.79207	0.84411	0.81691	0.83063	0.82978	0.84703	0.88443	0.84463	0.844	0.82345	0.85753	0.80132	0.83204	0.81706	0.79363	0.73934	0.78728	0.74199	0.74583	0.77751	0.84936	0.78487	0.75294
30.75	1.47656	1.42878	1.40629	1.39006	1.36859	1.33035	1.31946	1.24998	1.29279	1.29459	1.24536	1.25657	1.21707	1.18901	1.16439	0.52186	0.60814	0.61583	0.66438	0.66962	0.6749	0.6592	0.71327	0.74464	0.75937	0.74417	0.78922	0.84443	0.82122	0.84313	0.83918	0.8438	0.87635	0.86202	0.84795	0.82694	0.84818	0.81497	0.83679	0.81354	0.80948	0.73446	0.78884	0.73484	0.74913	0.77231	0.86967	0.77878	0.75783
31	1.47634	1.4178	1.39908	1.37777	1.36568	1.32434	1.29435	1.23511	1.27179	1.27167	1.22172	1.23658	1.19445	1.16572	1.14167	0.52119	0.60976	0.62257	0.65452	0.67188	0.66658	0.63662	0.72552	0.74095	0.75131	0.74138	0.78538	0.83964	0.8284	0.85057	0.83987	0.84098	0.86177	0.8694	0.86411	0.84889	0.84135	0.83401	0.84531	0.80995	0.80492	0.73273	0.79358	0.73975	0.76404	0.7466	0.86863	0.78139	0.77733
31.25	1.46828	1.41081	1.38774	1.35617	1.35417	1.31419	1.2867	1.22999	1.25114	1.25196	1.20817	1.2118	1.17243	1.13861	1.11461	0.5231	0.60905	0.6226	0.64488	0.67286	0.66729	0.62633	0.72731	0.72887	0.73839	0.7494	0.78421	0.82878	0.83031	0.85984	0.83819	0.84718	0.85006	0.8841	0.88005	0.86065	0.82742	0.8259	0.84608	0.81879	0.79207	0.75575	0.80498	0.75434	0.78153	0.76452	0.84256	0.7939	0.79032
31.5	1.45405	1.40632	1.37429	1.33057	1.34355	1.29817	1.26588	1.221	1.2235	1.23425	1.19482	1.18984	1.14752	1.11162	1.08831	0.5182	0.60881	0.62615	0.63978	0.66635	0.67319	0.63897	0.72162	0.72117	0.7288	0.75714	0.78801	0.8249	0.83566	0.86984	0.83853	0.85428	0.85171	0.88142	0.88773	0.87831	0.83153	0.83795	0.85637	0.81745	0.78149	0.77553	0.81412	0.77074	0.78657	0.7754	0.82725	0.81009	0.80075
31.75	1.44039	1.40163	1.36226	1.31105	1.32573	1.26912	1.25549	1.21861	1.20685	1.21748	1.18075	1.16329	1.12398	1.07873	1.06221	0.51002	0.60884	0.62344	0.63502	0.65445	0.67594	0.66419	0.71233	0.71973	0.72695	0.75908	0.79533	0.82567	0.83638	0.87609	0.84307	0.86032	0.86376	0.88337	0.88749	0.8793	0.83842	0.84807	0.86353	0.82982	0.77354	0.80048	0.80557	0.78791	0.78772	0.80563	0.81906	0.82051	0.79425
32	1.42915	1.39467	1.35434	1.29659	1.30764	1.23417	1.23549	1.20136	1.18306	1.19184	1.16875	1.13722	1.09955	1.04999	1.03518	0.4913	0.60883	0.62108	0.63182	0.64772	0.66983	0.68628	0.7002	0.71667	0.7304	0.75654	0.7979	0.83463	0.84943	0.87872	0.84926	0.86134	0.87925	0.87438	0.88048	0.88379	0.86245	0.8695	0.86777	0.83028	0.80445	0.81317	0.8032	0.80508	0.77676	0.80083	0.84144	0.83101	0.78922
32.25	1.41992	1.38402	1.34478	1.28845	1.28541	1.21039	1.21713	1.18426	1.16891	1.16911	1.15319	1.1119	1.07446	1.01887	1.00165	0.47821	0.60847	0.61382	0.62493	0.64416	0.65606	0.69249	0.68717	0.70831	0.73116	0.75382	0.79267	0.83941	0.86184	0.87584	0.85055	0.86035	0.88904	0.8778	0.88414	0.88596	0.87106	0.86467	0.86836	0.84499	0.81613	0.82415	0.80362	0.81857	0.77916	0.81249	0.83866	0.83018	0.78805
32.5	1.40804	1.37211	1.32978	1.27781	1.26811	1.18987	1.19459	1.15394	1.14841	1.14912	1.13824	1.08534	1.04979	0.99731	0.96908	0.46904	0.61062	0.60551	0.62591	0.64586	0.64424	0.68965	0.67529	0.69961	0.72552	0.75567	0.78256	0.8356	0.87869	0.86824	0.85185	0.85611	0.89407	0.88587	0.89055	0.89533	0.88341	0.84703	0.85936	0.85159	0.86704	0.82562	0.8229	0.82823	0.77343	0.80795	0.84293	0.83027	0.79108
32.75	1.39381	1.35568	1.30874	1.26839	1.25229	1.1788	1.17186	1.13161	1.13438	1.1349	1.11255	1.06027	1.02625	0.97428	0.93868	0.47615	0.61986	0.59797	0.62844	0.64797	0.63747	0.68514	0.65998	0.69918	0.71697	0.76568	0.7777	0.82268	0.88801	0.86491	0.85844	0.85069	0.89727	0.90525	0.91079	0.90747	0.8768	0.81953	0.86782	0.87234	0.88184	0.8326	0.83922	0.82663	0.7771	0.82629	0.82813	0.82621	0.80454
33	1.37791	1.33798	1.28396	1.2544	1.24479	1.15327	1.16221	1.10425	1.11881	1.11111	1.08989	1.03365	0.99976	0.95333	0.91481	0.483	0.63059	0.59727	0.63684	0.65246	0.63407	0.68061	0.64619	0.70865	0.71059	0.78478	0.78238	0.81523	0.90041	0.86917	0.87661	0.85292	0.89962	0.9284	0.91541	0.91384	0.89284	0.8121	0.88011	0.86877	0.92059	0.83853	0.85761	0.82668	0.77336	0.82896	0.83112	0.83349	0.8072
33.25	1.36496	1.31595	1.25894	1.24404	1.23156	1.13433	1.14787	1.09242	1.10015	1.08766	1.06185	1.01559	0.97378	0.92524	0.89274	0.48719	0.63672	0.60203	0.63813	0.65389	0.63178	0.67596	0.64287	0.72115	0.70789	0.80348	0.79662	0.81918	0.90664	0.87778	0.89586	0.86793	0.90331	0.94286	0.92782	0.92221	0.90205	0.83125	0.91556	0.86964	0.90803	0.84873	0.86411	0.82569	0.79209	0.83396	0.82514	0.84232	0.82805
33.5	1.35355	1.29631	1.2395	1.23403	1.21545	1.11318	1.13754	1.08423	1.08059	1.06244	1.0463	0.99658	0.94404	0.89812	0.87164	0.48479	0.63652	0.6054	0.63998	0.65821	0.63999	0.67235	0.64654	0.72953	0.70795	0.80598	0.81544	0.8367	0.91181	0.88255	0.91462	0.89082	0.90653	0.95808	0.92585	0.92495	0.92622	0.87245	0.93228	0.86013	0.91683	0.85304	0.87896	0.83746	0.8123	0.8274	0.838	0.86618	0.83873
33.75	1.34202	1.27829	1.2289	1.22677	1.19088	1.11217	1.10894	1.08253	1.05857	1.04527	1.02608	0.98701	0.91294	0.86813	0.84761	0.47874	0.63521	0.61085	0.63533	0.6563	0.65105	0.6728	0.66134	0.73311	0.7096	0.78847	0.83786	0.86254	0.91089	0.883	0.92532	0.91208	0.91849	0.95964	0.93908	0.93404	0.92897	0.91349	0.94787	0.86128	0.89784	0.85472	0.87876	0.83921	0.84355	0.83516	0.85598	0.88167	0.87028
34	1.32585	1.26543	1.22268	1.21322	1.17037	1.10549	1.09633	1.07733	1.0475	1.03336	1.00887	0.97246	0.88177	0.84537	0.82068	0.47382	0.63545	0.61103	0.63585	0.64793	0.66378	0.66983	0.67896	0.73301	0.71231	0.76865	0.85837	0.88263	0.90905	0.88304	0.93511	0.92252	0.93118	0.96613	0.94434	0.92742	0.92513	0.9321	0.92283	0.87185	0.9047	0.86828	0.87744	0.85056	0.87279	0.84636	0.87876	0.90572	0.86682
34.25	1.30679	1.25201	1.21647	1.19205	1.14756	1.10193	1.07693	1.06626	1.03463	1.02683	0.98246	0.96261	0.85786	0.82301	0.79458	0.46723	0.63652	0.61804	0.6305	0.63719	0.6689	0.66198	0.69294	0.73129	0.71652	0.76153	0.8681	0.89389	0.92086	0.89045	0.94248	0.92309	0.94824	0.95557	0.95408	0.93716	0.91374	0.9279	0.9081	0.88813	0.89779	0.89158	0.87149	0.85545	0.89193	0.86153	0.90427	0.91568	0.88336
34.5	1.28405	1.23791	1.20424	1.16174	1.13021	1.08407	1.06903	1.05219	1.02432	1.01886	0.95487	0.94453	0.8431	0.803	0.76825	0.46952	0.63313	0.61918	0.62798	0.63334	0.6679	0.6525	0.6985	0.72645	0.7247	0.76958	0.86121	0.8932	0.9368	0.90391	0.95212	0.92044	0.96237	0.96112	0.95542	0.93835	0.91071	0.92343	0.89481	0.91264	0.90197	0.92575	0.88507	0.88104	0.89602	0.87295	0.91613	0.9251	0.88132
34.75	1.26125	1.21915	1.18803	1.13241	1.11049	1.06624	1.05148	1.03119	1.00317	1.00469	0.92733	0.92407	0.83794	0.78304	0.74971	0.46959	0.62588	0.61735	0.62139	0.63558	0.66146	0.65171	0.70268	0.71962	0.7387	0.78245	0.84515	0.89564	0.96041	0.91769	0.96081	0.92721	0.98499	0.95859	0.9604	0.95733	0.9246	0.92923	0.93057	0.93901	0.9167	0.94303	0.90893	0.89849	0.88398	0.87921	0.93516	0.9201	0.91265
35	1.2413	1.19832	1.17262	1.11231	1.08831	1.04668	1.03542	1.00626	0.98892	0.98407	0.90488	0.89811	0.83179	0.76359	0.73207	0.47962	0.61921	0.60238	0.6228	0.64283	0.6598	0.65631	0.69732	0.7074	0.75763	0.7941	0.83423	0.90288	0.96647	0.92675	0.96651	0.93933	1.00401	0.97931	0.96843	0.96222	0.94041	0.9483	0.97079	0.96391	0.92506	0.95652	0.93642	0.92346	0.87026	0.89391	0.94311	0.92247	0.93231
35.25	1.22384	1.17814	1.15962	1.09864	1.06337	1.02177	1.02927	0.97035	0.97563	0.95733	0.88923	0.87105	0.81632	0.74363	0.71376	0.47923	0.61993	0.59287	0.62961	0.64743	0.6637	0.6604	0.68979	0.6911	0.77575	0.80622	0.83545	0.91378	0.97201	0.92828	0.96773	0.95359	1.02122	0.98994	0.9886	0.97648	0.9686	0.95716	1.02498	0.97097	0.95634	0.95573	0.95129	0.92695	0.85888	0.90807	0.96304	0.91722	0.96471
35.5	1.20936	1.16262	1.14232	1.09245	1.04212	0.99942	1.02271	0.93904	0.96941	0.932	0.87075	0.84861	0.79332	0.7275	0.68747	0.486	0.62634	0.5858	0.64013	0.6458	0.67109	0.66141	0.68123	0.67784	0.7895	0.81891	0.84868	0.91955	0.96095	0.92488	0.96464	0.96625	1.02977	1.00428	1.01211	0.98029	0.97875	0.96665	1.02952	0.97516	0.95853	0.96945	0.94403	0.9351	0.86785	0.93504	0.9607	0.92235	0.97685
35.75	1.1964	1.15351	1.12108	1.08181	1.02601	0.97888	1.02651	0.91454	0.95152	0.9096	0.85871	0.8258	0.76827	0.71558	0.66563	0.48233	0.63646	0.59422	0.64992	0.64456	0.67792	0.669	0.68003	0.67951	0.79808	0.82974	0.86903	0.9211	0.95727	0.92646	0.96117	0.98233	1.03272	1.00458	1.02969	1.00302	0.99991	0.9726	1.01818	0.97968	0.99804	0.97164	0.93878	0.9366	0.88285	0.94702	0.98733	0.92312	0.98846
36	1.18448	1.14528	1.09555	1.07513	1.00789	0.96778	1.00016	0.90918	0.92764	0.88907	0.84832	0.81232	0.7494	0.70298	0.64524	0.4847	0.64178	0.60884	0.65119	0.64908	0.67549	0.68425	0.68875	0.69699	0.80454	0.83608	0.89208	0.92642	0.9452	0.93803	0.96215	0.99793	1.03709	1.01726	1.04471	1.02053	1.008	0.99577	0.9953	0.99629	1.002	0.99089	0.94007	0.95404	0.91565	0.96856	0.99649	0.93323	0.99573
36.25	1.16642	1.1348	1.06812	1.06694	0.99203	0.95191	0.98135	0.90266	0.8951	0.87237	0.8417	0.79195	0.73498	0.68783	0.63352	0.48236	0.64486	0.63056	0.64713	0.65866	0.66865	0.69632	0.71204	0.72096	0.81031	0.84207	0.91064	0.93769	0.94548	0.95682	0.97336	1.01231	1.03848	1.03861	1.05198	1.04621	1.02961	1.02479	1.00332	1.01483	1.03546	0.98993	0.96828	0.97575	0.94696	0.97161	1.02849	0.95362	0.9918
36.5	1.14431	1.11741	1.04154	1.05991	0.96915	0.9451	0.93889	0.90404	0.87171	0.86133	0.82843	0.77553	0.72303	0.66725	0.61897	0.48741	0.64861	0.64901	0.64404	0.6693	0.66399	0.69687	0.73022	0.73809	0.81738	0.8493	0.92143	0.95677	0.9536	0.97627	0.99127	1.02629	1.04017	1.06438	1.07154	1.05988	1.03852	1.04549	1.04014	1.03475	1.03384	1.01167	0.9963	1.00363	0.97436	0.98583	1.03594	0.9823	0.99819
36.75	1.11711	1.0985	1.0199	1.03929	0.95634	0.93143	0.93124	0.90114	0.85443	0.85303	0.80714	0.74745	0.70786	0.64927	0.60566	0.49404	0.65484	0.66172	0.64677	0.67577	0.67258	0.68948	0.73339	0.74531	0.82655	0.86001	0.92149	0.97286	0.97733	0.99301	1.01552	1.04369	1.03457	1.08076	1.08476	1.0677	1.05348	1.06019	1.07814	1.04264	1.04947	1.02466	1.01702	1.02575	0.98883	0.98498	1.04234	1.00903	0.9932
37	1.09323	1.07585	1.00584	1.01258	0.94397	0.92853	0.91355	0.91103	0.8519	0.84049	0.78734	0.72828	0.69192	0.63651	0.59241	0.49891	0.66089	0.6668	0.64966	0.6768	0.68278	0.68505	0.72741	0.75235	0.83579	0.86971	0.91694	0.98945	1.00331	1.00379	1.03949	1.06209	1.03943	1.0828	1.10949	1.06769	1.05319	1.05869	1.10068	1.04754	1.05613	1.05997	1.01208	1.04175	0.9949	0.99617	1.0359	1.02473	1.01456
37.25	1.07496	1.05336	0.9972	0.98266	0.94004	0.91896	0.92178	0.91664	0.85793	0.83144	0.77326	0.70535	0.67412	0.63568	0.587	0.50436	0.66551	0.66216	0.65166	0.67861	0.69652	0.6918	0.72411	0.76389	0.84199	0.87725	0.91296	0.99889	1.03095	1.01948	1.06273	1.07672	1.04612	1.0956	1.11533	1.06751	1.05521	1.07284	1.09455	1.05173	1.07323	1.07705	1.00335	1.05691	1.00311	0.9991	1.04101	1.04063	1.03195
37.5	1.06441	1.02987	0.99011	0.96443	0.93647	0.91309	0.90755	0.91491	0.8624	0.81826	0.77378	0.69406	0.66095	0.62973	0.58098	0.50299	0.66788	0.65851	0.64954	0.68033	0.70379	0.70511	0.73154	0.77583	0.84513	0.88178	0.92127	1.00773	1.05905	1.04892	1.0877	1.08466	1.07295	1.10946	1.1262	1.07716	1.06429	1.08564	1.09733	1.05612	1.09237	1.09317	1.01445	1.06761	1.01469	1.02805	1.05644	1.04117	1.07723
37.75	1.05415	1.00954	0.97845	0.95593	0.93513	0.90268	0.9003	0.89448	0.85181	0.80917	0.76494	0.67767	0.65166	0.62019	0.57563	0.51057	0.66448	0.64995	0.64779	0.68521	0.71284	0.72229	0.74874	0.78608	0.84836	0.88982	0.94426	1.00935	1.07782	1.08812	1.111	1.09207	1.09937	1.13663	1.12637	1.0819	1.08614	1.11019	1.09196	1.07554	1.10225	1.09411	1.03651	1.07626	1.03048	1.06511	1.06727	1.06008	1.10543
38	1.04077	0.99156	0.96527	0.95288	0.92945	0.90231	0.88175	0.86376	0.82638	0.80252	0.75776	0.66551	0.64615	0.60028	0.56499	0.51417	0.66934	0.64842	0.65197	0.68776	0.72198	0.73233	0.76579	0.79697	0.855	0.90274	0.97737	1.01359	1.09483	1.12253	1.12326	1.09783	1.12839	1.14979	1.14513	1.10474	1.12818	1.11393	1.10771	1.09579	1.13246	1.10685	1.06933	1.0717	1.04003	1.11437	1.08631	1.07004	1.1329
38.25	1.0217	0.97962	0.95394	0.95076	0.911	0.89723	0.87409	0.83906	0.80017	0.78913	0.73117	0.65322	0.64099	0.58366	0.55535	0.53233	0.67277	0.64945	0.65665	0.69305	0.73121	0.73525	0.7741	0.80836	0.86574	0.91768	1.00713	1.02263	1.09761	1.13579	1.12773	1.10461	1.14736	1.17197	1.16717	1.12065	1.15862	1.13097	1.12218	1.11895	1.14113	1.1247	1.08811	1.06789	1.05205	1.1463	1.09202	1.09367	1.13556
38.5	1.00216	0.97103	0.94447	0.94355	0.89277	0.89095	0.87776	0.82216	0.7772	0.77433	0.71471	0.6457	0.6348	0.57011	0.54601	0.53779	0.68526	0.66013	0.66446	0.6915	0.72907	0.73053	0.78261	0.82259	0.87709	0.92744	1.02669	1.04194	1.10505	1.13287	1.13253	1.11121	1.16704	1.18444	1.19796	1.1569	1.18246	1.14296	1.1625	1.12934	1.17818	1.13812	1.11721	1.06192	1.07864	1.16628	1.11777	1.10789	1.13967
38.75	0.98806	0.96537	0.93321	0.93277	0.87138	0.87573	0.87885	0.81586	0.77679	0.75534	0.69063	0.64474	0.6312	0.56958	0.53856	0.54794	0.6888	0.66911	0.67152	0.69801	0.72523	0.7325	0.78472	0.84062	0.8876	0.93347	1.03977	1.06782	1.1141	1.13233	1.14263	1.1271	1.18714	1.20839	1.21467	1.18722	1.19291	1.17489	1.19392	1.15477	1.16182	1.15452	1.13693	1.08096	1.11527	1.1723	1.12357	1.13145	1.15174
39	0.9805	0.96158	0.92196	0.90959	0.86301	0.85437	0.8737	0.80289	0.77244	0.74654	0.68758	0.64018	0.62876	0.56584	0.53339	0.54251	0.69681	0.67486	0.68586	0.70581	0.72608	0.74479	0.78763	0.85695	0.89674	0.94606	1.05918	1.09247	1.1326	1.14893	1.15832	1.15048	1.21158	1.22279	1.22034	1.23532	1.21082	1.20608	1.22437	1.18814	1.17168	1.15934	1.16382	1.10808	1.14999	1.1751	1.14544	1.14339	1.1731
39.25	0.97009	0.95271	0.90878	0.8857	0.85057	0.83313	0.84017	0.79302	0.7746	0.73621	0.67852	0.63836	0.62415	0.56927	0.52628	0.54513	0.6962	0.67482	0.69398	0.7188	0.73545	0.76824	0.79745	0.86797	0.90555	0.97088	1.08881	1.11694	1.1462	1.17271	1.17715	1.1794	1.24104	1.24467	1.23456	1.26284	1.22862	1.24043	1.2191	1.24635	1.15054	1.18172	1.16279	1.14907	1.1636	1.18387	1.13704	1.16129	1.19649
39.5	0.95211	0.93731	0.8978	0.86361	0.84579	0.81824	0.81506	0.77541	0.76304	0.74246	0.68012	0.62348	0.61531	0.56978	0.52423	0.53645	0.70284	0.67573	0.70505	0.73167	0.74876	0.79371	0.819	0.87261	0.91496	1.00063	1.11728	1.13907	1.16598	1.19928	1.1957	1.2066	1.25827	1.25961	1.25856	1.28805	1.23969	1.2678	1.20326	1.28594	1.18134	1.19409	1.16188	1.18101	1.16114	1.18634	1.16503	1.1789	1.20106
39.75	0.92917	0.9141	0.89116	0.85342	0.83284	0.81463	0.7828	0.77556	0.75151	0.74116	0.67329	0.61176	0.60352	0.57247	0.51799	0.53545	0.69935	0.68736	0.70551	0.74658	0.75523	0.81399	0.84121	0.8723	0.92586	1.01739	1.1291	1.15709	1.18231	1.22241	1.21726	1.23477	1.26856	1.28265	1.30091	1.28397	1.24249	1.28237	1.19307	1.30202	1.2034	1.23309	1.16594	1.20012	1.15439	1.20431	1.17632	1.20815	1.21603
40	0.90616	0.88751	0.88718	0.85226	0.83632	0.81701	0.78738	0.77371	0.72836	0.74809	0.66435	0.59277	0.59474	0.56859	0.51615	0.53163	0.69941	0.69985	0.70599	0.76067	0.75165	0.8247	0.86261	0.87184	0.9379	1.01951	1.12011	1.16269	1.20478	1.24426	1.2339	1.25628	1.26921	1.29805	1.32119	1.28651	1.24318	1.28695	1.20479	1.29249	1.25616	1.25303	1.18982	1.21074	1.17312	1.2254	1.22179	1.25463	1.23077
40.25	0.88485	0.86413	0.88661	0.85405	0.8319	0.82421	0.79455	0.78176	0.71541	0.73968	0.64988	0.5864	0.58778	0.56057	0.50518	0.53585	0.69611	0.71436	0.70563	0.77832	0.74988	0.83186	0.86828	0.87684	0.95049	1.01731	1.10494	1.16506	1.23043	1.27021	1.24827	1.27485	1.28793	1.31108	1.34324	1.29761	1.26181	1.28137	1.24944	1.29542	1.28788	1.29797	1.23404	1.22637	1.20728	1.26261	1.24936	1.30094	1.28341
40.5	0.86577	0.84874	0.88765	0.85692	0.8338	0.82051	0.81789	0.78231	0.7043	0.72534	0.63648	0.57685	0.58362	0.54606	0.49707	0.5433	0.69754	0.71582	0.70844	0.79237	0.75981	0.84127	0.86694	0.88678	0.96268	1.02861	1.10279	1.16811	1.25519	1.29754	1.25848	1.28824	1.3177	1.3141	1.3476	1.32411	1.2913	1.29034	1.29337	1.31069	1.31516	1.32049	1.27125	1.2408	1.26572	1.28953	1.28708	1.33466	1.31791
40.75	0.84815	0.8378	0.88607	0.85909	0.82364	0.81405	0.81813	0.77486	0.70797	0.69725	0.63078	0.5782	0.57781	0.53313	0.48241	0.55231	0.69507	0.71808	0.71432	0.7925	0.77826	0.85593	0.86837	0.9054	0.9767	1.05234	1.11984	1.18384	1.27969	1.31683	1.27333	1.30219	1.35935	1.32176	1.37705	1.35426	1.33693	1.31041	1.32941	1.33837	1.33213	1.35679	1.30158	1.25762	1.31024	1.31867	1.30546	1.33741	1.35443
41	0.83668	0.82827	0.87824	0.85899	0.82029	0.80149	0.80908	0.76497	0.71766	0.67485	0.63253	0.57267	0.57658	0.52646	0.47887	0.56196	0.68411	0.72013	0.73002	0.79115	0.80661	0.87231	0.87767	0.93208	0.99048	1.07863	1.1439	1.20871	1.29992	1.32586	1.28809	1.3137	1.38507	1.3461	1.3953	1.37679	1.37631	1.34962	1.34036	1.36169	1.34931	1.37646	1.30412	1.27273	1.34157	1.32501	1.33305	1.33738	1.35295
41.25	0.83477	0.81776	0.87016	0.85232	0.81443	0.79324	0.78446	0.75246	0.71904	0.65943	0.64225	0.57375	0.5768	0.52256	0.47529	0.56571	0.68126	0.73627	0.75244	0.78791	0.83119	0.88389	0.89216	0.95964	1.00363	1.09735	1.1667	1.23874	1.32295	1.33892	1.30352	1.33203	1.40586	1.38827	1.4259	1.41183	1.4148	1.3854	1.36004	1.37524	1.38185	1.39069	1.31817	1.29261	1.3409	1.33502	1.35747	1.34087	1.37177
41.5	0.83574	0.80863	0.86058	0.84713	0.81903	0.78618	0.76702	0.74674	0.71968	0.65328	0.64098	0.57186	0.57666	0.52229	0.48086	0.56711	0.6877	0.7554	0.77093	0.79501	0.84849	0.89237	0.9083	0.98399	1.01956	1.11721	1.19092	1.27004	1.34685	1.35601	1.32446	1.35286	1.41526	1.43302	1.44004	1.43364	1.43427	1.41289	1.38632	1.3921	1.4104	1.39085	1.33343	1.32286	1.34012	1.33524	1.37724	1.37715	1.39396
41.75	0.83299	0.80483	0.85042	0.838	0.82258	0.78385	0.75476	0.74964	0.71038	0.66106	0.63427	0.5718	0.57215	0.51974	0.48638	0.55932	0.71411	0.77857	0.78487	0.80437	0.85626	0.90185	0.9273	1.00427	1.04155	1.14203	1.22146	1.29608	1.37695	1.37187	1.35537	1.38336	1.42629	1.46397	1.4591	1.47218	1.45361	1.42908	1.43613	1.41437	1.44914	1.38654	1.38374	1.34898	1.33583	1.34924	1.40068	1.41834	1.44069
42	0.82252	0.8023	0.83699	0.83014	0.82752	0.77641	0.74068	0.75673	0.70157	0.6606	0.61469	0.56983	0.56925	0.5223	0.49631	0.55879	0.73241	0.79427	0.78242	0.82184	0.86361	0.91465	0.95204	1.01825	1.06494	1.16938	1.25256	1.3113	1.4004	1.37834	1.39317	1.41015	1.44141	1.48649	1.47505	1.48621	1.45897	1.45154	1.47794	1.446	1.46514	1.41498	1.42735	1.37052	1.35543	1.37329	1.41022	1.45135	1.4775
42.25	0.81014	0.79687	0.82621	0.81565	0.8326	0.77269	0.72491	0.76384	0.6846	0.66603	0.60463	0.56303	0.56855	0.52392	0.50675	0.56021	0.74822	0.80303	0.78173	0.83207	0.86545	0.92786	0.98413	1.02703	1.08489	1.19111	1.27606	1.32385	1.42075	1.38409	1.42453	1.4397	1.46518	1.50048	1.49009	1.51139	1.47099	1.47898	1.50607	1.46608	1.49961	1.43775	1.46781	1.38775	1.38221	1.41147	1.43806	1.46937	1.51086
42.5	0.79608	0.7861	0.81688	0.79824	0.83075	0.77416	0.69988	0.75759	0.6807	0.65705	0.59677	0.55665	0.57153	0.53487	0.51066	0.56774	0.74067	0.80534	0.78114	0.84455	0.87039	0.94064	1.00974	1.03782	1.09788	1.20334	1.29157	1.33691	1.431	1.40097	1.45035	1.468	1.49009	1.521	1.51334	1.51618	1.4854	1.51938	1.51678	1.47807	1.50391	1.50044	1.47892	1.42426	1.41761	1.45173	1.46138	1.48314	1.53895
42.75	0.78536	0.77529	0.81478	0.77758	0.82281	0.78328	0.68931	0.75078	0.67145	0.6611	0.59891	0.54585	0.5715	0.53808	0.50877	0.5727	0.7416	0.80014	0.79705	0.85297	0.87233	0.9575	1.0234	1.05508	1.10815	1.2092	1.30406	1.35541	1.44686	1.43765	1.46829	1.50221	1.5102	1.53863	1.54017	1.53408	1.53066	1.54518	1.51831	1.47715	1.52362	1.53928	1.49445	1.46702	1.44514	1.48376	1.50796	1.50813	1.56172
43	0.77435	0.76914	0.8129	0.76647	0.80574	0.78782	0.68711	0.73269	0.67739	0.65239	0.59524	0.54531	0.5663	0.54301	0.49861	0.57801	0.73824	0.796	0.81324	0.865	0.88144	0.97922	1.02793	1.07597	1.12258	1.22326	1.31836	1.37249	1.46761	1.4799	1.48964	1.5293	1.5303	1.56303	1.58023	1.54257	1.58034	1.56214	1.53268	1.49964	1.5251	1.59819	1.51365	1.5181	1.47097	1.52559	1.52855	1.53699	1.59731
43.25	0.76574	0.77063	0.80965	0.765	0.78837	0.78301	0.72106	0.72378	0.67404	0.65241	0.59298	0.54371	0.56192	0.54053	0.49465	0.58783	0.74963	0.79136	0.83798	0.88062	0.90287	1.00166	1.03394	1.09728	1.14312	1.24983	1.3314	1.39455	1.50197	1.51728	1.50651	1.54883	1.56053	1.57951	1.60767	1.5721	1.64078	1.5641	1.54955	1.53922	1.55601	1.61135	1.54473	1.55036	1.49419	1.55679	1.56431	1.57197	1.6188
43.5	0.75795	0.77279	0.80472	0.77918	0.76762	0.76819	0.748	0.72004	0.67426	0.63863	0.58978	0.55481	0.56073	0.54005	0.49366	0.592	0.76117	0.79624	0.84936	0.90259	0.93667	1.01772	1.04085	1.11676	1.16739	1.28671	1.34209	1.42312	1.53403	1.54487	1.52466	1.56575	1.60519	1.60265	1.63693	1.61143	1.66807	1.57676	1.59511	1.60114	1.58362	1.63152	1.57344	1.57682	1.52437	1.58819	1.56117	1.59354	1.65951
43.75	0.75149	0.7735	0.79901	0.80054	0.76134	0.75761	0.77385	0.73369	0.67345	0.63615	0.59618	0.55699	0.5637	0.54014	0.50705	0.59632	0.78573	0.81047	0.85932	0.91593	0.96925	1.02589	1.05335	1.14238	1.19291	1.32263	1.36511	1.4641	1.5587	1.56444	1.53732	1.584	1.65343	1.62488	1.64756	1.65768	1.68828	1.59483	1.63675	1.63942	1.63169	1.61299	1.59205	1.58417	1.55169	1.59489	1.58822	1.61799	1.66368
44	0.7446	0.77386	0.79117	0.81822	0.75958	0.75408	0.76699	0.74901	0.68099	0.63501	0.60129	0.55696	0.56495	0.5447	0.52164	0.58087	0.8096	0.83374	0.86603	0.92208	0.99386	1.02962	1.07011	1.17628	1.21936	1.34399	1.40788	1.50312	1.57457	1.58084	1.55836	1.61134	1.69201	1.66141	1.67807	1.70638	1.69351	1.64002	1.69089	1.67202	1.65623	1.62448	1.62146	1.61166	1.56562	1.6009	1.6	1.63955	1.6739
44.25	0.73725	0.77671	0.78921	0.82191	0.7692	0.75717	0.76101	0.76916	0.68878	0.63677	0.61018	0.54243	0.56366	0.5518	0.53765	0.57163	0.83548	0.85866	0.88461	0.92731	1.01214	1.04104	1.08769	1.21195	1.24968	1.34807	1.46833	1.53371	1.59573	1.60621	1.58591	1.63779	1.71459	1.70011	1.70634	1.73687	1.72292	1.67905	1.7077	1.68145	1.68844	1.64124	1.65939	1.63169	1.5821	1.60781	1.65566	1.67426	1.6508
44.5	0.73169	0.77808	0.7933	0.81948	0.77544	0.75909	0.74605	0.7795	0.69352	0.64465	0.6107	0.53797	0.55782	0.55433	0.53732	0.55685	0.84637	0.88189	0.91053	0.93451	1.0248	1.06688	1.11425	1.23407	1.28614	1.3488	1.52419	1.54997	1.62618	1.63381	1.62296	1.67891	1.73074	1.74458	1.743	1.77385	1.74512	1.72979	1.72341	1.71896	1.70456	1.67417	1.70717	1.67322	1.60587	1.63706	1.68689	1.70398	1.67043
44.75	0.7256	0.7774	0.79755	0.81071	0.78197	0.76582	0.74793	0.78322	0.69393	0.65625	0.61233	0.53804	0.55738	0.55792	0.52624	0.56378	0.84761	0.90303	0.94305	0.9494	1.04491	1.10493	1.14519	1.2479	1.32509	1.35969	1.55783	1.56502	1.65839	1.6593	1.65744	1.72211	1.74955	1.78278	1.76439	1.79316	1.78112	1.75213	1.73485	1.75626	1.7197	1.71416	1.73599	1.69354	1.65333	1.65493	1.74632	1.74316	1.67591
45	0.7202	0.77082	0.80141	0.80581	0.78445	0.77725	0.74493	0.78013	0.68549	0.67799	0.61133	0.55086	0.56238	0.55512	0.50737	0.56808	0.85081	0.91931	0.97387	0.96791	1.06724	1.14244	1.17841	1.25913	1.35726	1.38649	1.56311	1.58598	1.68102	1.67949	1.69187	1.77481	1.77718	1.81311	1.79098	1.82556	1.79301	1.77991	1.78524	1.80146	1.71866	1.7356	1.76628	1.70289	1.71063	1.68211	1.76967	1.77304	1.72411
45.25	0.71237	0.76344	0.79959	0.80506	0.78795	0.78987	0.75564	0.76156	0.68641	0.68921	0.61333	0.55551	0.56723	0.55465	0.49623	0.58029	0.86216	0.93136	1.0053	0.99319	1.09198	1.16877	1.20606	1.27863	1.37542	1.42753	1.56033	1.61616	1.69243	1.70377	1.72653	1.81023	1.80878	1.83364	1.82436	1.83317	1.81677	1.79056	1.83489	1.81729	1.72101	1.77321	1.79519	1.71665	1.76637	1.70317	1.80527	1.82754	1.75826
45.5	0.7082	0.75628	0.79714	0.81021	0.78914	0.80022	0.76295	0.74957	0.6875	0.70411	0.61464	0.55556	0.56798	0.54604	0.4942	0.57842	0.88475	0.93681	1.03416	1.02078	1.11458	1.18687	1.22879	1.30573	1.38436	1.46998	1.56416	1.65009	1.71082	1.73003	1.7691	1.84274	1.83711	1.84831	1.86873	1.85478	1.84706	1.82896	1.89232	1.82421	1.73379	1.78901	1.84195	1.7552	1.79106	1.73848	1.82806	1.87363	1.82386
45.75	0.70745	0.7507	0.79519	0.81403	0.78485	0.80245	0.77918	0.73488	0.70103	0.70173	0.60173	0.54929	0.56562	0.54024	0.49937	0.58174	0.90676	0.94534	1.04809	1.05419	1.14036	1.20369	1.24053	1.3358	1.39358	1.50918	1.58207	1.68013	1.74143	1.76387	1.81557	1.86338	1.85952	1.87672	1.90843	1.86355	1.90381	1.85902	1.92078	1.83526	1.77197	1.8441	1.88539	1.81599	1.81367	1.78616	1.86573	1.92588	1.87569
46	0.70768	0.75114	0.79374	0.81538	0.78044	0.80114	0.79154	0.74257	0.70346	0.71004	0.58734	0.54819	0.56396	0.53246	0.50909	0.58138	0.92611	0.95701	1.05617	1.08017	1.15998	1.22208	1.25484	1.35873	1.4083	1.54103	1.61316	1.71377	1.78502	1.79199	1.85624	1.89204	1.88888	1.91373	1.94072	1.89335	1.96352	1.89253	1.95053	1.8687	1.8366	1.85438	1.91334	1.87697	1.82276	1.82966	1.89197	1.94641	1.92296
46.25	0.69495	0.7606	0.78678	0.81348	0.77767	0.79692	0.80255	0.74601	0.70713	0.70297	0.57405	0.54892	0.56826	0.53649	0.51976	0.58321	0.94166	0.97432	1.05942	1.10551	1.17811	1.23915	1.27219	1.37505	1.43148	1.5704	1.64748	1.75329	1.82218	1.82293	1.88525	1.91633	1.92888	1.95796	1.97348	1.91346	2.0111	1.9098	1.9707	1.92044	1.89108	1.89389	1.93891	1.93442	1.85364	1.86935	1.90651	1.96059	1.93773
46.5	0.67895	0.773	0.77945	0.81781	0.77419	0.7975	0.80417	0.76018	0.69986	0.69924	0.57783	0.55117	0.57809	0.53795	0.52905	0.58466	0.96024	0.98834	1.07978	1.12766	1.19213	1.26122	1.30033	1.39207	1.46361	1.5983	1.68381	1.80276	1.85403	1.85809	1.90402	1.94583	1.97773	1.9874	2.00236	1.95542	2.04243	1.93195	1.99736	1.97474	1.93434	1.88919	1.96273	1.97183	1.88285	1.89122	1.90576	1.964	1.93849
46.75	0.67314	0.77651	0.77321	0.83414	0.77281	0.79507	0.80419	0.76314	0.70822	0.68714	0.59177	0.55515	0.5837	0.53729	0.52983	0.58061	0.97845	1.00401	1.10424	1.15061	1.20727	1.28962	1.3403	1.41291	1.49522	1.62617	1.72183	1.84747	1.87215	1.9028	1.92069	1.97067	2.0285	2.01902	2.032	1.99785	2.06782	1.97381	2.03797	2.02147	1.94004	1.93278	2.00878	2.02957	1.92539	1.91598	1.89505	1.98169	1.94118
47	0.68785	0.76344	0.77697	0.85214	0.77604	0.79896	0.8043	0.76995	0.71305	0.69018	0.61652	0.55784	0.5875	0.53324	0.52357	0.5891	0.99262	1.02752	1.13229	1.16842	1.22759	1.324	1.38877	1.44267	1.521	1.64701	1.7652	1.88407	1.8942	1.94677	1.93143	2.00231	2.06453	2.05119	2.0548	2.05719	2.11673	2.02154	2.0809	2.0451	1.9493	1.96719	2.03813	2.06376	1.95231	1.93609	1.92231	2.00316	1.94271
47.25	0.71566	0.7393	0.78883	0.8664	0.78797	0.80309	0.8058	0.77168	0.72559	0.70005	0.6334	0.56221	0.58424	0.53047	0.51881	0.59998	0.99989	1.05585	1.14589	1.18792	1.25665	1.35525	1.4253	1.4756	1.5435	1.66079	1.80581	1.90795	1.91776	1.98721	1.95096	2.04052	2.08358	2.10021	2.08371	2.09955	2.15639	2.06884	2.1215	2.06526	1.95733	2.04191	2.07249	2.10018	1.98565	1.98417	1.94444	2.03465	1.96219
47.5	0.73714	0.72206	0.80509	0.86753	0.80749	0.81097	0.81295	0.77706	0.72748	0.71743	0.65147	0.56183	0.57901	0.53332	0.52616	0.62156	1.01148	1.08922	1.16143	1.20638	1.28263	1.37925	1.44797	1.50981	1.56907	1.67642	1.84452	1.92611	1.95178	2.01491	1.97881	2.08363	2.09565	2.15208	2.115	2.13608	2.18882	2.07776	2.15034	2.08078	2.00195	2.07064	2.07491	2.10643	2.00695	2.02298	2.00268	2.07401	1.96587
47.75	0.74373	0.72162	0.8171	0.86487	0.82543	0.81061	0.81868	0.78442	0.73008	0.73598	0.6522	0.56307	0.57277	0.53515	0.54197	0.6239	1.02914	1.11769	1.17691	1.22538	1.30555	1.39685	1.46471	1.54211	1.59746	1.70167	1.87625	1.94088	1.9837	2.03539	2.02335	2.1374	2.12228	2.20882	2.1599	2.15587	2.19222	2.10919	2.17962	2.10361	2.04307	2.10644	2.09543	2.15005	2.0285	2.06824	2.03003	2.11054	2.00013
48	0.74227	0.73945	0.82776	0.8603	0.83479	0.81516	0.82901	0.79496	0.73344	0.74612	0.64966	0.55558	0.57362	0.53695	0.55964	0.62565	1.05746	1.14445	1.20392	1.24632	1.32173	1.41479	1.48834	1.57609	1.62576	1.73709	1.90702	1.95412	2.01716	2.06112	2.06929	2.1851	2.1576	2.24762	2.21583	2.18089	2.20761	2.1135	2.20091	2.13661	2.1039	2.11936	2.1232	2.18959	2.04952	2.078	2.07513	2.15528	2.02426
48.25	0.74138	0.76433	0.83903	0.86687	0.83794	0.82089	0.83848	0.81095	0.74303	0.75556	0.64305	0.55449	0.5753	0.53658	0.56414	0.61026	1.07931	1.16207	1.23285	1.26939	1.34176	1.43461	1.52665	1.60455	1.65241	1.77632	1.94201	1.97099	2.04576	2.09171	2.11798	2.23359	2.20622	2.2746	2.28261	2.20869	2.22923	2.16005	2.22728	2.17482	2.13397	2.14836	2.18295	2.2507	2.06913	2.09713	2.08893	2.1815	2.08923
48.5	0.74109	0.7876	0.85009	0.87559	0.83715	0.83016	0.86355	0.82247	0.76114	0.7536	0.64382	0.54453	0.5808	0.54561	0.55808	0.60986	1.09502	1.17566	1.26292	1.29095	1.36731	1.45798	1.57135	1.62774	1.68515	1.81456	1.97823	2.00034	2.08007	2.12981	2.15462	2.26827	2.25392	2.29365	2.32884	2.24096	2.28799	2.17983	2.24307	2.22037	2.17416	2.18327	2.23686	2.28127	2.09394	2.10551	2.14448	2.2139	2.13864
48.75	0.74419	0.80578	0.85314	0.89007	0.83588	0.83622	0.88419	0.83318	0.77292	0.75952	0.63978	0.54817	0.5898	0.55642	0.54918	0.60722	1.10779	1.18095	1.28466	1.31476	1.40561	1.48421	1.60565	1.64556	1.72645	1.85336	2.00632	2.04195	2.11065	2.16818	2.19341	2.29781	2.30612	2.31812	2.35171	2.26962	2.34323	2.23302	2.27201	2.27479	2.19202	2.2105	2.27668	2.299	2.11013	2.14312	2.18336	2.21198	2.19487
49	0.74605	0.818	0.8501	0.90049	0.84325	0.83614	0.90773	0.83031	0.78216	0.76291	0.64221	0.54965	0.60288	0.56388	0.54732	0.62247	1.12497	1.19433	1.29367	1.33854	1.44288	1.51199	1.62687	1.66621	1.76543	1.89614	2.02196	2.08488	2.13752	2.20218	2.22952	2.31331	2.35483	2.34806	2.34389	2.30383	2.40263	2.26812	2.30173	2.33938	2.23696	2.2421	2.30143	2.325	2.1422	2.17267	2.23762	2.23391	2.21715
49.25	0.75051	0.82322	0.8432	0.91305	0.85246	0.84203	0.90011	0.82908	0.76916	0.78925	0.63598	0.56385	0.61649	0.56215	0.54872	0.63237	1.14365	1.21425	1.30286	1.36704	1.48081	1.54002	1.63995	1.6981	1.79783	1.94125	2.03772	2.12628	2.16729	2.22212	2.2672	2.32931	2.40329	2.37341	2.35213	2.34447	2.43837	2.33468	2.33556	2.39589	2.26475	2.26516	2.32425	2.35739	2.16518	2.19706	2.25383	2.24478	2.23466
49.5	0.7536	0.82323	0.83718	0.9254	0.87169	0.85496	0.89152	0.81989	0.76862	0.80861	0.6425	0.57186	0.62352	0.55677	0.55483	0.64471	1.16339	1.24539	1.31845	1.4032	1.51676	1.56832	1.65218	1.7467	1.82908	1.98184	2.06281	2.16348	2.20282	2.24366	2.30072	2.34213	2.43963	2.39416	2.36847	2.39582	2.45696	2.38055	2.36566	2.44464	2.30416	2.30949	2.36923	2.39876	2.21185	2.2096	2.27733	2.30257	2.23971
49.75	0.75886	0.8246	0.83834	0.93658	0.89015	0.87439	0.8693	0.81734	0.75995	0.82018	0.64839	0.57906	0.62232	0.55212	0.55668	0.64658	1.18108	1.27723	1.34928	1.44552	1.55003	1.59999	1.67282	1.80298	1.86764	2.01636	2.10898	2.20158	2.24753	2.27328	2.33635	2.36717	2.47045	2.41803	2.41018	2.44912	2.47811	2.42312	2.39917	2.47567	2.33095	2.33094	2.39792	2.40557	2.24284	2.22682	2.29166	2.35036	2.25042
50	0.76058	0.83083	0.84623	0.94442	0.91069	0.88749	0.87112	0.8117	0.77642	0.80533	0.66094	0.57775	0.61662	0.5574	0.55563	0.64262	1.20527	1.30958	1.38307	1.4828	1.57711	1.63154	1.70703	1.85011	1.91352	2.04779	2.16446	2.24732	2.29046	2.31831	2.37395	2.39772	2.49306	2.45621	2.44903	2.49238	2.51269	2.45335	2.45438	2.49128	2.37142	2.37231	2.42859	2.42036	2.28594	2.25802	2.33038	2.40943	2.26291
50.25	0.7636	0.84066	0.85966	0.94892	0.91959	0.90305	0.87091	0.8151	0.77856	0.79091	0.66013	0.57402	0.60951	0.56625	0.55548	0.63381	1.23567	1.33947	1.422	1.52138	1.59667	1.66536	1.75032	1.8807	1.95878	2.08216	2.21968	2.30443	2.34362	2.37115	2.42095	2.44155	2.50939	2.49969	2.50262	2.52736	2.55962	2.46714	2.51085	2.52273	2.42351	2.39097	2.424	2.40942	2.3143	2.29144	2.37216	2.43137	2.28857
50.5	0.76522	0.84863	0.87887	0.95604	0.92209	0.91119	0.89143	0.82617	0.79638	0.78408	0.66261	0.57565	0.59971	0.57591	0.55608	0.62624	1.27044	1.37178	1.45167	1.5536	1.61458	1.70259	1.7952	1.89755	1.9949	2.1199	2.26617	2.35545	2.39236	2.41634	2.4713	2.48934	2.53026	2.54725	2.54999	2.55169	2.58842	2.50218	2.58881	2.55273	2.48033	2.43492	2.44089	2.44408	2.35323	2.333	2.39922	2.45209	2.33797
50.75	0.76949	0.85372	0.89928	0.96277	0.91519	0.92584	0.90505	0.83808	0.79836	0.79349	0.66089	0.5784	0.59355	0.58214	0.56371	0.62642	1.30391	1.40328	1.48984	1.58969	1.6357	1.74528	1.83939	1.91541	2.0236	2.16248	2.30655	2.38971	2.45197	2.44841	2.5142	2.53687	2.56309	2.58156	2.61578	2.57388	2.62242	2.51796	2.62968	2.60484	2.54725	2.46941	2.45221	2.47562	2.38762	2.3578	2.42168	2.45655	2.39048
51	0.77551	0.85667	0.91429	0.9758	0.90839	0.93916	0.92995	0.84979	0.81777	0.80669	0.66592	0.59216	0.59268	0.59114	0.57077	0.6292	1.33216	1.42678	1.52683	1.62537	1.66788	1.78692	1.87195	1.93896	2.05061	2.20178	2.33458	2.40766	2.49845	2.47918	2.54662	2.58359	2.60465	2.61934	2.66574	2.59204	2.65227	2.55942	2.66767	2.64117	2.58385	2.54377	2.49845	2.53964	2.42543	2.39338	2.41617	2.46925	2.44768
51.25	0.78807	0.86047	0.92458	0.98406	0.90924	0.9572	0.95097	0.85671	0.8225	0.81402	0.67853	0.5951	0.60094	0.59562	0.57685	0.64208	1.35194	1.44361	1.56807	1.6636	1.69932	1.82385	1.89706	1.96353	2.08008	2.24062	2.35567	2.4249	2.55157	2.52075	2.57143	2.61881	2.64703	2.65454	2.70745	2.62024	2.71456	2.5676	2.67073	2.68583	2.61237	2.59669	2.54579	2.57841	2.45594	2.42021	2.43252	2.47454	2.48455
51.5	0.80478	0.86731	0.92459	0.99249	0.92087	0.96277	0.97303	0.86636	0.83122	0.82193	0.68715	0.60012	0.61314	0.60208	0.5761	0.65218	1.36715	1.45814	1.59564	1.6947	1.73324	1.85094	1.92003	1.99006	2.11384	2.27882	2.37223	2.45159	2.59169	2.57482	2.59734	2.65263	2.69101	2.70253	2.73711	2.65143	2.77526	2.62199	2.70272	2.69127	2.60583	2.66018	2.58855	2.63019	2.4774	2.45706	2.43909	2.47814	2.51747
51.75	0.82472	0.87367	0.92398	0.99863	0.94515	0.96755	0.99	0.8734	0.83728	0.81483	0.69742	0.58844	0.62404	0.59662	0.57619	0.666	1.38882	1.479	1.62578	1.72738	1.76198	1.87175	1.94534	2.02472	2.15064	2.31738	2.39444	2.48913	2.63913	2.6328	2.63024	2.67633	2.73872	2.74801	2.76029	2.69861	2.83088	2.65192	2.72699	2.71309	2.63948	2.66246	2.62464	2.66875	2.49248	2.47257	2.48794	2.51034	2.53078
52	0.84325	0.87946	0.92819	1.01305	0.97347	0.96867	0.99017	0.87997	0.84735	0.8055	0.70112	0.58788	0.62689	0.5905	0.57447	0.67353	1.42212	1.5118	1.6424	1.75995	1.78881	1.89415	1.9716	2.0699	2.18759	2.35539	2.42528	2.53181	2.67598	2.67823	2.67491	2.71285	2.79157	2.79549	2.80528	2.7472	2.85622	2.71376	2.77069	2.71377	2.64652	2.67426	2.6447	2.70201	2.49921	2.49049	2.50256	2.5444	2.54344
52.25	0.85585	0.88483	0.93831	1.02969	1.00197	0.97875	0.98407	0.87563	0.86062	0.79363	0.70599	0.5845	0.62743	0.58625	0.57864	0.67971	1.46528	1.55616	1.67076	1.79682	1.81833	1.92172	2.00105	2.11806	2.22173	2.3977	2.46839	2.58151	2.72132	2.70171	2.72198	2.75106	2.83818	2.84244	2.8408	2.81218	2.87281	2.73838	2.78486	2.74622	2.69534	2.6789	2.67983	2.74345	2.52214	2.49715	2.54296	2.61034	2.5342
52.5	0.86508	0.89005	0.94992	1.05354	1.0191	0.99341	0.96446	0.87483	0.86263	0.79472	0.69967	0.5922	0.62475	0.59822	0.58487	0.6809	1.50713	1.59952	1.70116	1.83962	1.85865	1.95771	2.02826	2.1621	2.25351	2.43734	2.5202	2.63311	2.7584	2.72261	2.77078	2.79378	2.87144	2.88938	2.89884	2.86965	2.89103	2.77132	2.8034	2.78307	2.7033	2.72397	2.69814	2.749	2.53918	2.51404	2.54633	2.63716	2.53141
52.75	0.87003	0.89278	0.96309	1.06971	1.03099	1.00561	0.96264	0.87831	0.86926	0.80488	0.70508	0.59236	0.62043	0.61567	0.59416	0.6838	1.54362	1.64049	1.74209	1.88012	1.91161	1.99856	2.06285	2.199	2.28186	2.47238	2.57666	2.68143	2.79283	2.75469	2.8141	2.82166	2.89278	2.94077	2.92254	2.93039	2.91506	2.79501	2.82997	2.83484	2.76966	2.76113	2.74536	2.77284	2.56943	2.5433	2.56588	2.67558	2.51973
53	0.87509	0.89605	0.97312	1.08052	1.03589	1.01083	0.95594	0.89011	0.86657	0.82036	0.70368	0.59486	0.6172	0.63	0.60007	0.69036	1.57046	1.67745	1.78002	1.91816	1.96406	2.04448	2.10575	2.23577	2.31138	2.49751	2.62934	2.72122	2.8314	2.8092	2.85919	2.85479	2.92482	2.97547	2.96747	2.96104	2.95411	2.83301	2.87448	2.86948	2.80214	2.79981	2.75312	2.77997	2.58091	2.57111	2.57727	2.66707	2.52434
53.25	0.87846	0.90038	0.9825	1.0823	1.03823	1.01452	0.96879	0.89958	0.88635	0.83675	0.71443	0.59677	0.61945	0.63549	0.60091	0.70103	1.60041	1.71565	1.81736	1.95365	2.01736	2.08741	2.14992	2.26816	2.34621	2.51622	2.67218	2.75262	2.87211	2.86663	2.90461	2.89084	2.96909	3.00092	2.97554	2.98807	2.97406	2.88385	2.94246	2.89188	2.85776	2.82851	2.79543	2.81085	2.60302	2.5999	2.60612	2.70324	2.54421
53.5	0.88714	0.91476	0.99047	1.08331	1.04641	1.02318	0.97324	0.90837	0.89388	0.84689	0.72342	0.60477	0.62728	0.63508	0.59626	0.71715	1.62471	1.75212	1.84784	1.99184	2.05395	2.13151	2.19005	2.28993	2.39085	2.53591	2.70325	2.77178	2.91839	2.92777	2.94468	2.94878	3.02495	2.99982	3.02244	2.99656	3.01972	2.91989	2.98438	2.90971	2.87107	2.85247	2.79652	2.82954	2.61633	2.62006	2.62945	2.71596	2.59534
53.75	0.90065	0.9407	1.00063	1.08794	1.05724	1.03566	1.00275	0.91249	0.91701	0.85615	0.73497	0.61573	0.63841	0.63818	0.59647	0.73907	1.65465	1.7805	1.87971	2.02291	2.08836	2.17035	2.22737	2.30971	2.44362	2.56509	2.72838	2.78436	2.95245	2.9693	2.97433	3.00472	3.06906	3.01072	3.03956	3.01851	3.05557	2.97167	3.03213	2.92305	2.91328	2.88854	2.8424	2.86873	2.64959	2.64728	2.66048	2.76381	2.63519
54	0.92235	0.97075	1.01185	1.10292	1.07505	1.06031	1.02916	0.92401	0.92453	0.85557	0.73884	0.62036	0.64783	0.64097	0.60375	0.76206	1.68375	1.79714	1.91749	2.05696	2.11935	2.20424	2.26517	2.34061	2.49435	2.60625	2.74807	2.80245	3.00219	3.01025	2.99587	3.05001	3.09861	3.01855	3.10114	3.04	3.13045	2.99223	3.01371	2.96817	2.94723	2.90347	2.85853	2.87994	2.66188	2.67517	2.69483	2.78798	2.6718
54.25	0.94331	0.99567	1.02559	1.12499	1.0839	1.07235	1.06538	0.94482	0.93776	0.86009	0.7427	0.62511	0.64948	0.64737	0.62154	0.7779	1.72142	1.81543	1.96124	2.09097	2.16354	2.22598	2.30609	2.38383	2.53404	2.6614	2.77287	2.83971	3.05021	3.03718	3.01928	3.07389	3.11672	3.0626	3.12918	3.07947	3.17572	3.03391	3.04105	3.00271	2.99016	2.93032	2.90851	2.9038	2.6845	2.71035	2.71814	2.82806	2.702
54.5	0.95693	1.01404	1.04156	1.1502	1.08653	1.09036	1.08462	0.96225	0.93022	0.85838	0.74037	0.61632	0.65003	0.64383	0.64376	0.77872	1.75864	1.84805	2.01586	2.13523	2.20186	2.2493	2.3504	2.43534	2.56537	2.72718	2.81398	2.89729	3.11814	3.06896	3.0515	3.08814	3.14763	3.10532	3.18424	3.11871	3.21983	3.05121	3.04943	3.05522	3.02468	2.93193	2.91682	2.91774	2.70768	2.7247	2.74813	2.84271	2.73073
54.75	0.96106	1.02576	1.05665	1.16817	1.0842	1.10086	1.09834	0.98519	0.92143	0.86198	0.73682	0.61479	0.65516	0.64294	0.66582	0.77626	1.79505	1.89827	2.06634	2.18403	2.24084	2.2828	2.39023	2.48953	2.59463	2.78302	2.87386	2.96964	3.165	3.08814	3.09449	3.1023	3.18749	3.16918	3.21503	3.16873	3.22731	3.0951	3.13255	3.07668	3.04686	2.97278	2.94958	2.93936	2.75338	2.73072	2.74672	2.85712	2.7581
55	0.96399	1.03324	1.07155	1.17163	1.09448	1.12323	1.09142	1.00272	0.9097	0.85406	0.73599	0.60695	0.6696	0.63739	0.67359	0.7734	1.82863	1.95263	2.11437	2.23075	2.27024	2.33255	2.42089	2.54052	2.62998	2.82025	2.93766	3.04495	3.2125	3.11887	3.13288	3.13148	3.23798	3.22105	3.26714	3.22217	3.23876	3.12193	3.17208	3.10735	3.07964	2.98071	2.95828	2.9478	2.79754	2.73794	2.76174	2.86874	2.75225
55.25	0.97124	1.03605	1.08705	1.16811	1.11304	1.12835	1.07863	1.01261	0.91037	0.85838	0.73949	0.61405	0.68299	0.64071	0.67029	0.78857	1.85814	2.00377	2.14539	2.26694	2.30141	2.38863	2.44208	2.5891	2.66954	2.83619	2.99131	3.11458	3.24117	3.14368	3.16755	3.17184	3.28364	3.27987	3.3028	3.26477	3.25942	3.17985	3.21921	3.11997	3.08576	3.04099	2.96873	2.95874	2.83951	2.75073	2.76809	2.86868	2.7403
55.5	0.98259	1.0338	1.10305	1.16578	1.13628	1.13556	1.06258	1.00684	0.92156	0.85894	0.75554	0.61756	0.69228	0.64695	0.6592	0.80941	1.8908	2.04761	2.17446	2.30667	2.33342	2.43976	2.45554	2.62902	2.71316	2.84801	3.02235	3.16056	3.27029	3.19071	3.20274	3.22101	3.31059	3.31862	3.34642	3.30357	3.29362	3.21957	3.20865	3.1613	3.1278	3.06156	2.96716	2.97325	2.86075	2.77735	2.80607	2.88245	2.72783
55.75	1.00047	1.02862	1.12073	1.17695	1.15678	1.12785	1.05432	1.00121	0.9398	0.8674	0.7767	0.63051	0.6859	0.6532	0.64958	0.84283	1.92255	2.09176	2.19785	2.35157	2.36742	2.48629	2.47346	2.65662	2.75564	2.86422	3.03735	3.18697	3.29248	3.24174	3.25368	3.26633	3.32508	3.34745	3.376	3.32591	3.32302	3.2622	3.2281	3.19916	3.13302	3.11683	2.98137	3.00747	2.87919	2.80408	2.80631	2.8788	2.76546
56	1.01772	1.02828	1.13789	1.19335	1.18038	1.13419	1.06477	0.99957	0.96164	0.87912	0.7921	0.63599	0.66999	0.65575	0.64569	0.86781	1.96513	2.14099	2.22409	2.39522	2.40706	2.52882	2.51029	2.67696	2.79826	2.8996	3.04876	3.20255	3.32095	3.30019	3.31245	3.31715	3.34647	3.37581	3.40229	3.35401	3.34253	3.28278	3.24604	3.23191	3.17019	3.12905	3.0292	3.05024	2.90179	2.83738	2.80895	2.89253	2.79274
56.25	1.03192	1.0353	1.14873	1.21418	1.20258	1.14058	1.08641	1.02066	0.96989	0.89926	0.795	0.64811	0.6588	0.65838	0.64656	0.88323	2.00748	2.19006	2.24708	2.43524	2.45433	2.56532	2.55769	2.69498	2.83216	2.943	3.06627	3.22743	3.35999	3.35808	3.37302	3.37288	3.39693	3.40335	3.43822	3.3671	3.36905	3.28735	3.28793	3.24759	3.15301	3.15813	3.08317	3.07828	2.92229	2.86324	2.7935	2.88242	2.85313
56.5	1.04073	1.04893	1.16172	1.22849	1.22276	1.15727	1.11389	1.04162	0.97489	0.92433	0.79414	0.65101	0.66036	0.66671	0.65428	0.87827	2.05915	2.24079	2.27853	2.46397	2.50704	2.5929	2.60256	2.71321	2.86362	2.99323	3.09662	3.25524	3.39721	3.42241	3.42202	3.4361	3.46078	3.44824	3.46564	3.39476	3.40462	3.286	3.31628	3.26916	3.18122	3.16099	3.14733	3.07314	2.93915	2.89901	2.80811	2.91122	2.87776
56.75	1.04864	1.07049	1.17659	1.24399	1.22737	1.1727	1.14156	1.05816	0.97838	0.94852	0.78809	0.65666	0.6738	0.67506	0.66269	0.87121	2.09695	2.28259	2.32156	2.47826	2.5409	2.61429	2.6408	2.73909	2.88808	3.03966	3.13727	3.28866	3.45085	3.47983	3.45351	3.48787	3.52975	3.48581	3.49656	3.41601	3.46221	3.29274	3.32538	3.32286	3.19469	3.17226	3.15569	3.06495	2.95692	2.92051	2.8441	2.9273	2.92334
57	1.05621	1.10349	1.1903	1.25949	1.22819	1.18638	1.17234	1.06284	0.99481	0.9619	0.79261	0.65873	0.69473	0.6837	0.67481	0.86734	2.13656	2.3147	2.37452	2.48681	2.56791	2.63327	2.66831	2.77708	2.91075	3.08089	3.18698	3.32175	3.49475	3.51933	3.46998	3.52488	3.57948	3.53616	3.51509	3.46935	3.52118	3.33423	3.34363	3.39492	3.24627	3.18226	3.17566	3.04847	2.97395	2.93708	2.88916	2.99384	2.94333
57.25	1.06892	1.14067	1.20054	1.27648	1.22722	1.1978	1.19353	1.06682	1.0141	0.96006	0.80008	0.66073	0.71542	0.68253	0.6793	0.87906	2.16625	2.33743	2.42323	2.50098	2.59409	2.65923	2.70295	2.82345	2.93329	3.11815	3.23633	3.36757	3.55279	3.55368	3.47808	3.54889	3.62088	3.5776	3.55288	3.52439	3.56721	3.40226	3.36313	3.46052	3.26226	3.18504	3.16929	3.06322	3.00654	2.94019	2.90189	3.02941	2.97679
57.5	1.0813	1.17463	1.20844	1.29206	1.23519	1.20148	1.20354	1.07039	1.02864	0.95716	0.82158	0.66965	0.73168	0.67898	0.68478	0.89475	2.20953	2.36178	2.461	2.53214	2.63654	2.69417	2.75597	2.87481	2.96816	3.16421	3.28986	3.41641	3.58676	3.5774	3.49168	3.56653	3.66301	3.63377	3.60014	3.58358	3.59738	3.47881	3.42055	3.46213	3.28166	3.21216	3.20744	3.08465	3.02324	2.9376	2.89791	3.06059	2.97413
57.75	1.09262	1.19692	1.21413	1.30567	1.24555	1.22005	1.19455	1.08558	1.03485	0.95078	0.84722	0.67662	0.7457	0.67872	0.69018	0.91154	2.24948	2.3903	2.49432	2.57671	2.68122	2.73411	2.81805	2.9224	3.00897	3.21558	3.33818	3.46284	3.62812	3.62483	3.51777	3.58538	3.71593	3.66902	3.66182	3.62539	3.60317	3.52562	3.4551	3.45726	3.27927	3.22465	3.2218	3.11828	3.04269	2.94625	2.89547	3.03685	2.97718
58	1.10387	1.20533	1.22368	1.31357	1.25728	1.22817	1.17777	1.10403	1.04145	0.95951	0.87032	0.69006	0.74962	0.69081	0.70014	0.9311	2.29558	2.4262	2.52998	2.6265	2.72025	2.77607	2.87155	2.96194	3.05015	3.26529	3.39289	3.50169	3.6558	3.67412	3.56328	3.60741	3.76222	3.71431	3.70196	3.66075	3.61782	3.55348	3.49991	3.44418	3.26653	3.28091	3.25197	3.14202	3.0395	2.95668	2.91404	3.02036	2.96922
58.25	1.11859	1.20663	1.23629	1.31883	1.26753	1.24656	1.17135	1.1314	1.05144	0.96962	0.88568	0.69137	0.74592	0.71112	0.70895	0.94483	2.33959	2.46364	2.57471	2.66827	2.72702	2.81156	2.91278	2.99845	3.07864	3.30555	3.44471	3.53735	3.70117	3.73493	3.61475	3.64658	3.80031	3.74015	3.738	3.69318	3.63111	3.55862	3.50054	3.47301	3.26104	3.30092	3.25498	3.17514	3.06438	2.98389	2.94946	3.00938	2.96279
58.5	1.13465	1.20332	1.25228	1.32537	1.28306	1.25101	1.18109	1.15554	1.06761	0.99028	0.89067	0.69707	0.74239	0.73206	0.71944	0.95484	2.39395	2.50337	2.6191	2.70973	2.72963	2.84301	2.93609	3.03373	3.09954	3.32669	3.49493	3.58401	3.74247	3.76676	3.67186	3.69994	3.81526	3.77952	3.76921	3.72766	3.67511	3.57473	3.51637	3.51253	3.25377	3.37448	3.29556	3.18681	3.077	2.98864	2.97704	3.04222	2.97095
58.75	1.14865	1.19722	1.27107	1.33363	1.30192	1.27309	1.21214	1.17854	1.08266	0.99794	0.89167	0.69534	0.74809	0.74587	0.73019	0.95846	2.45323	2.547	2.66264	2.76114	2.74062	2.88127	2.9562	3.06674	3.12044	3.33617	3.52953	3.63161	3.79428	3.79322	3.72097	3.76831	3.8251	3.81234	3.80948	3.75856	3.70332	3.58817	3.52302	3.55648	3.29279	3.39496	3.33647	3.20295	3.11019	3.01752	2.9956	3.08845	2.95929
59	1.16025	1.1942	1.28869	1.34696	1.32044	1.28925	1.25566	1.18859	1.0979	1.01095	0.88558	0.70897	0.7614	0.75446	0.74293	0.96704	2.51332	2.58697	2.69994	2.80914	2.77571	2.92971	2.9822	3.09787	3.14849	3.3469	3.55667	3.68849	3.84767	3.78285	3.77028	3.82545	3.84418	3.85623	3.84421	3.77645	3.74736	3.62146	3.57159	3.57414	3.33639	3.46706	3.39226	3.21023	3.12355	3.02995	3.00473	3.14185	2.98034
59.25	1.17007	1.20234	1.30352	1.36364	1.34108	1.31943	1.29778	1.19564	1.10953	1.0131	0.88337	0.71743	0.77906	0.76928	0.76128	0.98517	2.56011	2.62415	2.74169	2.85135	2.8198	2.97812	3.00764	3.1262	3.17892	3.37142	3.58249	3.72552	3.88831	3.79442	3.81288	3.86935	3.88509	3.89135	3.88048	3.79381	3.77304	3.65824	3.61095	3.58738	3.41771	3.46574	3.42453	3.2368	3.1487	3.07211	3.02764	3.18047	3.0019
59.5	1.18343	1.2208	1.31852	1.38804	1.34279	1.3351	1.33373	1.19769	1.11783	1.02813	0.87646	0.73642	0.78898	0.78173	0.78026	1.01043	2.59201	2.65884	2.78109	2.88262	2.86927	3.0123	3.02639	3.1553	3.2077	3.4072	3.61561	3.76046	3.92303	3.82415	3.86841	3.89184	3.92522	3.92513	3.91198	3.815	3.80845	3.70356	3.65291	3.60479	3.45549	3.4952	3.43964	3.26734	3.16771	3.08594	3.04604	3.18934	3.07396
59.75	1.19917	1.2492	1.33779	1.41654	1.3455	1.35066	1.35241	1.20192	1.12509	1.04071	0.87891	0.74349	0.79298	0.78968	0.79449	1.03647	2.62379	2.70304	2.81885	2.91331	2.91247	3.03053	3.04656	3.19041	3.22981	3.45093	3.65506	3.77907	3.93803	3.88035	3.91262	3.91442	3.97384	3.95622	3.95742	3.85825	3.84107	3.7479	3.65887	3.64701	3.50616	3.48368	3.45061	3.30321	3.19992	3.11857	3.08095	3.20083	3.10767
60	1.21573	1.27322	1.36019	1.44765	1.33386	1.35522	1.35941	1.21285	1.12439	1.06322	0.88232	0.75657	0.79929	0.78828	0.80097	1.05993	2.64695	2.74949	2.85395	2.93406	2.96079	3.03767	3.0739	3.2238	3.24974	3.48931	3.68826	3.81591	3.97011	3.92862	3.95142	3.94273	4.00427	3.99862	3.99999	3.91253	3.89222	3.79013	3.67249	3.70689	3.50121	3.51761	3.46565	3.34046	3.22302	3.11824	3.10324	3.19596	3.14805
60.25	1.2269	1.292	1.37674	1.47126	1.34401	1.36504	1.35273	1.22931	1.13231	1.07933	0.89812	0.75648	0.81174	0.79187	0.80286	1.09271	2.67754	2.79785	2.89456	2.95346	3.00228	3.05305	3.11101	3.25293	3.27607	3.52276	3.71541	3.84626	3.99918	3.98387	3.97935	3.98618	4.03738	4.05867	4.0471	3.96942	3.94201	3.8382	3.68826	3.75326	3.51527	3.53011	3.49563	3.36405	3.23266	3.12862	3.13466	3.22104	3.11675
[truncated: 72 more columns]

## Sheet: Figure 4b,e,h
Gate voltage (V) →	-60	-59	-58	-57	-56	-55	-54	-53	-52	-51	-50	-49	-48	-47	-46	-45	-44	-43	-42	-41	-40	-39	-38	-37	-36	-35	-34	-33	-32	-31	-30	-29	-28	-27	-26	-25	-24	-23	-22	-21	-20	-19	-18	-17	-16	-15	-14	-13	-12
Bias voltage (mV)	dI/dV (arb. unit)
-60.25	1.73793	1.62931	1.38635	1.20657	1.05328	0.96021	0.86048	0.79602	0.70991	0.67682	0.65965	0.61005	0.60205	0.5873	0.54278	0.41272	0.62442	0.80579	0.95327	1.13254	1.23063	1.16061	1.48731	1.48511	1.59809	1.51217	1.51749	1.65947	1.75451	1.83118	1.85094	1.83875	1.90663	1.91172	1.9843	2.01191	2.04339	2.12932	2.18217	2.27212	2.33509	2.36999	2.44455	2.48827	2.50812	2.39819	2.27756	2.30187	2.24042
-60	1.69119	1.59868	1.36712	1.17917	1.04035	0.93642	0.84471	0.78242	0.70107	0.66577	0.64757	0.60034	0.59344	0.58511	0.53714	0.41109	0.6255	0.78348	0.94744	1.1235	1.21717	1.1757	1.48084	1.48819	1.54671	1.53031	1.52873	1.676	1.78006	1.86015	1.85347	1.84135	1.89356	1.92252	1.96798	2.01142	2.04037	2.12171	2.18195	2.27716	2.32898	2.36965	2.43637	2.49502	2.50271	2.39488	2.25749	2.28539	2.23576
-59.75	1.66784	1.56811	1.34889	1.15669	1.03552	0.91641	0.8311	0.76845	0.69535	0.65302	0.63965	0.59529	0.5852	0.57888	0.53017	0.40713	0.62918	0.77016	0.94248	1.10137	1.22673	1.19725	1.46843	1.50163	1.52983	1.56006	1.53258	1.6994	1.79117	1.87076	1.86626	1.84386	1.86984	1.92679	1.95591	2.00775	2.03767	2.11208	2.18174	2.27721	2.32239	2.37496	2.4324	2.49518	2.49969	2.38521	2.2427	2.26373	2.23438
-59.5	1.66456	1.54169	1.32714	1.141	1.02561	0.90006	0.8198	0.75475	0.69049	0.63998	0.63468	0.5905	0.57997	0.57309	0.52673	0.4032	0.63405	0.78105	0.94523	1.08356	1.24771	1.22277	1.46557	1.50676	1.55361	1.57635	1.52474	1.717	1.79201	1.86841	1.8797	1.84834	1.85498	1.92416	1.95354	2.00523	2.03631	2.10304	2.18023	2.26925	2.31655	2.37773	2.42814	2.49043	2.50008	2.37353	2.23666	2.24099	2.21999
-59.25	1.67243	1.52757	1.3026	1.12387	1.01159	0.8917	0.81002	0.74234	0.6825	0.62977	0.63091	0.58341	0.57458	0.5632	0.52802	0.4048	0.6367	0.80985	0.96241	1.07881	1.26507	1.25809	1.47261	1.50848	1.5673	1.55548	1.50714	1.72482	1.78398	1.8551	1.88485	1.85168	1.85111	1.9173	1.95639	2.00493	2.0348	2.0932	2.17994	2.25419	2.30883	2.37403	2.42479	2.48022	2.49461	2.35616	2.2383	2.23265	2.2079
-59	1.67505	1.51202	1.28044	1.10547	0.98825	0.88584	0.80094	0.72815	0.67166	0.62051	0.62469	0.57267	0.57	0.55362	0.52902	0.4179	0.63575	0.83939	0.995	1.08227	1.26513	1.2883	1.47879	1.49715	1.54214	1.50127	1.49615	1.72139	1.76527	1.83327	1.87598	1.85291	1.85536	1.91179	1.95729	2.00393	2.03165	2.08471	2.18236	2.23571	2.30098	2.36633	2.4187	2.47132	2.4777	2.34009	2.23303	2.23422	2.18824
-58.75	1.67069	1.49552	1.26168	1.08428	0.96861	0.88203	0.78919	0.71278	0.66	0.61085	0.61335	0.56256	0.56218	0.54241	0.52784	0.43902	0.63579	0.85161	1.033	1.08951	1.2509	1.30122	1.46773	1.48444	1.48916	1.45252	1.49684	1.70749	1.74413	1.80387	1.85911	1.84902	1.86133	1.90304	1.95017	1.99818	2.02824	2.0819	2.18526	2.22048	2.29247	2.35873	2.41303	2.45926	2.46392	2.32551	2.22206	2.24651	2.18447
-58.5	1.65816	1.474	1.2395	1.06648	0.95046	0.86931	0.77773	0.69491	0.65039	0.5986	0.59834	0.55431	0.55537	0.53616	0.52177	0.45461	0.64163	0.84537	1.04916	1.10692	1.23696	1.30757	1.44337	1.46669	1.44959	1.44047	1.50397	1.69289	1.73051	1.77443	1.83981	1.84249	1.85908	1.88844	1.93796	1.98643	2.02303	2.08352	2.18234	2.21344	2.28382	2.35512	2.40527	2.44677	2.44639	2.31799	2.19917	2.25865	2.18257
-58.25	1.63361	1.45655	1.21129	1.04973	0.93669	0.85024	0.76394	0.6795	0.641	0.58488	0.58342	0.54997	0.54817	0.53059	0.51424	0.45445	0.65473	0.82887	1.03148	1.13439	1.23799	1.30658	1.42561	1.4627	1.44703	1.46109	1.49886	1.67625	1.73884	1.75989	1.8205	1.83876	1.8468	1.87164	1.93351	1.97305	2.01793	2.08327	2.17461	2.20996	2.27975	2.35348	2.39388	2.43046	2.43866	2.31686	2.18365	2.26009	2.18927
-58	1.59164	1.43527	1.18663	1.03192	0.92435	0.82488	0.74967	0.67016	0.63115	0.57343	0.57108	0.54758	0.5424	0.52566	0.50733	0.43741	0.66629	0.81027	0.99496	1.15215	1.2326	1.30484	1.41649	1.45788	1.47226	1.48482	1.48382	1.66986	1.7626	1.76073	1.79993	1.83369	1.83558	1.86349	1.93491	1.96207	2.01096	2.07782	2.16177	2.20608	2.2748	2.3464	2.38051	2.41402	2.43255	2.31572	2.173	2.25664	2.18631
-57.75	1.55201	1.41189	1.17409	1.01199	0.91606	0.80581	0.73396	0.66868	0.61977	0.5693	0.56012	0.5447	0.53508	0.52013	0.50227	0.41603	0.66933	0.79984	0.96617	1.1515	1.21576	1.28154	1.41317	1.45986	1.50087	1.49477	1.47174	1.68592	1.77842	1.76091	1.7831	1.82374	1.83962	1.86383	1.9339	1.95072	2.00152	2.06826	2.14856	2.19911	2.26578	2.33174	2.36481	2.39856	2.43115	2.31225	2.1785	2.24047	2.183
-57.5	1.52056	1.38102	1.16837	0.99387	0.90632	0.79475	0.71951	0.66782	0.6102	0.56939	0.55066	0.54169	0.52756	0.51436	0.4962	0.40234	0.66432	0.79891	0.95366	1.13443	1.19176	1.23761	1.39733	1.45962	1.51087	1.48898	1.48095	1.71217	1.77292	1.74976	1.77619	1.81114	1.8583	1.86553	1.92191	1.93978	1.98913	2.05875	2.13583	2.19369	2.24677	2.31129	2.34774	2.38805	2.42124	2.30062	2.17696	2.22716	2.17225
-57.25	1.4971	1.3527	1.15713	0.98196	0.89298	0.79277	0.70556	0.66232	0.60179	0.56891	0.54183	0.53697	0.51967	0.50927	0.4911	0.39746	0.65758	0.80315	0.95381	1.11426	1.18034	1.19164	1.35715	1.4616	1.51036	1.48026	1.50113	1.71978	1.74632	1.72956	1.77706	1.80038	1.87025	1.85975	1.90178	1.93436	1.98209	2.0478	2.12334	2.18829	2.22409	2.29523	2.33141	2.37948	2.40997	2.28762	2.16943	2.21231	2.16211
-57	1.48294	1.32816	1.12738	0.97539	0.87808	0.78954	0.69597	0.65184	0.59313	0.56293	0.53634	0.53013	0.51154	0.50532	0.48622	0.39646	0.65668	0.80708	0.95108	1.11145	1.19676	1.17299	1.28129	1.45864	1.50821	1.46884	1.51715	1.70329	1.71855	1.71223	1.77556	1.79594	1.86104	1.84859	1.88485	1.93197	1.97878	2.03436	2.10655	2.18448	2.20221	2.28818	2.31746	2.37052	2.38901	2.27064	2.14553	2.20247	2.14836
-56.75	1.46319	1.31276	1.09131	0.96672	0.85819	0.78292	0.68799	0.64189	0.58276	0.55192	0.53487	0.52133	0.50479	0.50271	0.48032	0.3987	0.66247	0.81208	0.94599	1.12593	1.22827	1.18724	1.22301	1.45104	1.52065	1.46467	1.51689	1.6778	1.69938	1.7092	1.76781	1.7992	1.83269	1.83451	1.88032	1.92695	1.97655	2.02188	2.08719	2.17745	2.18589	2.28623	2.30548	2.36228	2.37412	2.25652	2.12573	2.18195	2.13207
-56.5	1.43502	1.29608	1.0591	0.9529	0.84111	0.7701	0.67956	0.6318	0.57366	0.54201	0.53526	0.51284	0.50046	0.49884	0.47436	0.40281	0.67099	0.81799	0.94205	1.14234	1.24674	1.21773	1.22203	1.42985	1.54757	1.47127	1.50999	1.66214	1.68948	1.72327	1.75507	1.80617	1.80253	1.82318	1.88444	1.91489	1.9676	2.01378	2.06687	2.16588	2.17336	2.27928	2.30023	2.35485	2.35958	2.23765	2.11005	2.15767	2.11722
-56.25	1.38293	1.27879	1.04529	0.9398	0.82203	0.75263	0.67137	0.61948	0.56803	0.53602	0.5345	0.50531	0.50005	0.49384	0.4694	0.40805	0.67797	0.82588	0.94144	1.15651	1.24417	1.25249	1.28034	1.39199	1.57088	1.49402	1.50479	1.63991	1.67781	1.75157	1.74013	1.80816	1.78181	1.8153	1.89047	1.90168	1.95235	2.00595	2.04909	2.14622	2.16709	2.26681	2.29894	2.34668	2.34258	2.22485	2.10395	2.12765	2.10044
-56	1.32937	1.25353	1.03981	0.92588	0.80718	0.734	0.65974	0.60431	0.56419	0.53125	0.53152	0.50078	0.4993	0.48253	0.46837	0.41353	0.68205	0.83568	0.94076	1.15599	1.21755	1.29875	1.34009	1.35122	1.57527	1.52093	1.50273	1.5993	1.66119	1.78286	1.7167	1.80063	1.77202	1.80904	1.88955	1.89158	1.93395	1.99725	2.03511	2.11927	2.16459	2.25391	2.29903	2.3326	2.32236	2.2103	2.09577	2.10261	2.08448
-55.75	1.29165	1.2335	1.03865	0.91241	0.79095	0.71414	0.64796	0.59072	0.55782	0.52212	0.52436	0.49723	0.49735	0.47093	0.47327	0.41695	0.68258	0.84373	0.94289	1.13691	1.16768	1.33961	1.3693	1.33065	1.5391	1.53287	1.50222	1.56039	1.63974	1.79035	1.68441	1.78306	1.7612	1.80212	1.87852	1.88611	1.92041	1.9865	2.0257	2.09268	2.16298	2.23824	2.29656	2.31225	2.30248	2.20078	2.08861	2.08974	2.06916
-55.5	1.29122	1.21953	1.0288	0.8946	0.7834	0.69814	0.63419	0.5814	0.54799	0.51073	0.51444	0.49253	0.49136	0.46159	0.48097	0.41883	0.68262	0.84003	0.95205	1.10996	1.12596	1.34212	1.39077	1.32784	1.47728	1.519	1.4947	1.56307	1.62644	1.76433	1.65184	1.76414	1.74657	1.79233	1.85923	1.87994	1.9109	1.97721	2.02271	2.07379	2.15725	2.22243	2.28737	2.29492	2.28713	2.18602	2.07464	2.08154	2.05936
-55.25	1.30921	1.20835	1.02007	0.87104	0.77413	0.68327	0.62422	0.57467	0.53705	0.50034	0.50415	0.4859	0.48657	0.46042	0.48335	0.41889	0.68463	0.82846	0.97493	1.08639	1.10331	1.30179	1.43418	1.32306	1.42004	1.48775	1.48128	1.60182	1.62336	1.71545	1.64011	1.75066	1.726	1.77785	1.83733	1.87173	1.9036	1.96811	2.02253	2.06326	2.1447	2.20846	2.2699	2.28172	2.27561	2.16817	2.05925	2.07546	2.04707
-55	1.33155	1.19344	1.00514	0.84572	0.76987	0.67327	0.61499	0.56685	0.52655	0.49458	0.49457	0.48047	0.48504	0.46385	0.47952	0.42153	0.69617	0.82196	0.99958	1.07258	1.10978	1.23019	1.47446	1.30092	1.39839	1.44763	1.46447	1.62535	1.62782	1.67332	1.64699	1.74326	1.70579	1.76484	1.81846	1.86494	1.89526	1.9589	2.01893	2.05336	2.13149	2.19997	2.247	2.27623	2.27117	2.15116	2.04024	2.06398	2.04235
-54.75	1.33687	1.16865	0.99447	0.83042	0.76103	0.66239	0.61116	0.55791	0.51626	0.49142	0.48558	0.47717	0.48816	0.4691	0.47113	0.42566	0.71173	0.83744	1.01078	1.0702	1.13177	1.15229	1.4762	1.27017	1.41148	1.39691	1.45257	1.60447	1.63513	1.65823	1.66023	1.73368	1.69548	1.75591	1.80427	1.85794	1.88575	1.94778	2.01	2.04405	2.11858	2.19346	2.21959	2.2654	2.26166	2.14437	2.02268	2.05351	2.03601
-54.5	1.32099	1.14239	0.97366	0.82239	0.75166	0.65498	0.60572	0.54773	0.50718	0.4882	0.47843	0.47493	0.49097	0.47101	0.46315	0.43161	0.72332	0.87622	1.00171	1.05804	1.15679	1.08916	1.41484	1.26458	1.44852	1.348	1.44104	1.56029	1.63799	1.66256	1.66705	1.71778	1.69765	1.75116	1.79361	1.84827	1.8724	1.93641	2.00149	2.03528	2.10468	2.18391	2.19159	2.2514	2.24628	2.14469	2.0054	2.03883	2.03331
-54.25	1.28828	1.12198	0.95209	0.81544	0.73749	0.64655	0.59938	0.53527	0.50178	0.4836	0.4738	0.47103	0.49027	0.47044	0.45827	0.43451	0.72507	0.90972	0.98144	1.03045	1.16068	1.06183	1.31642	1.29073	1.48062	1.32549	1.43257	1.52829	1.64087	1.65836	1.67076	1.69828	1.70642	1.74967	1.78535	1.83481	1.85699	1.92358	1.99377	2.02704	2.08395	2.16615	2.16792	2.23287	2.22319	2.13859	1.98658	2.02649	2.02325
-54	1.24978	1.10805	0.92838	0.80187	0.72726	0.64032	0.59012	0.52282	0.50149	0.47971	0.47326	0.46602	0.48372	0.46645	0.45535	0.43625	0.72037	0.91575	0.96494	0.99446	1.14463	1.07835	1.22572	1.32587	1.50407	1.34454	1.41972	1.51886	1.64246	1.63953	1.67027	1.67745	1.71747	1.75043	1.77885	1.81819	1.83832	1.91086	1.98307	2.01585	2.05839	2.1459	2.15173	2.22147	2.20301	2.12248	1.97336	2.00969	2.00877
-53.75	1.22555	1.0959	0.9186	0.78108	0.71543	0.63208	0.58279	0.51439	0.50303	0.47648	0.47464	0.46092	0.47265	0.46245	0.45167	0.43723	0.71723	0.8981	0.96009	0.97714	1.11333	1.12613	1.18605	1.35767	1.51673	1.38634	1.40617	1.52069	1.63617	1.61547	1.66419	1.65966	1.7221	1.74947	1.77047	1.79859	1.82297	1.90007	1.9648	2.0041	2.03296	2.12657	2.13789	2.21275	2.18541	2.09084	1.96549	1.98663	1.98124
-53.5	1.21555	1.07724	0.91472	0.76314	0.70123	0.62571	0.57547	0.51171	0.50222	0.47033	0.47575	0.45641	0.46068	0.45896	0.44717	0.44194	0.7224	0.87788	0.96079	0.99131	1.09525	1.15986	1.20323	1.38401	1.5211	1.42437	1.39675	1.52109	1.61944	1.59414	1.6474	1.64704	1.71907	1.74244	1.75897	1.78179	1.81221	1.89445	1.9426	1.99467	2.01413	2.10859	2.12724	2.20532	2.17559	2.07046	1.96791	1.96966	1.95512
-53.25	1.21424	1.05428	0.91303	0.75086	0.68157	0.61664	0.5684	0.51291	0.4975	0.46077	0.47392	0.44921	0.4515	0.45692	0.44169	0.44768	0.73253	0.87121	0.96305	1.03066	1.10476	1.1698	1.26124	1.39421	1.51396	1.45244	1.3971	1.52043	1.60024	1.57894	1.6271	1.64234	1.71153	1.72692	1.74339	1.77136	1.80485	1.89152	1.92687	1.99206	2.00129	2.094	2.12032	2.19107	2.15985	2.05319	1.96005	1.95286	1.93037
-53	1.20398	1.0268	0.90055	0.74184	0.65989	0.60719	0.55955	0.51169	0.48941	0.44959	0.46903	0.43945	0.44719	0.45585	0.43571	0.45551	0.74417	0.88147	0.96953	1.06473	1.13535	1.16559	1.32966	1.38861	1.49296	1.47345	1.40454	1.51534	1.5803	1.56748	1.61443	1.64148	1.70038	1.7078	1.72905	1.76875	1.79428	1.88754	1.91911	1.98751	1.99519	2.08391	2.11862	2.17036	2.14446	2.04354	1.9409	1.94354	1.91101
-52.75	1.18908	1.00668	0.88222	0.72777	0.644	0.59759	0.54718	0.50622	0.47951	0.44203	0.45833	0.43111	0.44465	0.45365	0.42949	0.46264	0.75666	0.89188	0.97868	1.08213	1.16328	1.17131	1.42002	1.36793	1.47057	1.47907	1.41588	1.50521	1.56661	1.56065	1.60796	1.63942	1.68629	1.69171	1.7188	1.76798	1.78184	1.8784	1.91407	1.9744	1.99214	2.07561	2.11515	2.14954	2.12597	2.01975	1.90827	1.92979	1.89888
-52.5	1.16669	0.98848	0.86589	0.71473	0.63701	0.58648	0.53655	0.49925	0.46945	0.43968	0.4445	0.42859	0.44283	0.44976	0.42359	0.4688	0.769	0.89867	0.98188	1.08989	1.17625	1.20718	1.49224	1.35066	1.45944	1.45728	1.42646	1.4951	1.55859	1.56295	1.60093	1.63543	1.67082	1.67934	1.71491	1.76234	1.76984	1.86376	1.90349	1.95611	1.98782	2.06172	2.10147	2.13115	2.10699	1.99817	1.88334	1.91577	1.89028
-52.25	1.14489	0.97955	0.85541	0.7021	0.63288	0.57675	0.52595	0.49421	0.4591	0.43977	0.43243	0.43131	0.43979	0.44616	0.42008	0.47202	0.781	0.90334	0.97879	1.0919	1.17917	1.28464	1.51387	1.34224	1.45244	1.41524	1.44502	1.48906	1.55891	1.57317	1.58913	1.63188	1.65001	1.66767	1.71273	1.75071	1.76245	1.84444	1.88781	1.93955	1.97963	2.04114	2.0745	2.11576	2.08805	1.97384	1.8636	1.8993	1.88676
-52	1.11954	0.97417	0.84841	0.69755	0.62554	0.56607	0.51745	0.48895	0.44989	0.43768	0.42666	0.43477	0.43799	0.44383	0.42008	0.47252	0.79191	0.91034	0.98062	1.08219	1.17979	1.36265	1.4655	1.34554	1.4506	1.37073	1.47672	1.49445	1.55267	1.58354	1.57629	1.62872	1.62667	1.65455	1.70629	1.73465	1.75795	1.82267	1.86954	1.92714	1.96667	2.01604	2.0455	2.09889	2.07073	1.95941	1.85547	1.88888	1.86973
-51.75	1.09877	0.97359	0.83322	0.69503	0.61801	0.55896	0.50803	0.48266	0.44332	0.43353	0.42753	0.43556	0.43691	0.44389	0.42427	0.47346	0.80045	0.92177	0.9964	1.06411	1.1804	1.40455	1.39317	1.33855	1.44827	1.33971	1.49585	1.50359	1.53612	1.58672	1.56624	1.62253	1.60652	1.64138	1.69138	1.71749	1.75232	1.80185	1.85325	1.91657	1.95283	1.99802	2.02262	2.0811	2.05416	1.94522	1.84403	1.87364	1.8556
-51.5	1.07986	0.96798	0.81447	0.69249	0.611	0.55234	0.5029	0.47267	0.43945	0.42745	0.43312	0.43235	0.43581	0.44512	0.4294	0.47674	0.80588	0.93126	1.0192	1.05147	1.18106	1.37743	1.34659	1.33024	1.46593	1.31755	1.4768	1.50628	1.50971	1.5817	1.56183	1.61186	1.59463	1.63169	1.67267	1.69943	1.74192	1.78654	1.83733	1.90179	1.94031	1.98719	2.00585	2.06066	2.04308	1.93432	1.83082	1.85431	1.83058
-51.25	1.06649	0.94976	0.79526	0.68473	0.60701	0.54879	0.49659	0.46108	0.43654	0.42034	0.43854	0.42907	0.43109	0.44547	0.43187	0.4838	0.80819	0.93512	1.03504	1.05076	1.18527	1.31192	1.33619	1.32999	1.49055	1.30719	1.42289	1.48944	1.48848	1.56626	1.55912	1.59641	1.59122	1.62722	1.65657	1.67938	1.72656	1.77784	1.82203	1.88081	1.92827	1.97737	1.99307	2.03633	2.03398	1.92311	1.81423	1.83045	1.81828
-51	1.05431	0.92081	0.78848	0.67309	0.60506	0.54152	0.49426	0.45085	0.43405	0.41296	0.44066	0.42535	0.42583	0.44291	0.42778	0.49132	0.81008	0.93474	1.03499	1.06351	1.20562	1.24929	1.32054	1.34434	1.50571	1.3116	1.36508	1.4599	1.48	1.54734	1.55725	1.58052	1.59057	1.62295	1.64568	1.65868	1.70845	1.77436	1.80534	1.85937	1.91337	1.96173	1.97706	2.01106	2.02455	1.91016	1.79743	1.8085	1.79621
-50.75	1.0441	0.88849	0.78383	0.65862	0.60286	0.53345	0.48851	0.44461	0.43008	0.40747	0.4391	0.42122	0.42253	0.43907	0.42108	0.49975	0.81405	0.93542	1.03259	1.07728	1.2465	1.22353	1.28877	1.35977	1.48655	1.32385	1.33294	1.4275	1.48261	1.52484	1.55385	1.56569	1.58468	1.61347	1.63703	1.64196	1.68905	1.77426	1.79006	1.8397	1.89831	1.94068	1.95867	1.98913	2.01186	1.89488	1.7785	1.78982	1.7805
-50.5	1.03334	0.87629	0.77879	0.64281	0.59597	0.52107	0.48147	0.44083	0.42635	0.40706	0.43478	0.41673	0.42285	0.43576	0.4136	0.50628	0.82208	0.93787	1.04324	1.0911	1.29725	1.21926	1.2484	1.36169	1.46128	1.32876	1.32668	1.40877	1.4796	1.5034	1.54569	1.5526	1.56917	1.60015	1.62718	1.63196	1.67353	1.77185	1.77926	1.82257	1.88579	1.91768	1.94086	1.97265	1.99586	1.87616	1.756	1.77217	1.75862
-50.25	1.02298	0.88068	0.76498	0.62927	0.58581	0.51179	0.47271	0.43976	0.42383	0.41178	0.42981	0.41548	0.42393	0.43463	0.40968	0.51385	0.83348	0.94133	1.06226	1.09144	1.32815	1.22177	1.19664	1.34431	1.4431	1.31521	1.32646	1.40556	1.46926	1.48435	1.53366	1.54124	1.54581	1.58555	1.61483	1.62673	1.66374	1.76192	1.77019	1.80686	1.8733	1.8972	1.92749	1.95517	1.97472	1.85951	1.73465	1.75413	1.74442
-50	1.0142	0.89959	0.74752	0.619	0.57134	0.50626	0.46818	0.43843	0.42259	0.41581	0.42486	0.41851	0.4237	0.43506	0.4088	0.51901	0.84715	0.94417	1.07284	1.07515	1.32231	1.21444	1.14256	1.32382	1.44159	1.29672	1.32203	1.41188	1.45274	1.47037	1.52639	1.53039	1.52274	1.57054	1.60142	1.62014	1.65812	1.74209	1.75694	1.79216	1.85636	1.8788	1.91402	1.93826	1.94902	1.84307	1.71218	1.73458	1.72556
-49.75	1.00614	0.90392	0.73293	0.61367	0.55664	0.50706	0.46619	0.4346	0.4224	0.41361	0.42043	0.4253	0.42072	0.43426	0.41174	0.52532	0.86127	0.94876	1.06527	1.04872	1.29746	1.20464	1.10953	1.3121	1.43198	1.29794	1.31486	1.41289	1.4332	1.45817	1.52242	1.51507	1.50691	1.55429	1.58687	1.6096	1.65169	1.71549	1.73813	1.77669	1.83314	1.8617	1.89862	1.92174	1.92146	1.8253	1.69838	1.72313	1.70232
-49.5	0.99893	0.89063	0.71961	0.607	0.5445	0.50593	0.46375	0.42984	0.42155	0.40581	0.41664	0.43103	0.41764	0.43253	0.41611	0.53271	0.87324	0.95624	1.04419	1.03292	1.28292	1.19313	1.135	1.30063	1.40676	1.32278	1.30982	1.39767	1.41471	1.4475	1.51506	1.4968	1.49984	1.53777	1.57402	1.59615	1.64209	1.68828	1.71607	1.76233	1.80807	1.84746	1.88086	1.90454	1.90051	1.80094	1.68484	1.71067	1.67624
-49.25	0.98495	0.86137	0.70785	0.59837	0.53909	0.49936	0.45911	0.42525	0.41744	0.39814	0.41458	0.43064	0.41596	0.4283	0.41923	0.54395	0.88265	0.96475	1.02574	1.0366	1.27601	1.18639	1.20748	1.29214	1.37215	1.34701	1.30697	1.36529	1.39887	1.43549	1.50015	1.47994	1.49352	1.52073	1.56311	1.58333	1.62661	1.6651	1.69811	1.74715	1.78652	1.83598	1.86336	1.88528	1.88766	1.77527	1.67128	1.70013	1.64842
-49	0.96474	0.83484	0.69349	0.58724	0.53682	0.49045	0.4493	0.42138	0.40981	0.39508	0.41261	0.42629	0.41444	0.42494	0.41916	0.55457	0.88907	0.97085	1.01903	1.05415	1.27029	1.18852	1.27341	1.2911	1.34043	1.35028	1.30405	1.3325	1.39296	1.42087	1.47166	1.46553	1.48102	1.50254	1.55069	1.56955	1.60816	1.64204	1.68746	1.72952	1.76851	1.82535	1.84502	1.85977	1.88202	1.75652	1.6496	1.68117	1.62814
-48.75	0.94562	0.82238	0.68493	0.57928	0.53862	0.48455	0.44068	0.41756	0.40296	0.39615	0.41018	0.41958	0.41421	0.42181	0.41587	0.5645	0.89634	0.97298	1.02144	1.0712	1.26753	1.19099	1.2857	1.3081	1.31916	1.3291	1.29575	1.31859	1.39067	1.40786	1.43634	1.45275	1.46045	1.48098	1.53384	1.55101	1.58813	1.61652	1.68151	1.70911	1.7469	1.80999	1.82251	1.8352	1.87132	1.74485	1.62848	1.66115	1.60734
-48.5	0.93599	0.81565	0.67636	0.57405	0.54021	0.48411	0.43201	0.41411	0.40019	0.39699	0.40788	0.41433	0.41439	0.42297	0.41393	0.57458	0.90476	0.97386	1.03021	1.09657	1.26691	1.18294	1.25909	1.32547	1.3016	1.3005	1.28303	1.33028	1.38566	1.39546	1.40523	1.4405	1.43542	1.45894	1.51205	1.52926	1.56883	1.59133	1.67285	1.68985	1.72121	1.78925	1.79158	1.81387	1.85288	1.73773	1.60429	1.64026	1.59636
-48.25	0.93533	0.81181	0.67297	0.57118	0.53803	0.48411	0.42694	0.41019	0.40178	0.39467	0.40637	0.41137	0.41407	0.42617	0.41363	0.58845	0.91433	0.97495	1.04411	1.14781	1.27005	1.1628	1.23059	1.32033	1.29228	1.27619	1.26771	1.35141	1.36611	1.38321	1.3861	1.42712	1.40905	1.44286	1.48847	1.5089	1.54714	1.57038	1.65678	1.67331	1.69301	1.76424	1.75866	1.79853	1.82627	1.72043	1.58721	1.62117	1.57793
-48	0.93955	0.80187	0.66557	0.56634	0.53404	0.48286	0.42286	0.40842	0.40174	0.39077	0.40494	0.41115	0.40996	0.43261	0.41601	0.60347	0.92102	0.97493	1.06018	1.21197	1.26208	1.14586	1.22056	1.28625	1.3008	1.2571	1.25902	1.35505	1.33627	1.36842	1.37709	1.41345	1.38864	1.43373	1.46405	1.49069	1.52393	1.55302	1.63267	1.65987	1.66729	1.74047	1.73054	1.78441	1.79683	1.6972	1.56827	1.596	1.55915
-47.75	0.93782	0.79519	0.65762	0.56223	0.52733	0.47851	0.42381	0.40703	0.39748	0.38873	0.40317	0.40972	0.40555	0.43648	0.41721	0.61653	0.92473	0.97255	1.07434	1.25222	1.23129	1.13968	1.22432	1.24343	1.34298	1.24285	1.2569	1.33301	1.31227	1.35307	1.37181	1.39818	1.37521	1.42427	1.44079	1.47237	1.49573	1.53728	1.60551	1.64634	1.64838	1.71881	1.71013	1.76922	1.76889	1.66826	1.54792	1.5653	1.53121
-47.5	0.92593	0.78772	0.64604	0.55795	0.52009	0.47208	0.42448	0.40525	0.39089	0.38798	0.40131	0.40841	0.40344	0.43783	0.41936	0.62729	0.92734	0.96799	1.0767	1.23704	1.18932	1.14401	1.22357	1.20635	1.38622	1.23243	1.25773	1.29305	1.31223	1.33115	1.35529	1.3777	1.36731	1.40706	1.41664	1.45188	1.46737	1.52273	1.58023	1.63349	1.63409	1.6984	1.69553	1.75099	1.74568	1.64124	1.51974	1.52832	1.50755
-47.25	0.90618	0.78476	0.6343	0.55893	0.51225	0.46331	0.4245	0.40052	0.38829	0.3874	0.39908	0.40681	0.40836	0.43605	0.42109	0.63783	0.93192	0.96638	1.06211	1.16707	1.15475	1.14785	1.21669	1.17566	1.39998	1.24008	1.25076	1.24736	1.33168	1.30232	1.33166	1.35243	1.35673	1.38252	1.39426	1.43011	1.44366	1.51016	1.55981	1.62015	1.61874	1.67454	1.68374	1.72653	1.72632	1.61175	1.49163	1.49282	1.48185
-47	0.88631	0.77882	0.62585	0.56081	0.50937	0.45628	0.42149	0.39644	0.38912	0.38547	0.39642	0.40758	0.41611	0.43295	0.42466	0.65113	0.93919	0.97193	1.03407	1.07631	1.13042	1.14756	1.22857	1.14696	1.36559	1.25884	1.23202	1.21232	1.35281	1.27085	1.309	1.32434	1.34125	1.35445	1.37395	1.41121	1.42729	1.49986	1.54425	1.60461	1.60153	1.64875	1.66593	1.7001	1.70709	1.58141	1.4654	1.46798	1.45902
-46.75	0.87326	0.77332	0.62145	0.56358	0.50385	0.45105	0.41584	0.39257	0.39123	0.38331	0.3933	0.40937	0.42326	0.43024	0.42716	0.67018	0.94569	0.98319	1.00169	1.01718	1.11776	1.14066	1.26902	1.12291	1.31325	1.2721	1.20244	1.1944	1.35233	1.24704	1.29284	1.29817	1.3222	1.32843	1.3569	1.39361	1.41283	1.4851	1.53077	1.58229	1.58551	1.61997	1.64197	1.67083	1.68119	1.55242	1.44626	1.44866	1.43353
-46.5	0.869	0.76556	0.62297	0.55746	0.49815	0.44896	0.40905	0.39335	0.39086	0.38206	0.39173	0.41096	0.42553	0.4282	0.42992	0.68938	0.94765	0.99338	0.97763	1.00297	1.11274	1.12954	1.30326	1.10661	1.27261	1.26033	1.17314	1.19104	1.32075	1.23454	1.27753	1.2791	1.30505	1.30549	1.34016	1.37565	1.39975	1.46063	1.5154	1.55537	1.56931	1.59221	1.6146	1.64618	1.64953	1.53132	1.42618	1.43706	1.40844
-46.25	0.87221	0.76177	0.62332	0.54782	0.48814	0.44491	0.40299	0.39623	0.38855	0.38335	0.39247	0.41125	0.4242	0.42854	0.43223	0.70567	0.94381	0.99886	0.97074	1.01579	1.10639	1.11496	1.29723	1.09968	1.24903	1.22576	1.15284	1.19608	1.27031	1.22856	1.25924	1.27047	1.28857	1.2865	1.32537	1.35573	1.38255	1.42952	1.4949	1.52759	1.55047	1.56786	1.59022	1.61768	1.6157	1.51775	1.40488	1.42237	1.38275
-46	0.87308	0.75854	0.62718	0.53615	0.48106	0.44263	0.40034	0.40102	0.38579	0.38445	0.39533	0.41137	0.4183	0.42954	0.43467	0.71667	0.93975	0.99901	0.97533	1.03006	1.09878	1.10003	1.25234	1.10519	1.21467	1.17921	1.13991	1.19408	1.22042	1.21989	1.23867	1.26383	1.27106	1.26933	1.31163	1.33587	1.36304	1.40217	1.46779	1.49979	1.52703	1.54742	1.56845	1.59326	1.58805	1.50415	1.37794	1.40664	1.35794
-45.75	0.87219	0.75835	0.62734	0.5303	0.47708	0.43979	0.40234	0.40308	0.38454	0.38395	0.39708	0.41175	0.40965	0.43363	0.43589	0.72424	0.9379	0.99552	0.98322	1.03326	1.08757	1.09024	1.20382	1.11557	1.17221	1.13746	1.12918	1.17824	1.1861	1.20547	1.22339	1.25149	1.25231	1.25435	1.29823	1.31801	1.34188	1.38301	1.43605	1.47263	1.49976	1.52767	1.54693	1.56464	1.56877	1.4837	1.35499	1.38511	1.33663
-45.5	0.86366	0.74925	0.62446	0.52778	0.47682	0.43556	0.40807	0.40392	0.38361	0.38138	0.39769	0.41249	0.40358	0.43726	0.4357	0.73378	0.94014	0.99014	0.98944	1.02489	1.0782	1.08423	1.17579	1.12249	1.13603	1.10137	1.12317	1.15617	1.16317	1.19047	1.21625	1.22812	1.23518	1.24125	1.28179	1.30003	1.318	1.3693	1.40299	1.44607	1.4718	1.5081	1.52243	1.54116	1.5551	1.45352	1.33188	1.3661	1.32
-45.25	0.84949	0.73478	0.61434	0.5287	0.47355	0.42748	0.41246	0.40234	0.38387	0.37839	0.3978	0.41355	0.40398	0.44093	0.43521	0.74802	0.94208	0.98386	0.99289	1.0179	1.0706	1.08838	1.15936	1.11837	1.12016	1.07654	1.12757	1.13662	1.14433	1.17541	1.21098	1.19863	1.21764	1.22812	1.26016	1.27947	1.29093	1.35249	1.37213	1.42176	1.44618	1.48579	1.49627	1.51497	1.54029	1.42225	1.30924	1.34868	1.30927
-45	0.83147	0.71522	0.60087	0.52663	0.4695	0.42173	0.41368	0.40181	0.38433	0.3756	0.39981	0.41365	0.41082	0.44127	0.43675	0.76187	0.94229	0.97811	0.99375	1.01261	1.06297	1.10606	1.1287	1.10284	1.11565	1.068	1.13298	1.12056	1.12721	1.15861	1.1979	1.17001	1.19405	1.2106	1.23563	1.25499	1.26691	1.32786	1.34421	1.40189	1.42106	1.46069	1.47272	1.48987	1.52266	1.392	1.28134	1.33011	1.2952
-44.75	0.82105	0.70547	0.58996	0.51997	0.46762	0.41951	0.41316	0.40043	0.38337	0.37449	0.40508	0.41239	0.41841	0.44088	0.4414	0.77468	0.93955	0.97454	0.99076	1.00867	1.05244	1.12774	1.07451	1.0827	1.10864	1.07307	1.13008	1.10777	1.11176	1.13907	1.17274	1.14391	1.16482	1.18726	1.21483	1.22654	1.24548	1.29885	1.32411	1.38431	1.39701	1.43328	1.44903	1.46022	1.49679	1.36744	1.25279	1.30513	1.28041
-44.5	0.81154	0.70016	0.5864	0.50854	0.46525	0.4233	0.41189	0.397	0.38039	0.37486	0.41298	0.40884	0.42369	0.44044	0.44676	0.78784	0.93626	0.97226	0.98487	1.00296	1.04578	1.13128	1.01628	1.06347	1.09157	1.07754	1.10788	1.09126	1.09386	1.11745	1.13903	1.11377	1.13483	1.15993	1.19751	1.19608	1.22787	1.27262	1.30982	1.36347	1.37422	1.40624	1.42523	1.43196	1.46677	1.34068	1.22762	1.28047	1.25662
-44.25	0.80984	0.70605	0.58834	0.49846	0.46528	0.42598	0.40961	0.39059	0.37648	0.37614	0.419	0.40507	0.4246	0.44095	0.45088	0.80248	0.93193	0.96832	0.97894	1.0029	1.04912	1.12046	0.97867	1.04767	1.07267	1.06987	1.0702	1.07077	1.07464	1.09595	1.10594	1.08353	1.11053	1.13312	1.17885	1.17012	1.21258	1.25041	1.29655	1.33784	1.3497	1.38026	1.39943	1.40472	1.43113	1.31328	1.21114	1.25957	1.23441
-44	0.79992	0.70294	0.5861	0.49535	0.46288	0.42608	0.40642	0.38582	0.37338	0.37716	0.41979	0.40391	0.42499	0.44231	0.45241	0.81802	0.92681	0.9617	0.97402	1.01049	1.05782	1.10193	0.97473	1.03709	1.05694	1.05352	1.02089	1.04871	1.06551	1.07696	1.07922	1.06438	1.09198	1.10931	1.15372	1.14909	1.19545	1.23245	1.27652	1.30743	1.32509	1.3553	1.37285	1.38136	1.39628	1.29	1.19705	1.24311	1.20702
-43.75	0.79306	0.70199	0.57684	0.49802	0.46124	0.42237	0.40065	0.38521	0.37256	0.37666	0.41473	0.40753	0.42496	0.44317	0.45279	0.83421	0.92115	0.95486	0.96727	1.02181	1.05589	1.08525	0.99205	1.02987	1.06176	1.02824	0.97061	1.03271	1.06467	1.05955	1.05934	1.05678	1.07443	1.08543	1.12616	1.13211	1.17385	1.21589	1.24988	1.27389	1.30444	1.32876	1.34772	1.3582	1.36563	1.27061	1.18006	1.22464	1.18646
-43.5	0.78632	0.69685	0.56347	0.49937	0.45785	0.41707	0.39628	0.38963	0.37429	0.37499	0.40724	0.41454	0.42556	0.44562	0.45315	0.84937	0.9163	0.94809	0.95692	1.02145	1.03169	1.06618	1.0125	1.02756	1.07871	0.99908	0.9318	1.02178	1.06033	1.04105	1.04275	1.04949	1.05369	1.06272	1.10046	1.11416	1.14945	1.19638	1.2192	1.24269	1.28456	1.3011	1.32691	1.33393	1.33462	1.25635	1.15931	1.20186	1.15772
-43.25	0.78869	0.6995	0.5546	0.4977	0.4558	0.41054	0.39322	0.39508	0.37719	0.37478	0.40286	0.42208	0.42704	0.44802	0.45572	0.86656	0.91313	0.93934	0.94464	1.00425	0.9966	1.03754	1.01696	1.03263	1.0854	0.96757	0.91683	1.00998	1.03885	1.02035	1.02809	1.03465	1.0334	1.04461	1.07837	1.09242	1.12309	1.17211	1.18965	1.21517	1.26508	1.27335	1.30999	1.30733	1.3106	1.23584	1.13831	1.17806	1.12911
-43	0.78969	0.69016	0.55363	0.49208	0.45037	0.40571	0.39405	0.39928	0.37937	0.37678	0.40409	0.4269	0.42997	0.45227	0.45787	0.8827	0.9098	0.92807	0.93482	0.97399	0.97011	1.00685	1.01006	1.04277	1.06253	0.9404	0.92007	0.98928	1.00348	0.99689	1.01236	1.01278	1.01586	1.03156	1.06071	1.06745	1.09764	1.14473	1.16155	1.19124	1.24404	1.24788	1.29394	1.27998	1.28657	1.21315	1.12292	1.16009	1.09448
-42.75	0.78986	0.67499	0.5542	0.48967	0.44587	0.40687	0.39514	0.4006	0.38049	0.3798	0.40855	0.42748	0.43329	0.45608	0.46003	0.89311	0.90311	0.91625	0.92698	0.94721	0.95881	0.98556	0.99447	1.04343	1.01743	0.92327	0.92573	0.95984	0.96459	0.97431	0.99325	0.99373	0.99984	1.01967	1.04792	1.04515	1.07708	1.11732	1.13708	1.17271	1.22231	1.22515	1.27487	1.25532	1.27189	1.18586	1.10971	1.13961	1.07557
-42.5	0.78162	0.6565	0.55574	0.4845	0.44347	0.40965	0.39773	0.39838	0.38134	0.38409	0.41167	0.42664	0.43753	0.46133	0.46225	0.89522	0.89213	0.90609	0.92023	0.92996	0.95111	0.97559	0.97517	1.02525	0.9705	0.9255	0.92172	0.93271	0.93929	0.95734	0.96988	0.98102	0.98412	1.00454	1.03475	1.02549	1.05801	1.09337	1.11798	1.15855	1.19767	1.20577	1.24811	1.23069	1.25152	1.16517	1.09899	1.11763	1.06319
-42.25	0.77583	0.6497	0.55186	0.4789	0.44241	0.41392	0.39622	0.39133	0.38223	0.38887	0.41257	0.42594	0.44131	0.46495	0.46783	0.8949	0.87929	0.89617	0.91094	0.91922	0.93661	0.97023	0.95541	0.98503	0.94235	0.93125	0.90482	0.91106	0.91987	0.94456	0.94567	0.96961	0.97005	0.98487	1.01459	1.00773	1.03869	1.0705	1.10354	1.14228	1.17182	1.18438	1.21937	1.20748	1.23001	1.14725	1.08226	1.08789	1.05946
-42	0.7719	0.65518	0.55233	0.47199	0.44127	0.41606	0.3942	0.3831	0.38264	0.39426	0.41213	0.42522	0.44438	0.46731	0.47431	0.89527	0.86744	0.88353	0.89795	0.90817	0.9125	0.96109	0.9372	0.94104	0.9263	0.92944	0.88353	0.89271	0.90235	0.9306	0.92212	0.95407	0.95621	0.96522	0.98569	0.98863	1.01897	1.04572	1.09027	1.11953	1.14272	1.15906	1.18848	1.1831	1.19847	1.13287	1.0586	1.06254	1.04377
-41.75	0.77146	0.66261	0.55055	0.47316	0.43828	0.42038	0.39106	0.37703	0.38259	0.39909	0.41326	0.42347	0.44786	0.4669	0.48216	0.90021	0.85908	0.86878	0.88198	0.89774	0.89013	0.93394	0.92015	0.90809	0.90888	0.90641	0.86222	0.8724	0.88354	0.91211	0.90064	0.93419	0.93764	0.94848	0.95022	0.96946	1.00002	1.01911	1.07496	1.09087	1.11725	1.13036	1.16105	1.16114	1.17428	1.11246	1.02523	1.03912	1.0256
-41.5	0.77277	0.66628	0.55375	0.47761	0.43287	0.42278	0.39182	0.37554	0.38226	0.40255	0.41632	0.42348	0.45135	0.469	0.48893	0.90618	0.85186	0.85618	0.86803	0.89316	0.87561	0.89138	0.9028	0.88811	0.89166	0.86674	0.85041	0.85694	0.86679	0.88975	0.88209	0.90611	0.91379	0.93125	0.918	0.94992	0.98285	0.99522	1.05776	1.06178	1.09611	1.10391	1.13248	1.14367	1.15052	1.08656	0.99844	1.02606	1.00298
-41.25	0.7717	0.66405	0.55407	0.48226	0.42797	0.42498	0.39383	0.37791	0.38396	0.40366	0.42029	0.42759	0.45616	0.47277	0.4959	0.91075	0.84345	0.84706	0.85806	0.89731	0.86928	0.84963	0.88834	0.87491	0.87606	0.8265	0.84618	0.84541	0.84822	0.86815	0.8652	0.87219	0.88834	0.90916	0.89492	0.93136	0.96828	0.97631	1.03617	1.03861	1.07883	1.08367	1.10972	1.12847	1.13388	1.06116	0.98124	1.01015	0.98607
-41	0.76754	0.66497	0.55532	0.47939	0.4299	0.42008	0.39807	0.38306	0.38884	0.40443	0.42455	0.4345	0.46198	0.47796	0.50293	0.9138	0.83449	0.83899	0.85148	0.89979	0.86578	0.83483	0.87595	0.86434	0.86568	0.80912	0.84093	0.83936	0.8311	0.85042	0.85088	0.84424	0.86705	0.88317	0.87987	0.91316	0.95212	0.96038	1.00904	1.02337	1.06315	1.07204	1.08761	1.11308	1.11515	1.04086	0.9758	0.99374	0.9739
-40.75	0.75703	0.65486	0.55409	0.47179	0.43192	0.41563	0.40199	0.38882	0.39468	0.40531	0.42863	0.44062	0.46796	0.48109	0.51052	0.91443	0.82583	0.82762	0.84549	0.88981	0.8612	0.85477	0.86443	0.85313	0.85561	0.81184	0.8187	0.82862	0.81536	0.83316	0.83683	0.83115	0.85046	0.86025	0.87017	0.89747	0.93256	0.94493	0.97964	1.01227	1.04904	1.0625	1.06983	1.09436	1.0932	1.02981	0.9673	0.97533	0.95862
-40.5	0.74758	0.64826	0.5596	0.46624	0.43629	0.41212	0.40674	0.39434	0.3997	0.40785	0.43242	0.44404	0.47327	0.48448	0.51839	0.91085	0.8175	0.81218	0.84005	0.86566	0.85163	0.88969	0.84948	0.8394	0.8394	0.81838	0.77615	0.81226	0.80345	0.81766	0.82096	0.83102	0.8348	0.84814	0.86454	0.88272	0.91267	0.93175	0.95588	1.00211	1.03497	1.05092	1.05326	1.07327	1.07357	1.01518	0.9575	0.96388	0.94258
-40.25	0.73932	0.63429	0.57194	0.4653	0.43843	0.41205	0.41178	0.39825	0.40387	0.4112	0.43464	0.44585	0.47784	0.4895	0.52674	0.90452	0.80793	0.79591	0.83759	0.8377	0.83979	0.90589	0.83287	0.82268	0.80881	0.81312	0.73331	0.79259	0.79736	0.80208	0.80261	0.82779	0.81658	0.84389	0.85504	0.86796	0.89446	0.92012	0.93969	0.98759	1.01801	1.03391	1.04165	1.05228	1.05393	1.00583	0.94285	0.95545	0.91937
-40	0.7392	0.63347	0.58284	0.46981	0.44124	0.41287	0.41441	0.40101	0.40722	0.41373	0.43741	0.44867	0.48025	0.49724	0.53449	0.8998	0.79473	0.78239	0.8369	0.81721	0.82577	0.88852	0.81594	0.80725	0.77091	0.7903	0.70957	0.7743	0.79256	0.78881	0.78201	0.81096	0.79789	0.83658	0.83855	0.85168	0.87805	0.90664	0.93	0.96651	0.99456	1.01349	1.03256	1.03686	1.03972	0.99323	0.93096	0.94317	0.9031
-39.75	0.73983	0.63546	0.58526	0.47379	0.44048	0.41451	0.41402	0.40363	0.40931	0.41396	0.44097	0.45304	0.48069	0.50318	0.53998	0.89927	0.77871	0.77405	0.83134	0.80768	0.81227	0.85876	0.80218	0.79841	0.73982	0.75923	0.70747	0.75644	0.78185	0.77823	0.76171	0.78355	0.78083	0.81817	0.81865	0.83471	0.8608	0.88766	0.91911	0.94079	0.96324	0.9919	1.02553	1.02119	1.0209	0.98626	0.91596	0.92512	0.89031
-39.5	0.73869	0.65118	0.57752	0.47891	0.44164	0.41629	0.41181	0.40735	0.41079	0.41282	0.4456	0.45827	0.47954	0.50625	0.54581	0.90194	0.76229	0.76932	0.81542	0.80699	0.79991	0.83273	0.79004	0.79184	0.72147	0.73414	0.71151	0.74048	0.76229	0.7703	0.7461	0.75816	0.76761	0.79662	0.79979	0.82117	0.84178	0.86511	0.90431	0.91848	0.93496	0.97214	1.01572	1.00576	1.00608	0.97151	0.90083	0.90114	0.88984
-39.25	0.73234	0.66	0.56817	0.47499	0.43709	0.41748	0.4097	0.40967	0.41134	0.41214	0.44919	0.46354	0.47889	0.50737	0.55394	0.90359	0.74768	0.76519	0.79267	0.81195	0.78827	0.81948	0.77991	0.78035	0.71648	0.71852	0.70853	0.72857	0.7392	0.75904	0.7352	0.74023	0.75595	0.77889	0.78614	0.80983	0.82154	0.84716	0.88779	0.90308	0.91467	0.95164	1.00126	0.98135	0.98529	0.95314	0.88747	0.88049	0.88063
-39	0.72467	0.66717	0.55354	0.46854	0.43361	0.4173	0.40739	0.4103	0.412	0.41517	0.453	0.46679	0.48079	0.51064	0.56559	0.90238	0.73597	0.7583	0.76954	0.81263	0.77611	0.80828	0.76947	0.76172	0.71466	0.70868	0.6956	0.71566	0.71708	0.74251	0.72576	0.72829	0.74386	0.76733	0.7761	0.79974	0.8052	0.83654	0.8735	0.89339	0.9049	0.92886	0.98343	0.95543	0.9684	0.92856	0.87471	0.85814	0.87116
-38.75	0.71739	0.66102	0.54029	0.45908	0.42921	0.41509	0.40633	0.40879	0.41416	0.42124	0.45653	0.46727	0.48607	0.51668	0.57738	0.89709	0.72683	0.74787	0.75122	0.79923	0.76574	0.78522	0.75646	0.73798	0.71107	0.702	0.68297	0.70353	0.70085	0.72181	0.71619	0.71793	0.73259	0.75469	0.76402	0.78784	0.79181	0.82856	0.85973	0.88296	0.89475	0.90751	0.95946	0.93153	0.94964	0.90808	0.86317	0.84323	0.85211
-38.5	0.7131	0.64854	0.52371	0.45486	0.42871	0.41268	0.40635	0.40694	0.41871	0.4275	0.46201	0.46733	0.49446	0.52519	0.58726	0.88966	0.71706	0.73524	0.73667	0.76967	0.75791	0.75128	0.74012	0.71669	0.70455	0.69036	0.67304	0.69114	0.6873	0.70266	0.7034	0.70747	0.72571	0.73893	0.74948	0.77349	0.777	0.8181	0.84594	0.86808	0.88313	0.8888	0.93362	0.92008	0.93783	0.89157	0.84823	0.83368	0.84066
-38.25	0.71315	0.63503	0.51854	0.45498	0.43121	0.41248	0.4094	0.40696	0.42352	0.42963	0.46774	0.46912	0.50336	0.53464	0.59575	0.88032	0.70544	0.72287	0.72426	0.73265	0.74973	0.72755	0.72271	0.6997	0.6987	0.67234	0.66237	0.68656	0.67412	0.69238	0.6885	0.6961	0.72319	0.72088	0.73513	0.75768	0.7604	0.80407	0.8314	0.85091	0.86834	0.87503	0.90763	0.91859	0.93028	0.87964	0.83319	0.83309	0.82639
-38	0.71287	0.62192	0.52499	0.46272	0.43748	0.41487	0.41392	0.40967	0.42747	0.42731	0.47135	0.473	0.51078	0.54409	0.60558	0.87062	0.69191	0.71157	0.71393	0.70784	0.73834	0.71326	0.70688	0.68831	0.69856	0.65126	0.64774	0.69292	0.66216	0.69041	0.67326	0.68441	0.7188	0.70547	0.72183	0.746	0.74499	0.78866	0.81972	0.83555	0.85673	0.8642	0.88738	0.92236	0.92346	0.87022	0.81493	0.83032	0.81547
-37.75	0.71615	0.61526	0.5401	0.46946	0.44419	0.41857	0.41713	0.41308	0.42878	0.42243	0.47168	0.47704	0.51438	0.55199	0.61411	0.86058	0.67893	0.70047	0.70589	0.70427	0.72297	0.70112	0.69352	0.68221	0.71248	0.6331	0.62925	0.70375	0.65396	0.6926	0.65912	0.67452	0.70568	0.69164	0.70851	0.73724	0.7332	0.77602	0.81075	0.82206	0.84842	0.8559	0.86819	0.92228	0.91166	0.85857	0.80102	0.82633	0.79906
-37.5	0.71765	0.60976	0.55053	0.47575	0.44856	0.42204	0.4159	0.4156	0.42835	0.42014	0.46988	0.48159	0.51682	0.55758	0.61968	0.85092	0.66591	0.68792	0.69708	0.71172	0.70423	0.68699	0.67684	0.68205	0.72922	0.61724	0.61303	0.70118	0.64791	0.69388	0.6466	0.66594	0.68495	0.67981	0.69438	0.73117	0.72534	0.76518	0.79916	0.80812	0.8381	0.84586	0.85398	0.91311	0.89446	0.84482	0.78715	0.8188	0.7891
-37.25	0.72218	0.61324	0.55162	0.4757	0.45208	0.42322	0.41327	0.41695	0.42814	0.42218	0.46877	0.4878	0.51965	0.56286	0.62181	0.84099	0.65239	0.67411	0.68543	0.7143	0.68175	0.66847	0.65807	0.68599	0.72564	0.60596	0.60247	0.68036	0.64397	0.68988	0.63607	0.65882	0.66313	0.66902	0.68048	0.72221	0.71765	0.75304	0.77952	0.79507	0.82232	0.83619	0.84186	0.89673	0.87779	0.82992	0.78052	0.80911	0.78571
-37	0.72018	0.6126	0.54492	0.47219	0.44905	0.42388	0.41282	0.41797	0.42981	0.42889	0.47046	0.49659	0.52659	0.57033	0.62531	0.83124	0.63829	0.66097	0.67362	0.7019	0.65787	0.64735	0.6454	0.69738	0.69147	0.59789	0.59715	0.64608	0.63741	0.66789	0.62655	0.6526	0.64337	0.6577	0.67041	0.70799	0.70468	0.73718	0.75758	0.78566	0.80217	0.825	0.83463	0.87716	0.85946	0.81837	0.77177	0.79773	0.78616
-36.75	0.71938	0.62081	0.53555	0.46579	0.44512	0.42494	0.41606	0.42054	0.43151	0.43756	0.47547	0.50584	0.5352	0.58022	0.63366	0.82098	0.62538	0.64974	0.66486	0.67737	0.6397	0.63425	0.64083	0.71483	0.63959	0.59707	0.59315	0.61269	0.62693	0.62454	0.61783	0.64478	0.62701	0.64589	0.665	0.6906	0.68976	0.71934	0.74	0.78064	0.78279	0.8149	0.82972	0.86161	0.84672	0.81026	0.76385	0.78548	0.78028
-36.5	0.71222	0.62273	0.53143	0.46543	0.43988	0.42493	0.42216	0.42374	0.43293	0.44586	0.47904	0.51285	0.54626	0.59164	0.64815	0.80947	0.61479	0.6407	0.65931	0.65225	0.63188	0.63113	0.64157	0.72409	0.59769	0.60309	0.58875	0.59114	0.61485	0.57484	0.61216	0.63467	0.61307	0.63647	0.66055	0.67578	0.67564	0.70407	0.72954	0.77629	0.76745	0.80484	0.82654	0.84826	0.83575	0.80419	0.75342	0.77196	0.76211
-36.25	0.71445	0.63146	0.52802	0.46838	0.44115	0.42467	0.42621	0.42754	0.43285	0.45136	0.48127	0.51693	0.55575	0.60369	0.66345	0.7964	0.60574	0.63292	0.65783	0.63266	0.63224	0.63296	0.63882	0.70911	0.57352	0.61215	0.58254	0.57736	0.60516	0.54171	0.60858	0.6214	0.60316	0.63092	0.65169	0.665	0.66359	0.69389	0.72022	0.76816	0.75938	0.79411	0.82036	0.83889	0.83216	0.79792	0.74742	0.76071	0.73913
-36	0.71706	0.63268	0.52558	0.47315	0.44492	0.42494	0.42626	0.43147	0.43233	0.45317	0.48233	0.52071	0.56428	0.61455	0.67797	0.78217	0.59767	0.62488	0.65365	0.61739	0.63274	0.62606	0.63203	0.66901	0.56365	0.61105	0.57468	0.56217	0.59344	0.53698	0.60443	0.60574	0.59734	0.62601	0.63857	0.65928	0.6557	0.68577	0.70956	0.75528	0.75364	0.7833	0.80962	0.82845	0.8275	0.78752	0.73985	0.74757	0.72026
-35.75	0.72466	0.63688	0.52092	0.47427	0.45147	0.42561	0.42382	0.43447	0.4325	0.45435	0.48655	0.52424	0.57073	0.62532	0.68942	0.76833	0.58921	0.61591	0.64361	0.60475	0.62857	0.60825	0.62299	0.62431	0.55648	0.59924	0.56368	0.54591	0.58173	0.54131	0.59834	0.5921	0.59274	0.6189	0.62491	0.65545	0.65352	0.67543	0.7	0.74169	0.75131	0.77462	0.79068	0.81916	0.82344	0.77733	0.73243	0.7369	0.71784
-35.5	0.72192	0.6358	0.52159	0.47049	0.45496	0.42838	0.42303	0.43576	0.43549	0.45785	0.49393	0.52887	0.57647	0.63458	0.69972	0.75555	0.58018	0.60537	0.62892	0.59546	0.62113	0.58672	0.61747	0.59573	0.55247	0.57985	0.55048	0.53638	0.57008	0.53125	0.59038	0.58316	0.58524	0.60722	0.61433	0.64838	0.65155	0.66156	0.69637	0.72827	0.74776	0.76693	0.77051	0.81116	0.81153	0.76432	0.72411	0.72299	0.71816
-35.25	0.71913	0.63139	0.52305	0.46571	0.45686	0.42833	0.42446	0.43613	0.44191	0.46313	0.5039	0.53285	0.58019	0.64253	0.70982	0.74488	0.56898	0.59426	0.61269	0.5899	0.6154	0.575	0.6114	0.59467	0.54553	0.55935	0.53609	0.53641	0.55956	0.50388	0.58125	0.57735	0.57592	0.59546	0.60669	0.63654	0.64733	0.6483	0.6938	0.71468	0.73989	0.75647	0.7553	0.80104	0.80063	0.75288	0.72066	0.7163	0.72408
-35	0.71421	0.62287	0.52831	0.46356	0.45737	0.42958	0.42849	0.43691	0.45143	0.46781	0.51124	0.53738	0.58414	0.64765	0.72313	0.73513	0.55794	0.58389	0.59808	0.58812	0.61238	0.57087	0.60245	0.60922	0.54163	0.54414	0.51955	0.54301	0.55024	0.48701	0.5723	0.57205	0.56765	0.58577	0.59915	0.6209	0.63729	0.63965	0.68767	0.70062	0.72674	0.7451	0.74918	0.79147	0.78889	0.73937	0.72328	0.70455	0.71769
-34.75	0.71755	0.61325	0.53183	0.46648	0.45766	0.43233	0.43154	0.43936	0.4596	0.47029	0.51618	0.54231	0.58956	0.65249	0.73824	0.72481	0.54742	0.57483	0.58815	0.58776	0.61285	0.56739	0.59067	0.6226	0.54171	0.53253	0.50243	0.54506	0.53375	0.4953	0.56398	0.56549	0.56212	0.57802	0.59087	0.60548	0.62237	0.63466	0.67463	0.6881	0.71296	0.73486	0.74514	0.77941	0.78519	0.72936	0.72869	0.69957	0.71321
-34.5	0.71988	0.61252	0.53362	0.46803	0.45615	0.4415	0.43451	0.44337	0.4637	0.47101	0.52002	0.54955	0.59749	0.65888	0.75397	0.71227	0.53797	0.56588	0.57704	0.5847	0.61498	0.55887	0.57999	0.62067	0.54942	0.52375	0.49126	0.53784	0.50791	0.5211	0.55618	0.55799	0.55917	0.57024	0.58359	0.593	0.6078	0.63057	0.65901	0.6781	0.70249	0.72959	0.74392	0.77177	0.78429	0.72053	0.72857	0.69166	0.69983
-34.25	0.71976	0.6123	0.53695	0.46987	0.45306	0.44961	0.4388	0.4475	0.46409	0.47328	0.52397	0.55598	0.60771	0.66889	0.7667	0.69879	0.52748	0.56019	0.56333	0.57536	0.61286	0.54909	0.57395	0.60552	0.5552	0.51748	0.48807	0.5263	0.48554	0.54124	0.55049	0.552	0.55775	0.56286	0.57539	0.58621	0.59949	0.62367	0.64575	0.67197	0.6942	0.72732	0.7414	0.75918	0.78165	0.71446	0.71735	0.69382	0.69074
-34	0.7149	0.61654	0.53846	0.46583	0.449	0.45608	0.44332	0.45171	0.46386	0.47875	0.5275	0.56316	0.6176	0.68043	0.77497	0.68574	0.51761	0.55954	0.54945	0.56066	0.60253	0.54052	0.57174	0.5844	0.55319	0.51652	0.49071	0.51747	0.48079	0.54507	0.54892	0.54823	0.55413	0.55488	0.56583	0.58165	0.59737	0.61294	0.63824	0.66625	0.68723	0.72309	0.73863	0.74859	0.76954	0.70629	0.70301	0.69135	0.6779
-33.75	0.71081	0.6137	0.54189	0.4639	0.44316	0.45369	0.44383	0.45676	0.46629	0.48608	0.5304	0.56935	0.62592	0.69149	0.77922	0.67335	0.50997	0.56251	0.53725	0.54578	0.58377	0.53429	0.56924	0.56976	0.54505	0.51591	0.49277	0.51102	0.49334	0.53337	0.54671	0.54524	0.54809	0.54675	0.55529	0.57668	0.60149	0.60182	0.63433	0.65858	0.67876	0.71354	0.73169	0.73436	0.7517	0.69794	0.68949	0.68898	0.67494
-33.5	0.7114	0.61776	0.53937	0.4605	0.44144	0.45039	0.44006	0.46227	0.47099	0.49356	0.53341	0.57631	0.63211	0.70029	0.78275	0.66121	0.50543	0.56147	0.52938	0.53593	0.56145	0.53194	0.56063	0.55775	0.53699	0.51636	0.48994	0.5054	0.51467	0.51569	0.5389	0.54315	0.54409	0.53848	0.54525	0.5684	0.60584	0.59414	0.63214	0.65073	0.6713	0.70113	0.72234	0.72573	0.73579	0.69429	0.6851	0.6745	0.67623
-33.25	0.71636	0.62007	0.5356	0.46238	0.44421	0.44573	0.43658	0.46755	0.47505	0.49969	0.53715	0.58384	0.63758	0.70564	0.78849	0.64872	0.50102	0.55131	0.52639	0.53127	0.54702	0.53138	0.54941	0.54455	0.52959	0.51287	0.4831	0.49984	0.52537	0.49941	0.52456	0.54204	0.54272	0.52975	0.53776	0.55884	0.60469	0.58961	0.62846	0.64396	0.6647	0.68804	0.71297	0.71732	0.72465	0.69462	0.67764	0.65767	0.68278
-33	0.72246	0.62641	0.52443	0.46402	0.45119	0.44471	0.43652	0.47023	0.47731	0.50316	0.5437	0.59264	0.64385	0.70745	0.7964	0.636	0.49383	0.53244	0.52537	0.52854	0.54035	0.53251	0.53716	0.52842	0.51758	0.50589	0.474	0.49403	0.52274	0.48879	0.50798	0.5414	0.5411	0.52224	0.53268	0.55067	0.59521	0.58612	0.62375	0.64053	0.65764	0.67692	0.70498	0.71315	0.72207	0.69699	0.67011	0.64498	0.68342
-32.75	0.72315	0.62598	0.51965	0.469	0.45812	0.44244	0.44067	0.47087	0.47929	0.50558	0.55146	0.60085	0.65306	0.70855	0.80531	0.62414	0.48491	0.51403	0.52342	0.52466	0.53838	0.53184	0.53016	0.519	0.50646	0.49168	0.46257	0.49317	0.51437	0.48582	0.49398	0.54025	0.53607	0.51643	0.52865	0.54716	0.5808	0.58219	0.61821	0.64034	0.64901	0.66885	0.69933	0.7061	0.71881	0.69427	0.65443	0.64161	0.67622
-32.5	0.72058	0.62393	0.51872	0.47212	0.46301	0.44167	0.44579	0.46991	0.48369	0.50867	0.5596	0.60675	0.66428	0.71574	0.81276	0.6137	0.47736	0.50098	0.51992	0.51858	0.53702	0.52726	0.52668	0.51405	0.49742	0.47092	0.4509	0.49491	0.50748	0.48658	0.48521	0.53692	0.52571	0.51191	0.52579	0.5468	0.56357	0.57927	0.61324	0.64058	0.64302	0.66297	0.69014	0.70019	0.71886	0.68842	0.64636	0.64574	0.66568
-32.25	0.71379	0.61829	0.52785	0.47571	0.46309	0.44171	0.45003	0.47162	0.491	0.51328	0.56684	0.60934	0.67526	0.7302	0.82	0.604	0.47262	0.49308	0.51461	0.51314	0.53646	0.51872	0.52474	0.51218	0.49353	0.44917	0.44371	0.49487	0.50185	0.48717	0.48035	0.5329	0.51357	0.50733	0.52423	0.5467	0.55043	0.57915	0.61024	0.63904	0.63819	0.65974	0.68403	0.69442	0.71155	0.68026	0.63921	0.64768	0.64997
-32	0.71143	0.61378	0.53577	0.47647	0.46312	0.44451	0.45261	0.4758	0.49916	0.51837	0.57369	0.61008	0.68426	0.74863	0.82774	0.59487	0.46839	0.48652	0.50772	0.50997	0.53405	0.51001	0.51696	0.50751	0.49137	0.43277	0.4412	0.48822	0.49834	0.48564	0.47921	0.52981	0.50524	0.50402	0.52107	0.54529	0.54477	0.58203	0.60941	0.63605	0.63472	0.65795	0.67711	0.68898	0.70873	0.67602	0.63771	0.64761	0.63862
-31.75	0.70783	0.6118	0.54055	0.47705	0.46203	0.45051	0.45327	0.48274	0.5059	0.52438	0.58144	0.61486	0.69288	0.7639	0.83682	0.58511	0.4626	0.47963	0.50018	0.50669	0.53123	0.50158	0.50642	0.49977	0.48851	0.42746	0.44125	0.47777	0.49495	0.4776	0.48282	0.52373	0.50051	0.50043	0.51762	0.54023	0.54817	0.5842	0.60794	0.63113	0.62818	0.65531	0.67466	0.68556	0.70348	0.672	0.6272	0.64213	0.62754
-31.5	0.70575	0.61498	0.54093	0.4787	0.46207	0.45535	0.45283	0.48826	0.51132	0.53109	0.59194	0.62569	0.7027	0.77481	0.84494	0.57383	0.4542	0.47244	0.49239	0.50114	0.52198	0.49463	0.49485	0.49307	0.48341	0.42772	0.44004	0.46517	0.49036	0.45977	0.48673	0.51103	0.49876	0.49843	0.51467	0.5332	0.55514	0.5829	0.60386	0.62502	0.61872	0.64757	0.66681	0.68071	0.70116	0.66655	0.61377	0.6413	0.62789
-31.25	0.70359	0.62305	0.53832	0.48296	0.46369	0.46033	0.4547	0.49146	0.51562	0.54068	0.60346	0.64108	0.71387	0.7826	0.85149	0.56101	0.44593	0.46547	0.48624	0.49324	0.51215	0.48908	0.49001	0.48862	0.47669	0.43112	0.43932	0.4549	0.48563	0.43774	0.4884	0.49572	0.49971	0.49619	0.51241	0.52601	0.56236	0.57723	0.59613	0.61865	0.60802	0.63669	0.65712	0.67748	0.69018	0.65962	0.60006	0.63889	0.62412
-31	0.70437	0.62687	0.54114	0.48583	0.46648	0.46204	0.46043	0.49189	0.52008	0.55294	0.61373	0.656	0.72472	0.78933	0.85522	0.54815	0.43922	0.45955	0.48345	0.48432	0.50515	0.48403	0.48967	0.48424	0.47053	0.43133	0.43906	0.44922	0.48511	0.4244	0.48589	0.48267	0.50001	0.49192	0.50817	0.52201	0.5631	0.56839	0.58615	0.61033	0.60108	0.62581	0.64282	0.67222	0.67647	0.65037	0.59485	0.63592	0.62287
-30.75	0.70403	0.6224	0.53707	0.48618	0.46658	0.46627	0.46694	0.49289	0.52521	0.56573	0.62215	0.66954	0.73522	0.79402	0.85708	0.53614	0.43381	0.45757	0.48484	0.47397	0.50234	0.47885	0.49354	0.47897	0.46533	0.43091	0.43968	0.44786	0.49106	0.42717	0.47877	0.47519	0.49567	0.48596	0.50201	0.51844	0.55959	0.55998	0.57856	0.6024	0.59815	0.62071	0.63518	0.66957	0.66278	0.63969	0.597	0.62934	0.61379
-30.5	0.7026	0.61343	0.53563	0.48444	0.46655	0.47064	0.47263	0.49515	0.53175	0.57674	0.62874	0.6807	0.74405	0.79775	0.85748	0.52579	0.42823	0.45954	0.48688	0.46611	0.50009	0.47533	0.49382	0.4761	0.46341	0.42679	0.43868	0.44984	0.4995	0.44025	0.46775	0.47043	0.48583	0.48143	0.49464	0.51308	0.55284	0.55468	0.57417	0.59715	0.59764	0.62077	0.63306	0.66348	0.65334	0.62916	0.59762	0.62219	0.61259
-30.25	0.7043	0.60732	0.52798	0.48309	0.46728	0.4784	0.47874	0.5	0.53951	0.58481	0.63458	0.69181	0.75176	0.80417	0.85737	0.51622	0.4216	0.46153	0.48486	0.46572	0.49711	0.47202	0.493	0.47463	0.46096	0.42589	0.43555	0.45053	0.50192	0.44993	0.45649	0.46507	0.47466	0.48045	0.48761	0.50467	0.54532	0.55216	0.57219	0.59417	0.59701	0.62505	0.63559	0.65599	0.6458	0.62316	0.59983	0.61655	0.61068
-30	0.70712	0.61031	0.529	0.48269	0.46998	0.48356	0.48637	0.50749	0.54766	0.59099	0.64028	0.70144	0.75792	0.81424	0.8572	0.50755	0.41462	0.45906	0.47652	0.47517	0.49187	0.47014	0.48848	0.47575	0.45957	0.43024	0.43103	0.44898	0.49403	0.45356	0.44786	0.45889	0.46879	0.48306	0.48315	0.49779	0.53728	0.55028	0.57075	0.58966	0.59854	0.63041	0.63946	0.64475	0.63536	0.6196	0.59657	0.61274	0.61064
-29.75	0.71107	0.61679	0.52629	0.48157	0.4738	0.4866	0.49559	0.51711	0.55483	0.5969	0.64671	0.71062	0.76512	0.82598	0.85776	0.49868	0.40883	0.45116	0.46412	0.48912	0.48575	0.46796	0.48141	0.47208	0.45686	0.4383	0.42645	0.44704	0.48199	0.4557	0.44393	0.45367	0.46938	0.48564	0.48144	0.49335	0.53164	0.54582	0.56735	0.58249	0.6012	0.63659	0.63905	0.63527	0.62928	0.62142	0.60277	0.60839	0.60407
-29.5	0.70667	0.62011	0.53047	0.48342	0.47489	0.48532	0.50309	0.52836	0.56093	0.60456	0.65422	0.71845	0.77415	0.83422	0.85819	0.49034	0.40476	0.441	0.45197	0.49746	0.48037	0.4668	0.4744	0.46759	0.45565	0.44099	0.42258	0.45077	0.47269	0.4579	0.44528	0.45064	0.4713	0.4842	0.48406	0.49155	0.52725	0.53784	0.56028	0.57376	0.60173	0.63752	0.63721	0.62723	0.62708	0.62333	0.60325	0.60202	0.59915
-29.25	0.70219	0.61914	0.52709	0.48513	0.47663	0.48631	0.50858	0.53899	0.56745	0.61302	0.6637	0.72656	0.78428	0.83885	0.85737	0.48131	0.40122	0.43233	0.44382	0.49427	0.476	0.46337	0.46842	0.46276	0.45359	0.43592	0.41944	0.45859	0.46654	0.45706	0.44788	0.45214	0.47044	0.48131	0.488	0.48952	0.5223	0.53103	0.55483	0.56715	0.5978	0.63081	0.63021	0.62432	0.63038	0.62446	0.60918	0.59603	0.60099
-29	0.69404	0.61615	0.52804	0.48924	0.47967	0.49037	0.51345	0.54807	0.57461	0.62223	0.67535	0.73225	0.79265	0.83984	0.85456	0.47238	0.39778	0.42552	0.43916	0.483	0.47241	0.46364	0.46574	0.46401	0.4508	0.4273	0.41756	0.46313	0.45903	0.45148	0.44932	0.46347	0.46723	0.4789	0.49016	0.48664	0.51609	0.52661	0.55212	0.56499	0.59145	0.61748	0.623	0.62114	0.63219	0.62107	0.60135	0.59051	0.60488
-28.75	0.69661	0.61489	0.52526	0.49054	0.48702	0.49803	0.52072	0.55423	0.58266	0.63182	0.68868	0.73732	0.79836	0.83998	0.84918	0.46389	0.39361	0.42005	0.4357	0.47031	0.46785	0.46416	0.46461	0.46551	0.44765	0.42048	0.41617	0.46012	0.45298	0.44551	0.44859	0.48118	0.46342	0.47847	0.48631	0.48221	0.50762	0.52382	0.55237	0.56368	0.58696	0.60716	0.61271	0.6155	0.63181	0.61308	0.59324	0.58705	0.60512
-28.5	0.69566	0.6127	0.52472	0.49411	0.49123	0.50635	0.52765	0.55901	0.5916	0.64246	0.70381	0.74179	0.80282	0.83806	0.84197	0.45711	0.38967	0.41534	0.43226	0.46053	0.46345	0.46547	0.46622	0.46601	0.44628	0.41553	0.41622	0.44884	0.45085	0.44289	0.44709	0.49415	0.46089	0.4768	0.48228	0.4761	0.5007	0.51895	0.55161	0.56205	0.58559	0.6023	0.60811	0.60866	0.63176	0.60101	0.5775	0.58614	0.59248
-28.25	0.7006	0.60729	0.52561	0.49707	0.49325	0.51303	0.53373	0.56367	0.60173	0.65405	0.71838	0.7483	0.80796	0.83608	0.83425	0.45067	0.38623	0.41141	0.4285	0.45529	0.45799	0.46248	0.4655	0.46224	0.44883	0.4089	0.41651	0.43494	0.45291	0.44408	0.44513	0.49425	0.46006	0.47245	0.48118	0.47334	0.4971	0.51137	0.54876	0.55996	0.58236	0.60199	0.60324	0.60209	0.63038	0.59054	0.57318	0.58685	0.5738
-28	0.69942	0.59907	0.52877	0.50546	0.491	0.52016	0.53826	0.5706	0.6116	0.66681	0.73081	0.75723	0.81328	0.83337	0.8276	0.44399	0.38274	0.40837	0.42532	0.4511	0.45397	0.45697	0.46577	0.45671	0.45199	0.40154	0.41646	0.42098	0.45186	0.44484	0.44469	0.48006	0.46188	0.46445	0.48395	0.47551	0.4962	0.50491	0.54332	0.55853	0.57767	0.59842	0.601	0.60035	0.6291	0.58669	0.57336	0.5869	0.55764
-27.75	0.69987	0.59381	0.53383	0.5096	0.49236	0.52708	0.54315	0.57842	0.62049	0.6792	0.73937	0.76866	0.81713	0.83233	0.82271	0.4365	0.37887	0.40614	0.42269	0.44493	0.45082	0.44875	0.46191	0.45085	0.45423	0.40192	0.41502	0.40644	0.44731	0.4448	0.44426	0.45852	0.46685	0.45649	0.48557	0.48062	0.49283	0.50624	0.5398	0.55845	0.57598	0.59001	0.5983	0.60196	0.62457	0.58923	0.57809	0.58343	0.55325
-27.5	0.69626	0.59127	0.53487	0.51199	0.49682	0.53575	0.54965	0.58613	0.62781	0.68976	0.74587	0.77939	0.81827	0.83048	0.81894	0.42898	0.37523	0.40443	0.42033	0.43744	0.45062	0.44324	0.46414	0.44599	0.45743	0.41504	0.4121	0.38704	0.44755	0.44812	0.44163	0.44051	0.472	0.45122	0.48466	0.48405	0.49007	0.51181	0.53766	0.56017	0.57851	0.58174	0.5999	0.60371	0.62137	0.59361	0.57886	0.5744	0.55599
-27.25	0.69546	0.59376	0.53862	0.51152	0.50707	0.54371	0.55813	0.5943	0.63525	0.69856	0.75167	0.78729	0.8174	0.82859	0.81488	0.42235	0.37245	0.40253	0.42172	0.43169	0.4505	0.44	0.47593	0.44052	0.46137	0.43127	0.4075	0.36939	0.45485	0.45488	0.43641	0.43218	0.47315	0.44967	0.48028	0.48552	0.48781	0.5163	0.53621	0.56121	0.58315	0.579	0.60275	0.6009	0.61801	0.59409	0.57255	0.56231	0.55838
-27	0.69674	0.59582	0.53997	0.5134	0.5165	0.55282	0.56725	0.6052	0.64497	0.70575	0.75949	0.79228	0.81706	0.8271	0.80934	0.41662	0.37134	0.40047	0.42649	0.42847	0.44929	0.44448	0.49289	0.43397	0.46236	0.43866	0.4006	0.36268	0.46203	0.45709	0.42988	0.43281	0.46903	0.45072	0.47531	0.48657	0.49019	0.51469	0.53289	0.55906	0.58706	0.58069	0.60608	0.59576	0.61922	0.58881	0.56696	0.55565	0.55695
-26.75	0.69936	0.59449	0.54506	0.51958	0.52661	0.55993	0.57627	0.61822	0.65807	0.71228	0.76831	0.79416	0.81914	0.82628	0.80234	0.41079	0.37132	0.39835	0.43065	0.4258	0.44516	0.4562	0.50029	0.4265	0.45696	0.43419	0.39158	0.37088	0.46209	0.45343	0.42522	0.4402	0.46354	0.45495	0.47185	0.49099	0.494	0.51041	0.52883	0.55325	0.58657	0.58143	0.60573	0.58821	0.62118	0.58063	0.55762	0.55423	0.55249
-26.5	0.70533	0.5942	0.54801	0.53053	0.53649	0.56643	0.58641	0.63102	0.67119	0.71939	0.77674	0.79565	0.82368	0.82341	0.79337	0.4044	0.37102	0.39677	0.42924	0.42271	0.44189	0.46355	0.4917	0.41976	0.44465	0.42232	0.38496	0.38806	0.45416	0.44711	0.42609	0.447	0.46017	0.46012	0.47009	0.49384	0.49656	0.50692	0.52598	0.54587	0.58214	0.57783	0.60046	0.58429	0.6213	0.57412	0.55491	0.55715	0.55063
-26.25	0.7071	0.59698	0.55222	0.54333	0.54658	0.57176	0.59659	0.64103	0.68216	0.72703	0.78286	0.79664	0.82773	0.81721	0.78225	0.3976	0.36955	0.3952	0.42228	0.4195	0.44017	0.459	0.47013	0.41775	0.43223	0.41623	0.38451	0.40397	0.44899	0.44202	0.43242	0.44754	0.4589	0.46307	0.47066	0.4929	0.49606	0.50839	0.52748	0.54159	0.57627	0.57058	0.59514	0.58292	0.61514	0.57183	0.54792	0.55891	0.54799
-26	0.71031	0.60551	0.55559	0.55109	0.55645	0.57846	0.60745	0.64954	0.69075	0.73504	0.7866	0.79769	0.82752	0.80938	0.7692	0.39145	0.36646	0.39368	0.41354	0.41663	0.43909	0.43926	0.44761	0.41935	0.42461	0.41951	0.38837	0.41513	0.45477	0.43867	0.43892	0.43946	0.45639	0.46303	0.47157	0.48818	0.49832	0.51096	0.5314	0.54223	0.57052	0.56527	0.59154	0.58576	0.60234	0.57213	0.54859	0.55888	0.54616
-25.75	0.70701	0.61249	0.5632	0.55641	0.56515	0.58593	0.61732	0.65983	0.69961	0.7437	0.78988	0.79795	0.82156	0.80179	0.75613	0.38739	0.3625	0.39194	0.40923	0.41393	0.43582	0.41459	0.43482	0.4221	0.42009	0.42649	0.39229	0.41995	0.46348	0.43571	0.44149	0.42776	0.45164	0.46158	0.47324	0.4846	0.50285	0.51208	0.53278	0.54413	0.56688	0.56204	0.58889	0.58829	0.59097	0.57429	0.54376	0.55309	0.5413
-25.5	0.70966	0.61642	0.57334	0.55691	0.57113	0.59374	0.62681	0.67104	0.71109	0.75183	0.79373	0.79886	0.81233	0.79532	0.74421	0.38522	0.35854	0.38971	0.40746	0.41088	0.42991	0.39913	0.42831	0.42213	0.4185	0.42707	0.39444	0.42254	0.46863	0.43262	0.43936	0.41963	0.44595	0.46015	0.47405	0.48259	0.509	0.51056	0.52936	0.54153	0.56229	0.56123	0.58405	0.58873	0.586	0.57584	0.54691	0.54449	0.54255
-25.25	0.70799	0.61687	0.58458	0.55953	0.57519	0.60216	0.63638	0.68121	0.72477	0.7593	0.7984	0.79971	0.80241	0.78583	0.73398	0.38272	0.35446	0.38693	0.40464	0.407	0.42342	0.39895	0.42618	0.41698	0.41913	0.41971	0.39579	0.42273	0.46579	0.43218	0.43531	0.42095	0.4446	0.45975	0.47362	0.48206	0.51201	0.50875	0.52203	0.53399	0.55403	0.56071	0.57937	0.58226	0.58836	0.57509	0.54503	0.53675	0.54874
-25	0.70983	0.62342	0.59862	0.56202	0.58197	0.61297	0.64813	0.68934	0.73656	0.76638	0.8017	0.80097	0.79461	0.77345	0.72453	0.37802	0.35036	0.38393	0.40019	0.40316	0.41966	0.41326	0.42508	0.41059	0.42024	0.40665	0.39791	0.42336	0.45508	0.43143	0.43243	0.43029	0.44837	0.45761	0.47114	0.48139	0.51001	0.50888	0.5155	0.52507	0.5447	0.56109	0.57493	0.5747	0.59232	0.57075	0.54615	0.53595	0.55589
-24.75	0.70595	0.63219	0.60519	0.56715	0.59105	0.62789	0.6608	0.69698	0.74459	0.77321	0.80333	0.80163	0.78833	0.7594	0.71551	0.3707	0.34705	0.38059	0.39613	0.39981	0.42034	0.43739	0.42521	0.40467	0.42273	0.39809	0.39933	0.42199	0.44106	0.42874	0.43116	0.44191	0.45563	0.45294	0.46959	0.48088	0.50521	0.51294	0.51412	0.51942	0.54016	0.56295	0.573	0.56922	0.59173	0.57175	0.53792	0.54304	0.55731
-24.5	0.70724	0.64222	0.61389	0.57248	0.60331	0.64347	0.67206	0.70609	0.74892	0.77958	0.80298	0.80105	0.78282	0.7484	0.70681	0.36309	0.34556	0.37699	0.39384	0.39773	0.4229	0.45647	0.42684	0.40103	0.42365	0.39306	0.39934	0.42023	0.42963	0.42693	0.42918	0.44963	0.46261	0.44981	0.46906	0.48261	0.50109	0.51617	0.51896	0.52016	0.54206	0.56326	0.57249	0.56909	0.58684	0.57352	0.53079	0.55121	0.55083
-24.25	0.71239	0.64743	0.61746	0.5826	0.61341	0.65734	0.68065	0.71699	0.75167	0.78444	0.80298	0.79963	0.77712	0.74062	0.69734	0.3575	0.34565	0.37354	0.39326	0.39667	0.4245	0.45974	0.43362	0.39856	0.42338	0.39017	0.39868	0.41842	0.42351	0.42628	0.42615	0.45198	0.4669	0.45293	0.47194	0.48706	0.49755	0.51578	0.52722	0.52496	0.54822	0.56404	0.57075	0.57059	0.58017	0.57869	0.52366	0.55631	0.54459
-24	0.71913	0.65125	0.62448	0.59331	0.62268	0.66633	0.6873	0.7276	0.75492	0.78694	0.80253	0.7976	0.77158	0.73506	0.68638	0.35437	0.34586	0.37071	0.39271	0.39478	0.42165	0.44841	0.43846	0.39973	0.41957	0.3853	0.39815	0.41755	0.42363	0.42591	0.42204	0.44939	0.46696	0.46058	0.47573	0.4914	0.49618	0.51293	0.53522	0.53044	0.55485	0.56667	0.56701	0.57253	0.57752	0.57761	0.52561	0.55645	0.54398
-23.75	0.72225	0.65536	0.62581	0.60121	0.6315	0.67397	0.69458	0.7369	0.76004	0.78744	0.80066	0.79452	0.766	0.72774	0.67413	0.35202	0.34486	0.36933	0.39086	0.39096	0.41725	0.43021	0.43775	0.40208	0.41432	0.38377	0.3969	0.41634	0.42434	0.425	0.41862	0.44561	0.4639	0.46854	0.47909	0.49128	0.49983	0.51047	0.53979	0.53615	0.55983	0.57153	0.56404	0.57418	0.57723	0.57723	0.52783	0.55571	0.54743
-23.5	0.72183	0.66289	0.63138	0.60719	0.64448	0.67951	0.70332	0.74538	0.76563	0.78663	0.79694	0.78956	0.76033	0.71819	0.66165	0.34935	0.3433	0.36863	0.38836	0.38731	0.41334	0.41872	0.43032	0.40461	0.40816	0.38726	0.3951	0.41338	0.42458	0.42426	0.41808	0.4429	0.46014	0.473	0.47913	0.48694	0.50807	0.50989	0.53994	0.54186	0.56244	0.5739	0.56544	0.5754	0.58069	0.57595	0.53183	0.55212	0.54931
-23.25	0.72459	0.67214	0.63606	0.61462	0.65525	0.68619	0.71283	0.75263	0.77113	0.78542	0.79303	0.78305	0.75385	0.70717	0.64985	0.3461	0.34128	0.36805	0.38578	0.38738	0.4124	0.4151	0.42166	0.40703	0.40687	0.39555	0.3925	0.40884	0.42426	0.42338	0.42234	0.44208	0.45989	0.47421	0.4771	0.47867	0.51714	0.50939	0.53576	0.54567	0.56164	0.57376	0.57143	0.57365	0.5804	0.57992	0.53333	0.55084	0.54711
-23	0.73157	0.6782	0.64714	0.62541	0.66373	0.69278	0.72099	0.75896	0.77588	0.78462	0.79024	0.77527	0.74568	0.69537	0.63874	0.34282	0.33918	0.36691	0.38376	0.39158	0.41161	0.41482	0.41544	0.40737	0.40618	0.40105	0.39102	0.40737	0.42354	0.42285	0.43019	0.44214	0.46379	0.47411	0.47408	0.47393	0.52203	0.50913	0.52757	0.5465	0.55699	0.57127	0.57835	0.56756	0.58004	0.57992	0.53912	0.54713	0.54115
-22.75	0.7431	0.68401	0.6611	0.63859	0.67023	0.70109	0.72838	0.76296	0.78027	0.78408	0.78827	0.7674	0.73633	0.68367	0.62754	0.33987	0.33721	0.36504	0.38276	0.39677	0.40913	0.41285	0.41225	0.40689	0.40521	0.4014	0.39098	0.41229	0.42104	0.42526	0.44003	0.44372	0.46816	0.47561	0.47224	0.47495	0.51958	0.51047	0.51907	0.54385	0.54959	0.57048	0.57904	0.56249	0.57746	0.57574	0.54446	0.54504	0.5359
-22.5	0.75094	0.68717	0.67472	0.65037	0.68017	0.71081	0.73625	0.76633	0.78353	0.78381	0.78607	0.76001	0.72625	0.6717	0.61623	0.33752	0.33589	0.36259	0.3824	0.39983	0.39932	0.4093	0.408	0.40665	0.40349	0.39668	0.39275	0.41767	0.41854	0.4354	0.44653	0.44367	0.46882	0.47773	0.47393	0.48384	0.511	0.51502	0.51536	0.53929	0.54276	0.572	0.57496	0.56119	0.57815	0.56589	0.55096	0.54098	0.53212
-22.25	0.75688	0.69608	0.68946	0.65956	0.69484	0.72226	0.74585	0.76979	0.78514	0.78287	0.78194	0.7533	0.71623	0.65999	0.60529	0.33542	0.33483	0.36059	0.38166	0.40008	0.38701	0.40432	0.40477	0.40648	0.40398	0.39386	0.39586	0.41988	0.41651	0.45191	0.44824	0.44454	0.4653	0.48016	0.47933	0.49368	0.50356	0.51957	0.52062	0.53882	0.53907	0.57528	0.56876	0.56596	0.57951	0.55685	0.55405	0.53876	0.53173
-22	0.76091	0.70714	0.69868	0.66768	0.7122	0.7332	0.75564	0.77546	0.78453	0.7809	0.77623	0.74579	0.70593	0.64817	0.59455	0.33342	0.33356	0.35968	0.37973	0.3972	0.37957	0.40074	0.40475	0.40704	0.40512	0.39554	0.39935	0.41736	0.41743	0.46842	0.44757	0.44855	0.46268	0.48257	0.48698	0.50247	0.50176	0.52073	0.53253	0.5433	0.54064	0.57799	0.56455	0.57152	0.58228	0.55415	0.55547	0.53766	0.53533
-21.75	0.76457	0.72112	0.70999	0.67599	0.72782	0.74245	0.76335	0.78214	0.78253	0.77801	0.76979	0.73611	0.69515	0.63696	0.58324	0.33125	0.33196	0.35936	0.37633	0.3926	0.38321	0.39788	0.4074	0.40876	0.40749	0.4007	0.40217	0.41335	0.42074	0.47638	0.4476	0.45638	0.46467	0.48466	0.4932	0.50708	0.50334	0.52018	0.5435	0.54821	0.54732	0.58061	0.56383	0.57831	0.58412	0.55782	0.55148	0.53362	0.54142
-21.5	0.77019	0.72966	0.71507	0.68361	0.73822	0.74965	0.76885	0.78897	0.77974	0.77404	0.76378	0.72429	0.68471	0.62572	0.57101	0.32874	0.33126	0.35816	0.37218	0.38805	0.39282	0.39695	0.40988	0.40788	0.40935	0.40552	0.40376	0.41101	0.42659	0.47397	0.44926	0.46421	0.46804	0.48486	0.4965	0.50965	0.50463	0.52297	0.54829	0.55081	0.55429	0.58191	0.5659	0.58317	0.58592	0.56696	0.54576	0.52876	0.54784
-21.25	0.77475	0.73789	0.72791	0.69309	0.74592	0.75429	0.77361	0.79298	0.7765	0.76958	0.75714	0.7119	0.67476	0.61531	0.55918	0.32621	0.33217	0.35623	0.36833	0.38552	0.40149	0.39866	0.41177	0.40694	0.41207	0.40913	0.40611	0.41198	0.43362	0.46726	0.45247	0.46992	0.46966	0.48513	0.49827	0.50989	0.50398	0.53002	0.54935	0.5507	0.55898	0.58101	0.56949	0.58779	0.58748	0.57367	0.53952	0.52469	0.5518
-21	0.77447	0.74287	0.73782	0.70177	0.75265	0.75746	0.77925	0.79365	0.77325	0.76382	0.74891	0.70094	0.66509	0.60497	0.549	0.32388	0.33334	0.35537	0.3648	0.38405	0.40472	0.40505	0.41423	0.40665	0.41519	0.41124	0.41051	0.41486	0.44108	0.46196	0.45536	0.47249	0.47127	0.48445	0.50035	0.50996	0.50385	0.53895	0.55189	0.54861	0.56074	0.57828	0.57428	0.5894	0.58943	0.57851	0.53932	0.53005	0.55378
-20.75	0.77087	0.75104	0.7566	0.7115	0.76188	0.76013	0.78315	0.79168	0.77096	0.75638	0.73856	0.69247	0.65414	0.59427	0.54062	0.32157	0.33308	0.35664	0.36264	0.38256	0.40596	0.41247	0.41661	0.40638	0.41819	0.41129	0.4174	0.41992	0.44597	0.45988	0.45708	0.47595	0.47703	0.4856	0.50008	0.51123	0.50938	0.54592	0.55658	0.54959	0.5612	0.57504	0.57971	0.58979	0.59276	0.57586	0.5441	0.5389	0.55674
-20.5	0.77878	0.76037	0.76971	0.72028	0.77159	0.7651	0.78535	0.78947	0.77042	0.74919	0.72744	0.68509	0.64191	0.58222	0.53199	0.31895	0.3299	0.35889	0.36135	0.37982	0.40561	0.41638	0.41945	0.40492	0.41969	0.40886	0.42378	0.42689	0.4481	0.46146	0.45889	0.48025	0.4885	0.4902	0.49942	0.51648	0.51921	0.54766	0.55951	0.55697	0.56303	0.57298	0.583	0.58694	0.59551	0.57059	0.55226	0.55398	0.55955
-20.25	0.80467	0.77242	0.78409	0.73063	0.77967	0.77236	0.78558	0.78815	0.77079	0.7438	0.71755	0.67757	0.62904	0.56971	0.52201	0.31677	0.32475	0.35914	0.36096	0.37788	0.402	0.41824	0.42181	0.40404	0.42032	0.40412	0.42796	0.43273	0.44937	0.46424	0.46118	0.48367	0.50034	0.49866	0.50165	0.52601	0.52662	0.5458	0.55856	0.56874	0.56724	0.57385	0.58663	0.58548	0.59993	0.56542	0.55878	0.56067	0.56428
-20	0.83964	0.78334	0.78918	0.74022	0.78352	0.78192	0.78545	0.78708	0.76972	0.73901	0.71006	0.66901	0.61742	0.55781	0.51135	0.31504	0.31948	0.35603	0.36065	0.37709	0.39569	0.42112	0.42259	0.40512	0.42043	0.40115	0.42824	0.43733	0.4503	0.46666	0.46469	0.48607	0.50764	0.50878	0.50937	0.53493	0.53086	0.54362	0.55674	0.58199	0.57143	0.57553	0.58912	0.58664	0.59999	0.56531	0.5651	0.56442	0.5659
-19.75	0.86443	0.7908	0.79384	0.75067	0.78564	0.78903	0.78461	0.78501	0.76598	0.73314	0.70471	0.66033	0.60651	0.547	0.50146	0.31411	0.31553	0.35103	0.36098	0.37614	0.3901	0.42287	0.42137	0.41022	0.4193	0.4021	0.42642	0.44126	0.45146	0.46782	0.4721	0.48901	0.51088	0.51918	0.51968	0.54163	0.53525	0.54428	0.55753	0.59193	0.57636	0.57613	0.59301	0.59132	0.60141	0.57059	0.56771	0.56146	0.56968
-19.5	0.87105	0.79709	0.79816	0.7614	0.78866	0.79085	0.78403	0.78118	0.7594	0.72442	0.70034	0.65209	0.59641	0.53728	0.49165	0.31321	0.3134	0.3467	0.36132	0.3738	0.38795	0.42014	0.41848	0.41577	0.41882	0.40829	0.42306	0.44696	0.45276	0.46757	0.48184	0.49227	0.51319	0.52647	0.52641	0.54349	0.53947	0.54984	0.56224	0.59521	0.57999	0.57555	0.59803	0.59659	0.60136	0.57547	0.56875	0.56172	0.5666
-19.25	0.86586	0.80138	0.8057	0.7728	0.79496	0.78774	0.78324	0.77561	0.75133	0.71394	0.69394	0.64351	0.58631	0.52883	0.48202	0.31224	0.31269	0.34468	0.36163	0.37198	0.38789	0.41061	0.41417	0.41712	0.41849	0.41652	0.42002	0.45301	0.45458	0.46788	0.49064	0.49556	0.51557	0.53145	0.52709	0.54613	0.5454	0.55694	0.56861	0.59354	0.58211	0.57585	0.60529	0.59824	0.60659	0.57884	0.56611	0.56372	0.56206
-19	0.86675	0.80843	0.81659	0.78356	0.80377	0.78375	0.78313	0.76945	0.74329	0.70411	0.68371	0.63323	0.5764	0.52141	0.47361	0.31097	0.31235	0.34469	0.36007	0.37131	0.38793	0.39848	0.41072	0.41231	0.41867	0.42568	0.41897	0.46047	0.45695	0.47133	0.49657	0.49788	0.51939	0.53497	0.52601	0.54826	0.55164	0.56118	0.57359	0.5906	0.58424	0.57961	0.60939	0.59784	0.60929	0.5798	0.56594	0.56859	0.55231
-18.75	0.87218	0.81559	0.82449	0.79187	0.81034	0.78219	0.78291	0.76294	0.73604	0.69466	0.66986	0.62051	0.56681	0.51461	0.46722	0.31016	0.31224	0.34498	0.35753	0.37091	0.38753	0.39288	0.4094	0.40553	0.41969	0.43197	0.42132	0.46683	0.46128	0.47877	0.49827	0.50187	0.52306	0.53834	0.52783	0.55214	0.55769	0.56153	0.57697	0.58663	0.58828	0.58698	0.61077	0.59645	0.61087	0.58132	0.5657	0.57384	0.54996
-18.5	0.88229	0.82306	0.83373	0.79782	0.81269	0.78329	0.78227	0.75609	0.72893	0.68477	0.65543	0.60645	0.55807	0.50738	0.46161	0.3095	0.3125	0.3445	0.35465	0.36851	0.38682	0.39477	0.41044	0.39867	0.42281	0.43594	0.42748	0.46951	0.46617	0.48783	0.49807	0.50956	0.52742	0.54032	0.53416	0.55389	0.56471	0.56134	0.57854	0.58516	0.59303	0.59648	0.61182	0.5995	0.60684	0.58315	0.56834	0.57652	0.55262
-18.25	0.88872	0.83028	0.84104	0.80159	0.81011	0.78563	0.78091	0.7485	0.7219	0.67466	0.64226	0.59345	0.54941	0.49946	0.45442	0.30839	0.31298	0.34239	0.35283	0.36365	0.38578	0.39743	0.41287	0.39851	0.42554	0.4383	0.43497	0.46534	0.47189	0.49481	0.50041	0.5203	0.5332	0.54017	0.54405	0.55606	0.57332	0.56375	0.58041	0.58637	0.59799	0.60595	0.61402	0.60316	0.60487	0.58742	0.57071	0.57675	0.56244
-18	0.8979	0.83879	0.85173	0.80378	0.80547	0.7866	0.77774	0.74039	0.71399	0.66484	0.63097	0.58373	0.53942	0.49098	0.44515	0.30655	0.3134	0.3389	0.3536	0.35935	0.38683	0.39648	0.41664	0.40821	0.42862	0.44105	0.44166	0.45726	0.47861	0.49872	0.50691	0.53036	0.54005	0.53907	0.55303	0.55802	0.57968	0.56932	0.58421	0.58953	0.59895	0.61361	0.6177	0.60856	0.60345	0.59402	0.57263	0.5709	0.56747
-17.75	0.90646	0.84374	0.85894	0.80235	0.80311	0.78618	0.77235	0.73228	0.70483	0.65606	0.62029	0.57623	0.52808	0.48175	0.43659	0.30509	0.3132	0.33448	0.35695	0.3591	0.39129	0.39294	0.41973	0.42588	0.43075	0.44407	0.44693	0.45028	0.48572	0.50112	0.51636	0.53665	0.54594	0.54119	0.55946	0.56329	0.58454	0.57551	0.58987	0.59316	0.59872	0.61731	0.61963	0.6109	0.60527	0.59914	0.57299	0.56591	0.56833
-17.5	0.91998	0.84808	0.86725	0.80001	0.80207	0.78413	0.76468	0.72463	0.6951	0.64791	0.60938	0.5687	0.51724	0.47166	0.43047	0.30441	0.31128	0.3299	0.35983	0.36238	0.39702	0.38947	0.42161	0.44088	0.43276	0.44739	0.45203	0.45282	0.49187	0.50312	0.52684	0.53786	0.55027	0.54787	0.56365	0.56996	0.58816	0.5813	0.59626	0.59771	0.60135	0.61843	0.61918	0.61354	0.60631	0.60238	0.57297	0.56094	0.56376
-17.25	0.92865	0.85065	0.87083	0.79816	0.80084	0.78271	0.75635	0.71696	0.68554	0.63831	0.59808	0.55901	0.50891	0.46215	0.42569	0.3041	0.30807	0.32615	0.35992	0.36573	0.39974	0.38834	0.42142	0.44545	0.43581	0.4492	0.45815	0.46459	0.49611	0.50629	0.5347	0.53795	0.55397	0.55829	0.5702	0.57745	0.59106	0.58753	0.60308	0.60258	0.60839	0.61895	0.61667	0.61268	0.60675	0.60279	0.57478	0.56277	0.56213
-17	0.93563	0.85301	0.87506	0.79803	0.79802	0.78097	0.74739	0.70879	0.67636	0.62625	0.58715	0.54881	0.5026	0.45379	0.42003	0.30352	0.30361	0.3242	0.35656	0.3673	0.39764	0.38849	0.41942	0.43802	0.43869	0.4504	0.46517	0.47769	0.49811	0.51367	0.54096	0.54125	0.55947	0.5705	0.57978	0.58539	0.59564	0.59478	0.6103	0.6082	0.61659	0.62111	0.61671	0.61371	0.60816	0.60628	0.57902	0.56727	0.56985
-16.75	0.93591	0.85589	0.87682	0.79786	0.79452	0.77715	0.73832	0.70002	0.6671	0.61248	0.57731	0.53942	0.49687	0.44693	0.41232	0.30216	0.29914	0.32327	0.3521	0.36798	0.39197	0.3891	0.41731	0.4284	0.4422	0.4548	0.46973	0.48707	0.50213	0.52518	0.54575	0.54715	0.56807	0.58243	0.59158	0.59479	0.5997	0.60441	0.61624	0.61326	0.62364	0.62548	0.61959	0.61479	0.61008	0.60903	0.58475	0.57628	0.58164
-16.5	0.93424	0.85976	0.87732	0.79611	0.79033	0.76778	0.72905	0.69086	0.65736	0.59962	0.56927	0.53085	0.48962	0.4406	0.40311	0.30092	0.2963	0.32264	0.34937	0.36905	0.38741	0.38846	0.41964	0.42507	0.4458	0.46055	0.47165	0.49346	0.50909	0.53786	0.54927	0.55413	0.57814	0.59409	0.60169	0.60476	0.60282	0.61593	0.61943	0.61808	0.62761	0.63014	0.62465	0.61854	0.61431	0.61455	0.58937	0.58182	0.59547
-16.25	0.93347	0.86305	0.87561	0.79276	0.78794	0.75533	0.71963	0.68201	0.64693	0.59063	0.5625	0.52114	0.48109	0.43361	0.39412	0.30007	0.29631	0.32244	0.34864	0.37056	0.3858	0.38812	0.42595	0.42876	0.45028	0.46687	0.47461	0.49872	0.51874	0.54743	0.5541	0.56251	0.58727	0.60319	0.61034	0.61428	0.60563	0.6277	0.6185	0.62302	0.62964	0.63516	0.62866	0.6247	0.61666	0.61698	0.59249	0.58478	0.60262
-16	0.93449	0.8667	0.87164	0.79167	0.78491	0.74406	0.70954	0.67362	0.63656	0.58541	0.55505	0.51021	0.47184	0.4263	0.38695	0.29939	0.29805	0.3231	0.34714	0.37223	0.3874	0.38886	0.43382	0.4347	0.45296	0.47178	0.48146	0.5026	0.52841	0.55249	0.56191	0.57302	0.59248	0.61191	0.61723	0.62402	0.61152	0.63815	0.61835	0.62848	0.63043	0.63886	0.63073	0.63098	0.62165	0.62303	0.59547	0.58564	0.60807
-15.75	0.93965	0.87002	0.86694	0.79306	0.78117	0.73853	0.69923	0.66574	0.62568	0.58059	0.54646	0.49938	0.46227	0.41948	0.38155	0.29847	0.29944	0.32421	0.34481	0.37236	0.39138	0.39203	0.43876	0.43888	0.45614	0.4771	0.49329	0.50254	0.53875	0.55531	0.57386	0.58339	0.59451	0.61999	0.62363	0.63194	0.61832	0.64441	0.62188	0.63477	0.6311	0.64193	0.63302	0.63877	0.62435	0.62795	0.59949	0.5886	0.60725
-15.5	0.9431	0.87204	0.86271	0.7945	0.77487	0.73645	0.68914	0.65813	0.61416	0.57268	0.53734	0.48916	0.45251	0.41297	0.37683	0.2978	0.29944	0.32498	0.34296	0.37199	0.39672	0.39681	0.44028	0.44095	0.45959	0.48244	0.50612	0.50265	0.54805	0.56054	0.58839	0.58905	0.5957	0.62968	0.63081	0.6392	0.62794	0.64533	0.63281	0.64233	0.63247	0.6418	0.63754	0.64382	0.63257	0.63246	0.6053	0.59852	0.60779
-15.25	0.94896	0.87278	0.8605	0.79402	0.76677	0.73372	0.68057	0.65048	0.60241	0.56079	0.52843	0.4787	0.4438	0.40647	0.37261	0.29752	0.29902	0.32472	0.34317	0.37278	0.40164	0.40213	0.44168	0.44349	0.46589	0.48957	0.5158	0.51076	0.5573	0.56993	0.60173	0.58792	0.59995	0.63707	0.63898	0.64376	0.63814	0.6441	0.64692	0.65104	0.63503	0.64078	0.64523	0.65109	0.63957	0.63413	0.61304	0.60864	0.60925
-15	0.95222	0.87202	0.85862	0.79036	0.75777	0.72792	0.67354	0.64226	0.59159	0.54716	0.52062	0.4688	0.43636	0.4001	0.36901	0.29776	0.29944	0.32375	0.34563	0.37572	0.40683	0.40632	0.44624	0.44776	0.47416	0.49678	0.52128	0.52841	0.56325	0.5811	0.60991	0.5868	0.60769	0.64374	0.64631	0.64566	0.64892	0.64477	0.65858	0.65998	0.6387	0.63913	0.65342	0.65324	0.64758	0.63322	0.61943	0.6194	0.61826
-14.75	0.95987	0.86865	0.85496	0.78566	0.74882	0.72009	0.66719	0.63314	0.5815	0.53525	0.51351	0.46117	0.42962	0.39406	0.36615	0.29752	0.29978	0.32333	0.34928	0.38114	0.41324	0.4086	0.45247	0.45468	0.48412	0.5046	0.52518	0.54933	0.56705	0.59193	0.61403	0.59336	0.61792	0.64922	0.65317	0.64842	0.66006	0.64978	0.66282	0.66809	0.64243	0.64229	0.65928	0.65656	0.64976	0.6311	0.62354	0.62687	0.63119
-14.5	0.96317	0.86708	0.84818	0.78088	0.74135	0.71308	0.66042	0.62324	0.57162	0.52608	0.5053	0.45652	0.42228	0.38819	0.36379	0.2964	0.29851	0.32406	0.35259	0.38699	0.41964	0.40998	0.45803	0.46266	0.49213	0.51261	0.52932	0.56539	0.57132	0.60178	0.61768	0.60793	0.62842	0.65643	0.66077	0.65815	0.67068	0.65864	0.66394	0.6744	0.64783	0.64921	0.66401	0.65393	0.65184	0.63177	0.62342	0.63548	0.64247
-14.25	0.96529	0.86851	0.83669	0.77598	0.73399	0.70605	0.65211	0.61251	0.56158	0.51898	0.49475	0.45232	0.41367	0.38243	0.36122	0.29448	0.29557	0.32619	0.35458	0.39003	0.42349	0.41114	0.4618	0.4705	0.49841	0.52144	0.53693	0.57382	0.58132	0.61148	0.62453	0.62437	0.64087	0.66276	0.66885	0.67411	0.67806	0.66804	0.66481	0.67768	0.65572	0.65891	0.66816	0.65623	0.65118	0.63659	0.62334	0.63813	0.64816
-14	0.96247	0.87428	0.82497	0.76915	0.72754	0.69685	0.64181	0.6006	0.55214	0.51249	0.48247	0.44594	0.40402	0.37765	0.3578	0.29264	0.29284	0.32928	0.3549	0.38971	0.42288	0.41437	0.46475	0.4773	0.50271	0.52993	0.54646	0.57729	0.59463	0.62071	0.63467	0.63817	0.65587	0.66798	0.67725	0.69102	0.68149	0.67557	0.66772	0.67851	0.66426	0.66748	0.6736	0.65772	0.6547	0.6426	0.62372	0.64077	0.6478
-13.75	0.96309	0.88057	0.81353	0.7607	0.71946	0.6838	0.63002	0.58855	0.54378	0.50552	0.4699	0.43715	0.39462	0.37431	0.35421	0.29109	0.29107	0.33136	0.35382	0.38842	0.41946	0.41857	0.46748	0.48343	0.50691	0.53776	0.5564	0.57936	0.60713	0.62954	0.64536	0.64905	0.67163	0.67244	0.68369	0.70012	0.68397	0.68126	0.67144	0.68045	0.67079	0.67451	0.68062	0.66475	0.65801	0.64934	0.63207	0.63959	0.64889
-13.5	0.96453	0.88154	0.80758	0.75098	0.71012	0.67068	0.61783	0.57734	0.53589	0.49795	0.45892	0.42802	0.3866	0.37165	0.35056	0.28895	0.29049	0.33134	0.35268	0.38801	0.41756	0.42357	0.47085	0.4887	0.51268	0.54674	0.56543	0.58191	0.61667	0.63703	0.65534	0.66067	0.68471	0.67807	0.68796	0.70011	0.68634	0.68628	0.67556	0.68679	0.67613	0.6804	0.68842	0.66848	0.66107	0.65632	0.64462	0.64472	0.64788
-13.25	0.96859	0.87224	0.80491	0.74206	0.69936	0.659	0.60632	0.56852	0.52716	0.4903	0.45036	0.42023	0.38089	0.36787	0.34769	0.28568	0.29078	0.3296	0.35325	0.38952	0.41957	0.42867	0.47717	0.49106	0.52005	0.55757	0.57404	0.58859	0.62381	0.64423	0.665	0.67439	0.69451	0.68782	0.69279	0.69731	0.69283	0.69196	0.68096	0.69779	0.68157	0.68617	0.69381	0.67381	0.66207	0.66613	0.66302	0.65094	0.65487
-13	0.96912	0.85819	0.80405	0.73561	0.68909	0.64968	0.59629	0.56144	0.51771	0.48225	0.44317	0.41372	0.37719	0.36197	0.34653	0.28254	0.29243	0.32826	0.35633	0.39128	0.42444	0.4365	0.48958	0.48915	0.52841	0.57064	0.58206	0.60062	0.63085	0.65309	0.67662	0.68914	0.70303	0.70066	0.70294	0.70032	0.70135	0.70007	0.6894	0.70871	0.68926	0.69333	0.697	0.67813	0.66258	0.67638	0.6767	0.66071	0.65967
-12.75	0.967	0.84404	0.79952	0.7316	0.67908	0.63943	0.58864	0.55512	0.50835	0.47385	0.43664	0.40767	0.37463	0.35534	0.34621	0.28097	0.29491	0.32838	0.36091	0.39325	0.43081	0.44607	0.50568	0.4875	0.53854	0.58347	0.59044	0.61589	0.63941	0.66297	0.68959	0.70213	0.71192	0.71426	0.71653	0.70861	0.711	0.7097	0.70009	0.71496	0.69758	0.70219	0.69772	0.68592	0.66555	0.68404	0.68529	0.66626	0.67077
-12.5	0.96243	0.83599	0.79331	0.7266	0.67115	0.62834	0.5828	0.54665	0.49935	0.4651	0.43022	0.40142	0.37143	0.35025	0.3441	0.28187	0.2974	0.32964	0.36541	0.397	0.43858	0.45614	0.51803	0.49073	0.54964	0.59346	0.5987	0.62971	0.64831	0.67157	0.70165	0.7118	0.72078	0.72476	0.73185	0.71889	0.72023	0.72026	0.71188	0.71557	0.70461	0.71155	0.69909	0.69535	0.67131	0.68667	0.68826	0.66943	0.67851
-12.25	0.95571	0.83231	0.78546	0.71751	0.66483	0.61744	0.57643	0.53596	0.48994	0.45609	0.42359	0.39449	0.3669	0.34747	0.33935	0.28415	0.2989	0.33139	0.36896	0.40399	0.44832	0.46415	0.52402	0.50169	0.5611	0.60016	0.60764	0.64135	0.6582	0.67785	0.7122	0.71855	0.72751	0.73225	0.74498	0.72906	0.73355	0.73054	0.72447	0.71504	0.71022	0.71846	0.7054	0.7043	0.68074	0.69038	0.69018	0.67252	0.69048
-12	0.94932	0.82891	0.77912	0.70714	0.6586	0.60883	0.56814	0.52392	0.47973	0.44691	0.41649	0.38642	0.36274	0.34628	0.33382	0.28523	0.29934	0.33341	0.372	0.41307	0.45821	0.47324	0.52529	0.51642	0.5716	0.60622	0.6189	0.6518	0.67003	0.68386	0.7211	0.72382	0.73245	0.73879	0.75516	0.74039	0.74734	0.7399	0.73654	0.7169	0.718	0.72494	0.71701	0.71367	0.68882	0.70088	0.69582	0.67756	0.69788
-11.75	0.94217	0.82635	0.77243	0.6968	0.65062	0.60114	0.55867	0.51241	0.46935	0.43755	0.40905	0.37789	0.36059	0.34536	0.32986	0.28366	0.29862	0.33532	0.37645	0.42303	0.46423	0.48858	0.52793	0.53026	0.58026	0.61441	0.63384	0.66339	0.68207	0.6933	0.72837	0.72992	0.7386	0.74802	0.76281	0.75301	0.76002	0.74715	0.74805	0.72371	0.72831	0.73126	0.73175	0.71907	0.70037	0.71489	0.70347	0.68651	0.70765
-11.5	0.93826	0.82444	0.76324	0.68871	0.63971	0.59322	0.54922	0.50241	0.4603	0.42861	0.40206	0.37069	0.35916	0.34327	0.32895	0.28063	0.29751	0.33738	0.38369	0.43452	0.46505	0.51167	0.5327	0.54168	0.58869	0.62632	0.6519	0.67609	0.6942	0.70844	0.73568	0.73768	0.75004	0.75977	0.77265	0.76748	0.76838	0.75426	0.75813	0.7348	0.74041	0.7402	0.74351	0.72368	0.71252	0.72907	0.71618	0.69523	0.71596
-11.25	0.9351	0.8207	0.75205	0.67932	0.62894	0.58466	0.54069	0.49417	0.4528	0.42178	0.39637	0.36589	0.35596	0.33928	0.32944	0.27743	0.29724	0.33932	0.39216	0.45439	0.46506	0.53866	0.53884	0.55202	0.60011	0.64086	0.6703	0.68857	0.70767	0.72662	0.74642	0.74706	0.76552	0.77301	0.78361	0.78177	0.77296	0.76281	0.76731	0.74784	0.7516	0.75121	0.75036	0.72743	0.72612	0.73799	0.72744	0.70287	0.72697
-11	0.93393	0.81152	0.74036	0.6681	0.61893	0.57585	0.53143	0.48581	0.44594	0.41732	0.39168	0.36262	0.34999	0.33438	0.32904	0.27502	0.29878	0.34169	0.3994	0.48374	0.46947	0.56341	0.54355	0.56178	0.61313	0.65536	0.6867	0.70127	0.72231	0.74232	0.76043	0.75968	0.78249	0.78709	0.79787	0.79547	0.77893	0.7746	0.77569	0.76113	0.761	0.76134	0.75283	0.73708	0.73601	0.74354	0.73965	0.70805	0.73857
-10.75	0.92817	0.80031	0.73054	0.65637	0.61008	0.56735	0.52066	0.47672	0.43884	0.41349	0.38678	0.35944	0.34293	0.33071	0.32748	0.2731	0.30248	0.34593	0.4042	0.51265	0.48111	0.58309	0.54997	0.57219	0.62566	0.66687	0.70032	0.71571	0.73739	0.75329	0.77644	0.77599	0.79789	0.8018	0.8145	0.8087	0.79137	0.78916	0.78551	0.774	0.76911	0.77037	0.75684	0.75093	0.74242	0.75081	0.74652	0.71754	0.74953
-10.5	0.92049	0.78987	0.72084	0.64728	0.60053	0.55946	0.50929	0.46792	0.43158	0.40831	0.38039	0.35548	0.33716	0.32891	0.32499	0.27075	0.3076	0.35299	0.40684	0.52802	0.49906	0.59718	0.55803	0.58396	0.63658	0.67333	0.7124	0.73083	0.75279	0.76159	0.79141	0.79302	0.81067	0.81791	0.83217	0.82101	0.80782	0.80468	0.7983	0.78618	0.77909	0.78023	0.76546	0.76674	0.74707	0.7617	0.75427	0.72744	0.76105
-10.25	0.90909	0.78452	0.71139	0.63912	0.59068	0.55162	0.49962	0.45995	0.42512	0.40115	0.37265	0.35169	0.33284	0.32834	0.32194	0.2672	0.31337	0.3616	0.4088	0.52609	0.52118	0.60968	0.56753	0.59776	0.64586	0.67872	0.72437	0.7436	0.76804	0.77177	0.8036	0.80869	0.82104	0.83286	0.84731	0.83368	0.8237	0.82017	0.81251	0.79971	0.79035	0.79129	0.78042	0.77984	0.75846	0.77307	0.75987	0.74337	0.77331
-10	0.89888	0.77849	0.70124	0.63044	0.58167	0.54237	0.4916	0.45228	0.4198	0.39316	0.36562	0.34894	0.32919	0.32801	0.31889	0.26376	0.31994	0.36961	0.41192	0.51333	0.54032	0.61767	0.57621	0.61352	0.65503	0.68824	0.7362	0.7542	0.78333	0.78688	0.81495	0.82248	0.8304	0.84572	0.86116	0.84707	0.83723	0.83661	0.82605	0.81419	0.80331	0.80422	0.79627	0.79077	0.77589	0.78145	0.76997	0.75792	0.78848
-9.75	0.88723	0.77187	0.69332	0.62093	0.5739	0.53181	0.48466	0.44459	0.41437	0.38565	0.36041	0.34712	0.32614	0.32724	0.31639	0.26112	0.32714	0.37442	0.41674	0.50186	0.55172	0.61689	0.58588	0.62642	0.66606	0.70433	0.74791	0.76572	0.79873	0.80712	0.82735	0.83564	0.83897	0.85742	0.87338	0.86184	0.84787	0.85386	0.83774	0.82753	0.81753	0.81958	0.80802	0.80143	0.79808	0.78572	0.7823	0.77473	0.80423
-9.5	0.87614	0.76314	0.6873	0.61106	0.56624	0.52048	0.47765	0.43653	0.40793	0.37909	0.35662	0.34465	0.32362	0.32525	0.31449	0.25986	0.33347	0.377	0.42334	0.49597	0.55543	0.60625	0.59579	0.63626	0.67949	0.72413	0.7598	0.77979	0.81463	0.82858	0.84025	0.8501	0.85056	0.87033	0.88646	0.87539	0.86055	0.87162	0.84999	0.83812	0.83318	0.83348	0.81437	0.8084	0.81684	0.7885	0.7962	0.78949	0.81762
-9.25	0.86266	0.75855	0.68188	0.60265	0.55795	0.50901	0.47107	0.4287	0.40088	0.37375	0.35314	0.34131	0.3213	0.32272	0.31333	0.25952	0.33849	0.38023	0.43188	0.49422	0.55618	0.59397	0.60561	0.64443	0.69645	0.743	0.77218	0.79555	0.831	0.84865	0.85361	0.86547	0.86775	0.88532	0.89909	0.88976	0.87695	0.88953	0.86358	0.84768	0.85005	0.84559	0.82176	0.81316	0.82938	0.79737	0.81031	0.80484	0.83159
-9	0.84919	0.75409	0.67613	0.59447	0.54893	0.49805	0.46503	0.42208	0.39406	0.36951	0.34946	0.337	0.31867	0.32019	0.31252	0.25921	0.34226	0.38635	0.44115	0.4966	0.55907	0.58972	0.61638	0.65551	0.71563	0.75931	0.78647	0.81195	0.84746	0.86568	0.86774	0.88184	0.89045	0.90324	0.91248	0.90427	0.89533	0.90551	0.87757	0.85824	0.86696	0.85525	0.83425	0.81675	0.83867	0.81282	0.82223	0.81817	0.84434
-8.75	0.83633	0.74758	0.6688	0.58666	0.53916	0.48837	0.45842	0.41635	0.38775	0.36541	0.34607	0.33223	0.31638	0.31814	0.31191	0.25771	0.34458	0.39377	0.44979	0.50369	0.5666	0.59661	0.62826	0.67084	0.73481	0.77488	0.80364	0.82807	0.8622	0.88092	0.8831	0.89911	0.91542	0.92182	0.92823	0.91948	0.91106	0.9176	0.88694	0.87274	0.88258	0.86554	0.85266	0.82834	0.85008	0.83596	0.83869	0.83201	0.86221
-8.5	0.82534	0.73592	0.65914	0.57784	0.53006	0.48091	0.45044	0.41073	0.38235	0.36022	0.34339	0.32773	0.3156	0.31626	0.31185	0.25641	0.34638	0.4011	0.45787	0.51362	0.5767	0.60791	0.64322	0.68975	0.75092	0.79074	0.82296	0.84559	0.87678	0.89694	0.90185	0.91713	0.9401	0.93958	0.9458	0.93461	0.92418	0.92615	0.89427	0.8894	0.89659	0.87728	0.87052	0.84821	0.86407	0.85886	0.85581	0.84598	0.87639
-8.25	0.8176	0.72275	0.64714	0.5691	0.52136	0.47523	0.44098	0.40565	0.37733	0.35409	0.34055	0.32387	0.3152	0.31329	0.31129	0.25545	0.34862	0.40829	0.46565	0.52462	0.58948	0.61715	0.66036	0.70981	0.76514	0.80621	0.84361	0.86431	0.89298	0.91438	0.92346	0.93528	0.96076	0.95557	0.96185	0.95179	0.93548	0.93397	0.90436	0.9078	0.90881	0.89274	0.88498	0.87631	0.88123	0.881	0.87394	0.85732	0.89187
-8	0.8103	0.71088	0.63626	0.56067	0.51307	0.46897	0.43137	0.40087	0.37248	0.34836	0.33703	0.32003	0.31336	0.30903	0.30906	0.25417	0.35247	0.4161	0.47449	0.53603	0.60524	0.62562	0.67695	0.73221	0.77825	0.82156	0.86441	0.88191	0.91056	0.93226	0.94526	0.95328	0.9762	0.96994	0.97544	0.97067	0.94903	0.9447	0.92133	0.92736	0.92009	0.90892	0.89695	0.90488	0.8974	0.896	0.88725	0.8717	0.90509
-7.75	0.8027	0.70362	0.62639	0.55346	0.50466	0.46084	0.42258	0.39558	0.36697	0.34402	0.33262	0.3172	0.31001	0.30565	0.30537	0.25176	0.35843	0.42448	0.48469	0.54808	0.62295	0.637	0.69175	0.75447	0.79176	0.83761	0.88289	0.89708	0.92601	0.94984	0.96555	0.97132	0.98863	0.98261	0.98797	0.99063	0.96652	0.95996	0.94369	0.94559	0.93353	0.92554	0.91046	0.93002	0.91391	0.90877	0.90275	0.88813	0.92542
-7.5	0.79154	0.69755	0.61879	0.546	0.49672	0.45175	0.41584	0.38928	0.36051	0.34053	0.3284	0.31591	0.30635	0.30431	0.30192	0.2489	0.36628	0.43292	0.49658	0.56013	0.63972	0.65683	0.70785	0.77274	0.80666	0.85732	0.89913	0.91069	0.93881	0.96695	0.98478	0.98936	1.00247	0.99595	1.00195	1.00828	0.98647	0.97751	0.9693	0.9605	0.95038	0.94213	0.92504	0.94692	0.92838	0.91757	0.92093	0.91167	0.94622
-7.25	0.77969	0.68918	0.6094	0.53718	0.48921	0.44302	0.41022	0.38189	0.35381	0.3367	0.32504	0.31604	0.30396	0.3048	0.29967	0.2466	0.375	0.4412	0.51193	0.57139	0.65318	0.68314	0.7262	0.78685	0.8236	0.87968	0.91514	0.92518	0.95198	0.98332	1.00343	1.00578	1.02016	1.01161	1.01692	1.02203	1.00709	0.9957	0.99499	0.97439	0.96974	0.95869	0.94077	0.95559	0.94226	0.92781	0.94554	0.93237	0.9692
-7	0.76461	0.6779	0.59932	0.52676	0.4816	0.4353	0.40495	0.37445	0.3487	0.33207	0.32204	0.31635	0.30335	0.30596	0.29911	0.24568	0.38449	0.45076	0.53289	0.58312	0.66335	0.708	0.7487	0.79942	0.84264	0.90286	0.9322	0.94508	0.9733	0.99894	1.02196	1.02207	1.03993	1.03204	1.03241	1.03625	1.02766	1.01318	1.02041	0.99093	0.9879	0.97466	0.95726	0.95977	0.95453	0.93976	0.96985	0.95342	0.98581
-6.75	0.75332	0.66485	0.58875	0.51625	0.47318	0.42832	0.39885	0.36855	0.34549	0.32792	0.31874	0.31575	0.3037	0.30593	0.30006	0.24555	0.39451	0.46331	0.55539	0.59772	0.67294	0.72631	0.77303	0.8133	0.86409	0.92428	0.94979	0.97188	1.00619	1.01326	1.04006	1.04074	1.05901	1.05734	1.0511	1.05391	1.0459	1.031	1.04315	1.01086	1.0051	0.99047	0.97575	0.96481	0.96783	0.95797	0.99032	0.97092	1.0028
-6.5	0.74684	0.65315	0.57951	0.50741	0.46386	0.42168	0.39224	0.36467	0.34303	0.32516	0.3164	0.31366	0.30419	0.30418	0.30154	0.24504	0.40449	0.47864	0.57364	0.61935	0.6848	0.74133	0.79465	0.83016	0.88791	0.94305	0.96802	1.00068	1.04304	1.02964	1.0588	1.06211	1.07782	1.08569	1.07539	1.07548	1.06314	1.05022	1.06026	1.03238	1.02296	1.00657	0.99661	0.97733	0.98405	0.98174	1.006	0.99447	1.0228
-6.25	0.74583	0.64258	0.56849	0.50138	0.45512	0.41556	0.38641	0.36193	0.33964	0.32387	0.31551	0.31186	0.30468	0.30222	0.30215	0.24428	0.41396	0.49582	0.58495	0.64836	0.70058	0.76588	0.81028	0.84842	0.9113	0.96039	0.98737	1.02613	1.07183	1.04956	1.08108	1.08524	1.09913	1.11373	1.10336	1.09741	1.08252	1.07381	1.07373	1.05196	1.04172	1.0234	1.01751	0.99782	1.00298	1.00869	1.01762	1.01787	1.04542
-6	0.74135	0.63145	0.55706	0.49777	0.4479	0.41038	0.38207	0.35911	0.33517	0.32326	0.31536	0.31065	0.30492	0.3025	0.30059	0.2436	0.42369	0.51472	0.59363	0.67823	0.71869	0.80698	0.82146	0.86673	0.93359	0.97781	1.00961	1.04641	1.08842	1.07342	1.1078	1.10929	1.1237	1.13938	1.13139	1.11896	1.105	1.09891	1.08821	1.0699	1.0621	1.04213	1.03695	1.02276	1.02309	1.03314	1.02905	1.04282	1.06975
-5.75	0.72923	0.61846	0.54588	0.4933	0.44242	0.40554	0.37825	0.35537	0.33119	0.32271	0.31454	0.30938	0.30537	0.30622	0.29743	0.24343	0.43554	0.53313	0.60573	0.70132	0.73755	0.85716	0.83247	0.88598	0.95315	0.99851	1.03503	1.06508	1.09812	1.10138	1.1362	1.13433	1.14976	1.16287	1.15813	1.14113	1.1306	1.12318	1.10737	1.0889	1.08408	1.06161	1.05494	1.04591	1.04331	1.0524	1.04134	1.06333	1.09202
-5.5	0.7078	0.60475	0.53707	0.48551	0.43785	0.40076	0.37367	0.35118	0.32886	0.32188	0.31251	0.30751	0.3057	0.31174	0.29478	0.24321	0.44993	0.54932	0.62358	0.71396	0.75755	0.90343	0.84897	0.90738	0.97103	1.02321	1.06269	1.08701	1.11094	1.13233	1.1637	1.16077	1.1767	1.18477	1.18458	1.16674	1.15823	1.14416	1.13052	1.11057	1.10669	1.08142	1.07447	1.06731	1.06392	1.06723	1.059	1.08328	1.11325
-5.25	0.68624	0.59089	0.53037	0.47455	0.43335	0.39523	0.36778	0.34782	0.32834	0.32058	0.30993	0.30553	0.30516	0.31507	0.29465	0.24297	0.46633	0.56377	0.64392	0.72044	0.7791	0.93508	0.87117	0.93184	0.98711	1.05218	1.09187	1.11335	1.13116	1.16496	1.18986	1.18743	1.20424	1.20613	1.21192	1.19406	1.18607	1.16445	1.15582	1.13472	1.12942	1.10139	1.09552	1.08971	1.08652	1.07948	1.08324	1.10189	1.13322
-5	0.66822	0.57823	0.52454	0.46205	0.42744	0.38906	0.36144	0.34645	0.32922	0.31829	0.30805	0.30444	0.30333	0.3147	0.29624	0.24212	0.48291	0.57808	0.66419	0.72836	0.80108	0.94313	0.90046	0.96004	1.00427	1.08205	1.12185	1.14052	1.15562	1.19738	1.21554	1.21262	1.23303	1.2275	1.23912	1.22064	1.21391	1.18682	1.18074	1.15896	1.15178	1.12107	1.11823	1.11429	1.11264	1.09433	1.11414	1.12009	1.15652
-4.75	0.65444	0.56598	0.51732	0.45004	0.41925	0.38271	0.35666	0.34662	0.33001	0.31543	0.30731	0.30437	0.30073	0.31135	0.29768	0.24159	0.49883	0.59455	0.68323	0.74245	0.82285	0.93051	0.9341	0.989	1.02587	1.11183	1.1514	1.16721	1.18079	1.22571	1.24064	1.23764	1.26299	1.24978	1.26499	1.24573	1.24169	1.21512	1.20617	1.18175	1.17454	1.13979	1.14218	1.1386	1.13986	1.11448	1.14852	1.13908	1.18244
-4.5	0.64318	0.55475	0.50807	0.4392	0.40924	0.37759	0.35373	0.34685	0.32993	0.31273	0.30733	0.30455	0.29855	0.30771	0.2978	0.24169	0.51535	0.6151	0.70261	0.76221	0.84509	0.91024	0.96796	1.01391	1.05631	1.14115	1.17985	1.19429	1.20637	1.24896	1.26513	1.26415	1.29336	1.27279	1.29078	1.27193	1.26898	1.24848	1.23274	1.20349	1.19919	1.15888	1.16812	1.15989	1.16696	1.14212	1.18165	1.16022	1.21004
-4.25	0.63344	0.54501	0.49716	0.43018	0.39889	0.37431	0.351	0.34538	0.32914	0.31078	0.30778	0.30412	0.29782	0.30477	0.2966	0.24188	0.53385	0.63918	0.72325	0.78781	0.86913	0.9004	0.99633	1.03357	1.09458	1.1719	1.20823	1.22299	1.2326	1.27035	1.29041	1.29246	1.32332	1.29769	1.31836	1.30088	1.29742	1.28388	1.25988	1.22746	1.22266	1.18072	1.19386	1.18061	1.19224	1.17407	1.21036	1.18574	1.23604
-4	0.62419	0.53743	0.48552	0.42349	0.3904	0.37311	0.34708	0.34111	0.32812	0.30995	0.30758	0.30323	0.29869	0.30301	0.295	0.24194	0.55443	0.66536	0.74658	0.81824	0.89556	0.91053	1.0195	1.05185	1.13474	1.20342	1.23816	1.25335	1.26141	1.29358	1.3188	1.321	1.35289	1.32512	1.34699	1.33057	1.32807	1.31685	1.28543	1.25458	1.24311	1.20686	1.21719	1.20323	1.21537	1.20366	1.23346	1.21547	1.25766
-3.75	0.61232	0.52891	0.47563	0.41868	0.38535	0.37279	0.34226	0.33562	0.32688	0.30906	0.3068	0.30288	0.30042	0.30186	0.29402	0.24288	0.57594	0.69227	0.77298	0.85201	0.92393	0.93514	1.04122	1.07211	1.17106	1.23491	1.26825	1.28394	1.29444	1.32092	1.34989	1.34904	1.3804	1.35572	1.37499	1.35767	1.35942	1.34403	1.31039	1.28307	1.26235	1.23761	1.23804	1.22805	1.23443	1.22958	1.25245	1.24844	1.27914
-3.5	0.59688	0.51751	0.46785	0.41334	0.38307	0.37244	0.33859	0.33114	0.32528	0.30771	0.30652	0.30378	0.30164	0.30109	0.29316	0.24481	0.59749	0.71983	0.80263	0.88679	0.95346	0.96452	1.0675	1.09816	1.20293	1.26474	1.29734	1.31263	1.33088	1.35249	1.3826	1.37784	1.40567	1.38968	1.40276	1.3819	1.38814	1.36653	1.33579	1.31001	1.28386	1.26932	1.25791	1.25124	1.24873	1.2525	1.26828	1.27846	1.30203
-3.25	0.58012	0.5035	0.461	0.40683	0.38077	0.37027	0.33848	0.32874	0.32253	0.30633	0.30739	0.30577	0.30125	0.2995	0.29233	0.24726	0.6178	0.75094	0.83441	0.91966	0.98443	0.99609	1.09713	1.13136	1.23171	1.29324	1.32659	1.34128	1.3666	1.38663	1.4146	1.40897	1.43045	1.42532	1.43091	1.40667	1.41251	1.38769	1.3628	1.33565	1.30895	1.29901	1.27747	1.27328	1.26125	1.27595	1.28617	1.30461	1.32786
-3	0.56566	0.49068	0.45401	0.40015	0.37646	0.36571	0.34071	0.32772	0.31927	0.30559	0.30849	0.30769	0.30041	0.29672	0.29234	0.24903	0.63789	0.78646	0.86769	0.95053	1.01893	1.029	1.12767	1.16812	1.25963	1.32253	1.35764	1.3722	1.39874	1.42355	1.44721	1.44124	1.457	1.45988	1.46091	1.43322	1.43482	1.40941	1.39075	1.36076	1.33716	1.32691	1.29758	1.29447	1.27469	1.29712	1.30917	1.32512	1.3519
-2.75	0.5553	0.48168	0.44709	0.39507	0.37032	0.3592	0.3424	0.32711	0.31645	0.30582	0.30805	0.30782	0.30014	0.29362	0.29324	0.24948	0.66057	0.82415	0.90197	0.98086	1.06473	1.06279	1.15801	1.20431	1.28725	1.35484	1.39064	1.40406	1.427	1.46271	1.48207	1.47286	1.48764	1.49193	1.49177	1.46016	1.4592	1.43143	1.41753	1.38593	1.36685	1.35472	1.31934	1.31615	1.29292	1.31783	1.34066	1.34607	1.3757
-2.5	0.54906	0.47635	0.44001	0.39186	0.36418	0.35162	0.34124	0.32696	0.3145	0.30628	0.30606	0.30632	0.30111	0.29182	0.29431	0.24959	0.68945	0.8611	0.93823	1.01442	1.12012	1.09736	1.18964	1.23682	1.31507	1.39086	1.42428	1.43425	1.45409	1.50036	1.51728	1.50276	1.52207	1.52145	1.52139	1.48594	1.48813	1.45555	1.44136	1.41179	1.39711	1.38237	1.34474	1.33728	1.31698	1.33906	1.37754	1.37072	1.39893
-2.25	0.54339	0.47262	0.43212	0.38908	0.36012	0.34559	0.33755	0.32764	0.3137	0.30593	0.30471	0.30448	0.30241	0.29257	0.29353	0.25054	0.72596	0.89825	0.97677	1.05751	1.17212	1.13244	1.22554	1.26665	1.34336	1.42942	1.45799	1.46305	1.48222	1.5325	1.54922	1.53134	1.55622	1.54874	1.54922	1.51332	1.51967	1.48263	1.46314	1.43828	1.42736	1.40772	1.37284	1.35881	1.3469	1.36653	1.41359	1.40057	1.4279
-2	0.53598	0.46855	0.42303	0.38545	0.35787	0.34377	0.33328	0.32914	0.31486	0.30526	0.30529	0.30367	0.30258	0.29501	0.29012	0.2517	0.76865	0.93613	1.01652	1.11878	1.20707	1.16724	1.27843	1.29859	1.37233	1.46674	1.49353	1.49399	1.51187	1.55893	1.5767	1.55907	1.58674	1.57445	1.57602	1.54482	1.54996	1.51303	1.48584	1.46422	1.45662	1.42866	1.40033	1.38146	1.37966	1.39901	1.44276	1.43199	1.46027
-1.75	0.52536	0.46343	0.4132	0.38084	0.35651	0.34553	0.33082	0.33028	0.31746	0.30512	0.30734	0.30403	0.30109	0.29725	0.28518	0.25207	0.81345	0.97605	1.05712	1.19211	1.22412	1.19974	1.35315	1.3356	1.40072	1.5014	1.53163	1.53027	1.54315	1.58498	1.60096	1.58569	1.61285	1.59948	1.6024	1.57986	1.57687	1.54409	1.51203	1.48869	1.48385	1.44654	1.42408	1.40581	1.4124	1.43079	1.46366	1.46334	1.49257
-1.5	0.51342	0.45552	0.40528	0.37568	0.35528	0.34832	0.32993	0.32969	0.31962	0.30596	0.31008	0.30488	0.29846	0.29871	0.28066	0.25248	0.85831	1.01747	1.0985	1.25764	1.23575	1.23043	1.43197	1.37418	1.42942	1.53468	1.57034	1.57097	1.57673	1.61665	1.62464	1.61026	1.63676	1.62499	1.62858	1.61426	1.60221	1.57297	1.54113	1.51098	1.50781	1.46563	1.44545	1.43099	1.44027	1.4577	1.48006	1.49532	1.52076
-1.25	0.50383	0.44473	0.40002	0.37036	0.3538	0.34936	0.32991	0.32641	0.31984	0.3075	0.31273	0.30504	0.29602	0.29977	0.27727	0.25453	0.90364	1.05982	1.14124	1.29788	1.25799	1.26156	1.48857	1.41186	1.4614	1.57121	1.6071	1.61045	1.61152	1.65202	1.64812	1.6354	1.66191	1.65201	1.65446	1.64444	1.62824	1.59835	1.56954	1.53273	1.52725	1.48832	1.46747	1.45418	1.46167	1.48066	1.49715	1.53074	1.54566
-1	0.49681	0.43451	0.39714	0.36568	0.35107	0.34757	0.32959	0.32139	0.31843	0.30887	0.31459	0.30421	0.29525	0.30008	0.27558	0.25973	0.95026	1.10271	1.18631	1.31381	1.2924	1.29694	1.51021	1.44755	1.49991	1.61026	1.64153	1.64548	1.64537	1.68501	1.67271	1.66348	1.68988	1.68049	1.68	1.66962	1.6548	1.62109	1.59314	1.55652	1.54334	1.51436	1.48931	1.47344	1.47788	1.49997	1.51701	1.56751	1.56934
-0.75	0.48956	0.4271	0.39574	0.36186	0.34696	0.34482	0.32923	0.31697	0.31733	0.31018	0.31565	0.30308	0.29665	0.29978	0.27617	0.26661	0.99743	1.14748	1.23247	1.32371	1.33266	1.33595	1.50599	1.48383	1.54356	1.65019	1.67477	1.67651	1.67641	1.71269	1.70132	1.69477	1.71945	1.70967	1.70468	1.69199	1.67919	1.64298	1.61176	1.58224	1.5599	1.54095	1.50913	1.49016	1.492	1.51637	1.53787	1.60176	1.59189
-0.5	0.47977	0.42269	0.39577	0.35957	0.34264	0.34189	0.32934	0.31555	0.31784	0.31105	0.31583	0.30232	0.2994	0.29848	0.27871	0.27266	1.0453	1.19413	1.27863	1.35156	1.37409	1.37679	1.50142	1.52041	1.58883	1.69039	1.70729	1.7061	1.7064	1.73661	1.73437	1.72731	1.74858	1.73908	1.72746	1.71297	1.70059	1.66537	1.63024	1.60779	1.57875	1.56482	1.52651	1.50762	1.50718	1.53193	1.55897	1.62886	1.60993
-0.25	0.46886	0.42005	0.39614	0.3584	0.34011	0.33871	0.32945	0.31697	0.31838	0.31103	0.31584	0.30324	0.30251	0.29605	0.28206	0.27628	1.09432	1.24373	1.32623	1.4117	1.41596	1.41549	1.51271	1.5576	1.63092	1.72944	1.73819	1.73683	1.73676	1.75902	1.76763	1.7592	1.7756	1.76878	1.74778	1.7338	1.72118	1.68782	1.6521	1.63187	1.59928	1.58377	1.54244	1.52853	1.52565	1.5517	1.58129	1.64883	1.62131
0	0.45982	0.41768	0.39481	0.35796	0.34035	0.33645	0.32882	0.3194	0.31795	0.30985	0.31594	0.30587	0.30441	0.29297	0.28451	0.27955	1.14606	1.29687	1.37507	1.49416	1.45813	1.45319	1.53804	1.59271	1.66867	1.76557	1.76805	1.77152	1.76686	1.78085	1.7972	1.78861	1.80093	1.79794	1.76714	1.75453	1.74173	1.70933	1.67643	1.65314	1.61969	1.59927	1.55904	1.55317	1.5453	1.57959	1.60412	1.66304	1.62708
0.25	0.45448	0.41384	0.39105	0.3574	0.34224	0.33598	0.32869	0.32197	0.31769	0.30862	0.31631	0.30996	0.30533	0.28999	0.2847	0.28385	1.19972	1.35178	1.42363	1.56778	1.49946	1.4912	1.5782	1.62432	1.70295	1.79662	1.79894	1.80547	1.79442	1.8005	1.82405	1.8161	1.82471	1.82515	1.78632	1.77492	1.76083	1.73093	1.70025	1.67192	1.63773	1.6146	1.5783	1.57769	1.56299	1.6121	1.62382	1.67478	1.63232
0.5	0.45116	0.40897	0.38616	0.35698	0.34389	0.33712	0.33005	0.32467	0.31943	0.30898	0.31617	0.31386	0.30582	0.28887	0.28315	0.28946	1.25697	1.40697	1.47206	1.60915	1.53907	1.53162	1.65398	1.65087	1.73369	1.82276	1.8316	1.83349	1.81904	1.81951	1.85093	1.84073	1.84668	1.84935	1.80712	1.79439	1.77595	1.75313	1.72069	1.69004	1.65395	1.63146	1.59912	1.59898	1.57676	1.64211	1.63791	1.68711	1.63906
0.75	0.44805	0.40346	0.38324	0.35696	0.34376	0.33921	0.33293	0.32695	0.32277	0.31219	0.31595	0.3163	0.306	0.29157	0.28115	0.29494	1.31838	1.46369	1.52323	1.61907	1.57624	1.5718	1.77462	1.675	1.76103	1.84705	1.86424	1.85347	1.84244	1.84072	1.87625	1.86177	1.86706	1.87045	1.8286	1.81378	1.78877	1.77551	1.73772	1.70861	1.66857	1.64909	1.61906	1.61607	1.58763	1.66369	1.6485	1.70585	1.65114
1	0.44619	0.39973	0.38291	0.35728	0.34329	0.34048	0.33578	0.32762	0.32668	0.31783	0.31549	0.31627	0.30643	0.29643	0.27996	0.2993	1.38522	1.52438	1.57714	1.62151	1.61165	1.60834	1.90615	1.70018	1.78574	1.87452	1.89536	1.86927	1.86889	1.86484	1.896	1.87865	1.88704	1.88814	1.85022	1.83334	1.80364	1.79562	1.75308	1.72616	1.68272	1.66533	1.63625	1.6293	1.59989	1.67869	1.66192	1.73051	1.66948
1.25	0.44569	0.39892	0.38472	0.35698	0.34407	0.34139	0.33651	0.32657	0.32993	0.32347	0.31463	0.31429	0.3068	0.30065	0.28025	0.304	1.45521	1.59214	1.63255	1.64259	1.64873	1.63857	1.98837	1.729	1.8089	1.90433	1.92531	1.88726	1.89898	1.88999	1.90971	1.89176	1.9067	1.90329	1.86995	1.8525	1.82173	1.81269	1.76788	1.74054	1.69822	1.6797	1.65098	1.64005	1.61567	1.6883	1.67921	1.75636	1.69346
1.5	0.44469	0.39933	0.38473	0.35538	0.34584	0.34202	0.33549	0.32541	0.33216	0.32618	0.31466	0.31248	0.30745	0.30152	0.28202	0.30985	1.52451	1.66214	1.68477	1.68366	1.69031	1.66413	1.98787	1.7624	1.83309	1.93484	1.95455	1.91197	1.92521	1.91402	1.9205	1.90273	1.92423	1.91536	1.88726	1.87069	1.8396	1.82858	1.78111	1.75083	1.7174	1.69293	1.6669	1.64844	1.63537	1.69419	1.6998	1.77675	1.71979
1.75	0.44036	0.39873	0.38182	0.35262	0.34715	0.3426	0.33454	0.32475	0.33267	0.3254	0.31634	0.31239	0.30848	0.30029	0.2838	0.31561	1.58925	1.7259	1.73322	1.72903	1.73604	1.68908	1.92751	1.79746	1.86014	1.96225	1.98084	1.9403	1.94282	1.93478	1.93214	1.91359	1.93825	1.9245	1.90104	1.88859	1.85535	1.84373	1.79234	1.75882	1.73809	1.7033	1.68535	1.6549	1.65401	1.69719	1.71824	1.79091	1.74177
2	0.43186	0.39619	0.3758	0.35041	0.34781	0.34282	0.33426	0.32502	0.33122	0.32324	0.31824	0.31431	0.30909	0.29919	0.28485	0.32033	1.65204	1.77877	1.78014	1.77304	1.78561	1.71712	1.86435	1.8328	1.88854	1.98703	2.00138	1.96715	1.95181	1.95061	1.94627	1.9254	1.94868	1.93097	1.91301	1.90531	1.87008	1.85576	1.80072	1.76775	1.7573	1.70959	1.70296	1.6614	1.66926	1.7037	1.73656	1.80165	1.75882
2.25	0.42089	0.39201	0.37009	0.35037	0.34896	0.34336	0.33477	0.32653	0.32873	0.32177	0.31951	0.31696	0.30824	0.29958	0.28603	0.3254	1.71661	1.82438	1.82885	1.81519	1.84097	1.7504	1.83987	1.86721	1.91795	2.00983	2.01584	1.98793	1.95767	1.96212	1.96199	1.93746	1.95759	1.9352	1.92441	1.91784	1.8845	1.86377	1.80585	1.77985	1.77102	1.71328	1.71458	1.67213	1.67725	1.71548	1.75406	1.81112	1.77277
2.5	0.41271	0.38707	0.3679	0.35233	0.35186	0.3437	0.33643	0.32943	0.32724	0.32207	0.32016	0.31902	0.30674	0.29903	0.28783	0.33204	1.78627	1.87058	1.87558	1.8543	1.89394	1.78415	1.85035	1.90111	1.94632	2.03144	2.02878	2.00056	1.96755	1.97255	1.97818	1.95093	1.96656	1.93904	1.93593	1.92409	1.898	1.8696	1.80885	1.79433	1.77947	1.71752	1.71906	1.68938	1.68077	1.73406	1.77347	1.82034	1.78795
2.75	0.40849	0.38225	0.37049	0.35432	0.35537	0.34471	0.33848	0.33362	0.3276	0.32368	0.32107	0.32016	0.30575	0.29714	0.28942	0.34184	1.86039	1.92284	1.91868	1.88811	1.93648	1.81597	1.87795	1.93127	1.97308	2.04977	2.04319	2.00691	1.98353	1.983	1.99258	1.96654	1.97546	1.94485	1.94504	1.92502	1.90783	1.87627	1.81224	1.80728	1.78371	1.72414	1.71955	1.71231	1.68155	1.75094	1.78847	1.82603	1.80133
3	0.40687	0.37785	0.37552	0.35418	0.35703	0.34594	0.34074	0.33886	0.32853	0.32614	0.32295	0.32018	0.30714	0.29466	0.29001	0.35346	1.93774	1.9761	1.95778	1.91888	1.9659	1.8426	1.90722	1.95721	1.99799	2.06402	2.05889	2.00939	1.99954	1.99305	2.004	1.98438	1.98282	1.95529	1.95095	1.92558	1.91329	1.88438	1.81666	1.81442	1.7847	1.73442	1.72052	1.73718	1.68639	1.76366	1.80125	1.83008	1.81148
3.25	0.40302	0.37547	0.37854	0.35336	0.35622	0.34748	0.34247	0.34379	0.32985	0.32982	0.32477	0.31868	0.30981	0.29399	0.28959	0.36494	2.02209	2.02747	1.99575	1.94758	1.99198	1.87159	1.93365	1.976	2.02054	2.07483	2.07131	2.0106	2.01289	2.00065	2.01243	1.99976	1.98755	1.96997	1.95577	1.93005	1.91671	1.89072	1.82141	1.81699	1.7835	1.748	1.72406	1.75914	1.69319	1.76914	1.80914	1.83491	1.81228
3.5	0.39723	0.3751	0.37804	0.35489	0.35453	0.34841	0.34341	0.3478	0.33274	0.33382	0.32545	0.31758	0.31173	0.2953	0.28914	0.37701	2.11149	2.07825	2.02951	1.97906	2.01816	1.9124	1.9583	1.98627	2.03853	2.08504	2.07978	2.01449	2.02105	2.00445	2.02004	2.00897	1.99007	1.98665	1.96352	1.93705	1.92033	1.89175	1.8263	1.81908	1.78342	1.76211	1.72947	1.7712	1.70082	1.76948	1.81543	1.84344	1.8087
3.75	0.39263	0.37597	0.37332	0.35867	0.35342	0.34885	0.34267	0.34942	0.33695	0.33661	0.32574	0.3176	0.31139	0.29783	0.28972	0.39341	2.19611	2.13007	2.05764	2.01135	2.0464	1.9616	1.98428	1.99882	2.05174	2.0946	2.08883	2.0238	2.02399	2.00594	2.02465	2.01019	1.99114	1.99958	1.97456	1.94178	1.92406	1.88908	1.83317	1.82317	1.78762	1.77311	1.73423	1.77049	1.70599	1.76755	1.81768	1.85003	1.80282
4	0.39218	0.37795	0.36801	0.36199	0.35272	0.34922	0.3416	0.34867	0.34077	0.33699	0.32654	0.31881	0.31007	0.3006	0.29087	0.4128	2.26434	2.18436	2.0842	2.04551	2.08223	1.99528	2.00973	2.03094	2.062	2.10144	2.10153	2.0392	2.02267	2.00757	2.02469	2.00598	1.99305	2.00592	1.98422	1.94322	1.927	1.88641	1.84415	1.82704	1.79568	1.77914	1.73901	1.75768	1.70976	1.76314	1.81829	1.85379	1.80026
4.25	0.39363	0.38198	0.36281	0.362	0.35226	0.35143	0.34158	0.34668	0.34267	0.33576	0.32722	0.32018	0.31018	0.3042	0.29065	0.43157	2.31481	2.24248	2.11759	2.07745	2.12516	2.00427	2.03066	2.07424	2.07338	2.10205	2.11677	2.05511	2.02093	2.01168	2.02051	1.99921	1.99541	2.00341	1.98763	1.94337	1.92971	1.88569	1.8575	1.82722	1.80345	1.78171	1.742	1.74192	1.71473	1.76191	1.81839	1.85161	1.80204
4.5	0.39401	0.38605	0.36101	0.35953	0.35262	0.35656	0.34433	0.34539	0.34325	0.33425	0.3278	0.32155	0.31356	0.3093	0.29019	0.44748	2.35764	2.29738	2.16175	2.10789	2.16407	1.99464	2.04695	2.10668	2.09597	2.10034	2.13105	2.06402	2.02087	2.019	2.01485	1.99059	1.99803	1.99468	1.98455	1.94415	1.93186	1.88573	1.86852	1.82412	1.80656	1.78165	1.74247	1.73209	1.71921	1.76158	1.82022	1.85052	1.81503
4.75	0.39327	0.38761	0.36205	0.35803	0.35485	0.36305	0.34905	0.3445	0.34366	0.33338	0.32898	0.3231	0.31807	0.31367	0.29126	0.45992	2.40655	2.34285	2.21081	2.13264	2.18275	1.98603	2.05831	2.1096	2.11902	2.1043	2.1411	2.0636	2.02512	2.0271	2.0098	1.98078	1.99847	1.98323	1.97631	1.94541	1.93461	1.8857	1.87391	1.82132	1.80686	1.78031	1.7386	1.73136	1.72303	1.76319	1.82422	1.84843	1.83369
5	0.39305	0.38484	0.36873	0.35946	0.35911	0.36856	0.35402	0.34387	0.34405	0.33454	0.33168	0.32504	0.32118	0.31673	0.29555	0.47223	2.46015	2.37807	2.2536	2.15286	2.17818	1.99126	2.06651	2.08963	2.12746	2.1168	2.14536	2.05858	2.03071	2.03066	2.00678	1.97181	1.99663	1.97416	1.96609	1.94479	1.93682	1.88423	1.8742	1.81976	1.80693	1.777	1.73381	1.73524	1.72385	1.75722	1.82714	1.84971	1.85468
5.25	0.39461	0.38182	0.37825	0.36195	0.36447	0.37202	0.35872	0.34411	0.34303	0.3381	0.33539	0.327	0.32212	0.31883	0.30239	0.48856	2.51396	2.40917	2.28611	2.16797	2.16481	2.00304	2.07055	2.07014	2.11676	2.1324	2.14412	2.05454	2.03383	2.02566	2.00373	1.96638	1.99212	1.96753	1.9545	1.94022	1.93597	1.88152	1.87138	1.81826	1.80689	1.77431	1.72952	1.73644	1.72469	1.75289	1.83212	1.84782	1.86627
5.5	0.39556	0.38086	0.38786	0.36351	0.36893	0.37332	0.36367	0.34641	0.3419	0.34275	0.33927	0.32735	0.32276	0.32134	0.30995	0.50923	2.5669	2.44246	2.31354	2.18215	2.16554	2.01208	2.07117	2.06754	2.09916	2.14231	2.13678	2.05261	2.03152	2.01366	1.99806	1.96529	1.98554	1.9636	1.94557	1.93274	1.92984	1.87655	1.86621	1.81628	1.80415	1.77262	1.7274	1.73363	1.71971	1.74777	1.83632	1.85234	1.86867
5.75	0.3978	0.38466	0.39387	0.36454	0.37101	0.37246	0.36719	0.35064	0.3426	0.34562	0.34207	0.32733	0.32484	0.32293	0.31558	0.53249	2.62089	2.47979	2.33813	2.19863	2.17533	2.01763	2.07028	2.07284	2.08997	2.14324	2.12456	2.0497	2.02573	2.00017	1.99095	1.96583	1.9763	1.96214	1.93993	1.92339	1.91949	1.86988	1.85856	1.81218	1.79824	1.7724	1.72375	1.72877	1.71533	1.75135	1.84221	1.85736	1.86399
6	0.40109	0.38942	0.39457	0.36665	0.36955	0.37098	0.36689	0.35546	0.34716	0.34677	0.34348	0.32818	0.32877	0.32279	0.31964	0.55763	2.67587	2.5171	2.36155	2.21739	2.1889	2.02202	2.0684	2.07857	2.09745	2.13801	2.11031	2.04435	2.01858	1.98898	1.98393	1.96419	1.96585	1.9628	1.9377	1.91429	1.90629	1.86428	1.84756	1.80779	1.78941	1.77116	1.71816	1.72627	1.70776	1.75091	1.84763	1.86219	1.8609
6.25	0.40377	0.39416	0.39182	0.37022	0.36782	0.37071	0.36325	0.35977	0.35371	0.34699	0.34451	0.33061	0.33268	0.32083	0.32337	0.58226	2.72884	2.5494	2.38149	2.23679	2.22409	2.02258	2.0705	2.08002	2.10547	2.13132	2.09745	2.03865	2.01085	1.98038	1.97863	1.95904	1.95536	1.96284	1.93521	1.90674	1.89462	1.86069	1.83533	1.80504	1.78053	1.76791	1.71147	1.7228	1.70693	1.74922	1.85325	1.85709	1.86087
6.5	0.40039	0.39664	0.38869	0.3748	0.37003	0.37302	0.35917	0.3629	0.36011	0.34765	0.34636	0.33358	0.33528	0.32132	0.32716	0.60715	2.77521	2.57486	2.39801	2.25498	2.28069	2.02116	2.07149	2.07912	2.10798	2.12398	2.08753	2.03355	2.00164	1.97158	1.97485	1.95263	1.94685	1.95796	1.9315	1.9032	1.88764	1.85807	1.82389	1.80339	1.77248	1.75928	1.70622	1.71881	1.70768	1.74534	1.85424	1.84784	1.86257
6.75	0.39399	0.39684	0.38875	0.37883	0.37747	0.3769	0.35734	0.36509	0.36324	0.34769	0.3495	0.33762	0.33675	0.32675	0.33108	0.63498	2.81344	2.59343	2.41205	2.27131	2.33058	2.00913	2.07376	2.07538	2.10768	2.11346	2.08126	2.02568	1.99069	1.96168	1.97141	1.94689	1.94156	1.94809	1.92269	1.90228	1.88493	1.85287	1.81631	1.8002	1.76347	1.74709	1.69966	1.71232	1.71394	1.74878	1.85068	1.83273	1.86456
7	0.38781	0.39327	0.39021	0.38095	0.38668	0.38067	0.35812	0.36558	0.36339	0.34677	0.35342	0.34214	0.33923	0.33655	0.33467	0.66675	2.84635	2.60775	2.42216	2.28326	2.34257	1.996	2.07344	2.0673	2.10889	2.10032	2.07862	2.01327	1.98246	1.95479	1.96653	1.94334	1.94007	1.93569	1.91078	1.90252	1.88625	1.84556	1.81139	1.79143	1.75467	1.73451	1.69055	1.70677	1.71101	1.7592	1.8439	1.82213	1.8588
7.25	0.38556	0.38935	0.39364	0.38131	0.39282	0.38312	0.36061	0.36418	0.36222	0.34686	0.35697	0.34728	0.34385	0.34771	0.33804	0.70055	2.87492	2.62047	2.42718	2.29047	2.33459	1.99034	2.09146	2.05633	2.11219	2.08683	2.07911	1.9994	1.97761	1.95377	1.9607	1.94126	1.93924	1.92455	1.8984	1.89931	1.88854	1.83727	1.80757	1.77775	1.747	1.72407	1.68017	1.69957	1.70228	1.76614	1.83357	1.81734	1.84867
7.5	0.38615	0.38672	0.39462	0.38086	0.39484	0.38451	0.36467	0.36128	0.36229	0.35059	0.35951	0.35255	0.35061	0.35836	0.34322	0.73608	2.89985	2.63392	2.43098	2.29165	2.33651	2.00139	2.13349	2.04301	2.113	2.0764	2.08116	1.99009	1.97389	1.95449	1.95407	1.93796	1.93479	1.91201	1.88733	1.89194	1.88813	1.82843	1.8005	1.76521	1.74196	1.71642	1.66997	1.69025	1.6845	1.7647	1.82233	1.8172	1.83492
7.75	0.38719	0.38506	0.3951	0.37978	0.39511	0.38481	0.37061	0.35973	0.36382	0.35691	0.36105	0.35595	0.35785	0.36778	0.35254	0.77384	2.92384	2.64735	2.43741	2.28741	2.35319	2.02161	2.17583	2.03102	2.10348	2.06903	2.08299	1.98598	1.9664	1.95334	1.94649	1.92975	1.92454	1.8984	1.87984	1.88161	1.88083	1.81853	1.79048	1.75936	1.73788	1.71097	1.66265	1.67596	1.66857	1.74844	1.80725	1.82136	1.82651
8	0.389	0.38358	0.39338	0.37905	0.3945	0.38402	0.37611	0.36175	0.36606	0.36162	0.36127	0.35835	0.36516	0.37534	0.36589	0.81398	2.95928	2.66165	2.44894	2.27891	2.34961	2.0367	2.18456	2.02132	2.08067	2.06643	2.08072	1.98583	1.95565	1.9479	1.93852	1.91844	1.91052	1.88486	1.87284	1.87233	1.86896	1.8094	1.77787	1.75743	1.73294	1.70547	1.65761	1.66134	1.66096	1.73252	1.79794	1.81822	1.81455
8.25	0.39195	0.38207	0.39266	0.37917	0.3937	0.38347	0.37905	0.36746	0.36766	0.36377	0.36098	0.36183	0.37331	0.38176	0.38087	0.85704	2.99921	2.67595	2.46419	2.26767	2.30889	2.03486	2.15411	2.01351	2.0539	2.06407	2.07305	1.98231	1.94253	1.93987	1.93053	1.90826	1.89636	1.87571	1.86491	1.86559	1.85158	1.80185	1.76577	1.75419	1.7219	1.69966	1.65439	1.64635	1.65772	1.71135	1.79548	1.80745	1.8026
8.5	0.39532	0.38426	0.3927	0.38112	0.39454	0.38485	0.37875	0.37401	0.36991	0.36527	0.3615	0.36778	0.38293	0.38816	0.39436	0.90431	3.02913	2.68465	2.47646	2.25716	2.24656	2.02076	2.10702	2.00343	2.03225	2.06219	2.06401	1.97198	1.93249	1.93038	1.92223	1.90244	1.88416	1.87058	1.85269	1.86011	1.83123	1.79592	1.7549	1.74643	1.70784	1.6919	1.65004	1.63047	1.65789	1.6964	1.80011	1.78802	1.78332
8.75	0.39578	0.39118	0.3956	0.38642	0.39831	0.38808	0.37675	0.37918	0.37507	0.36915	0.36574	0.37527	0.39413	0.39607	0.4052	0.9567	3.034	2.68346	2.48149	2.2496	2.20013	2.00521	2.07496	1.98998	2.02076	2.06055	2.05539	1.95594	1.92493	1.91802	1.91581	1.89953	1.87496	1.86829	1.83885	1.85314	1.80963	1.7904	1.74812	1.73601	1.69404	1.68108	1.64545	1.6154	1.65259	1.6774	1.8009	1.76846	1.77389
9	0.39627	0.40292	0.39899	0.39308	0.40417	0.39171	0.37486	0.38313	0.38288	0.37552	0.37313	0.38418	0.40519	0.40641	0.41527	1.01143	3.01738	2.67503	2.47439	2.24435	2.18957	1.99088	2.07708	1.97416	2.01289	2.05908	2.04618	1.93932	1.92042	1.90203	1.91188	1.89557	1.86884	1.86732	1.82375	1.84247	1.79003	1.78196	1.7439	1.72259	1.68748	1.66743	1.63699	1.60455	1.65161	1.66857	1.79866	1.74734	1.76882
9.25	0.39656	0.41211	0.40204	0.39741	0.40812	0.39404	0.37553	0.38727	0.39083	0.38297	0.38053	0.39346	0.41475	0.42009	0.42564	1.06501	2.99182	2.66477	2.44909	2.23747	2.19839	1.98152	2.09993	1.96103	2.00562	2.05274	2.03327	1.92725	1.91793	1.88676	1.90987	1.88666	1.86627	1.86477	1.81585	1.83153	1.77452	1.77214	1.73643	1.70626	1.68474	1.65287	1.62467	1.59768	1.64384	1.66241	1.78632	1.73011	1.76751
9.5	0.40024	0.41929	0.40342	0.39661	0.40786	0.39532	0.37847	0.39144	0.39611	0.38889	0.3867	0.40408	0.42119	0.43734	0.43605	1.11617	2.97144	2.65738	2.40163	2.22587	2.2078	1.97243	2.11953	1.94851	1.99475	2.04328	2.01452	1.92118	1.91676	1.87767	1.90772	1.87584	1.86493	1.85927	1.81411	1.81967	1.76321	1.76227	1.72326	1.68813	1.68168	1.639	1.60581	1.5926	1.63867	1.66177	1.76551	1.71687	1.75649
9.75	0.40395	0.41961	0.40483	0.39347	0.4056	0.39716	0.3835	0.39454	0.39728	0.39417	0.39304	0.41624	0.42622	0.45755	0.44709	1.16926	2.95541	2.65092	2.33818	2.20991	2.19745	1.96367	2.10722	1.93988	1.98541	2.03229	1.99395	1.9168	1.90997	1.87676	1.90519	1.86503	1.86147	1.85075	1.81556	1.80656	1.75208	1.75327	1.70561	1.67395	1.67227	1.62774	1.58551	1.58363	1.62188	1.65491	1.7406	1.70831	1.74638
10	0.40566	0.41789	0.40713	0.38999	0.40331	0.40076	0.38997	0.39644	0.39624	0.40014	0.40053	0.42769	0.43304	0.47797	0.46019	1.22921	2.94445	2.64875	2.28958	2.19283	2.16532	1.95483	2.06042	1.9316	1.97419	2.02255	1.97944	1.91219	1.89615	1.8793	1.89934	1.85635	1.8546	1.8408	1.81291	1.78957	1.7408	1.74196	1.68834	1.66597	1.65686	1.61876	1.56629	1.57212	1.60573	1.64619	1.71597	1.70499	1.7389
10.25	0.40344	0.41557	0.40997	0.38971	0.40223	0.40484	0.39695	0.3986	0.39517	0.40817	0.40965	0.43699	0.44451	0.49513	0.47774	1.29628	2.93746	2.6478	2.27511	2.17674	2.12359	1.94682	1.99936	1.92171	1.96437	2.01239	1.97342	1.90701	1.87925	1.88019	1.89104	1.84881	1.84429	1.82749	1.8064	1.77348	1.73197	1.72687	1.67477	1.66	1.63638	1.61078	1.55537	1.55958	1.57853	1.63421	1.69905	1.70013	1.73878
10.5	0.40319	0.41751	0.41189	0.39088	0.40266	0.4076	0.40365	0.40172	0.39594	0.41678	0.4197	0.44604	0.46018	0.50975	0.50053	1.3657	2.92592	2.63899	2.29405	2.16005	2.09336	1.94203	1.95455	1.90832	1.9523	2.0016	1.97203	1.90094	1.86531	1.88008	1.87846	1.84367	1.8306	1.81073	1.79528	1.76092	1.72478	1.70967	1.66464	1.64842	1.61554	1.60228	1.55086	1.5471	1.55575	1.62092	1.68507	1.69204	1.73411
10.75	0.40614	0.42086	0.41171	0.39199	0.40469	0.40873	0.40934	0.40491	0.39914	0.42345	0.43012	0.45649	0.47808	0.52478	0.52852	1.43388	2.90412	2.61577	2.32398	2.14602	2.07564	1.94291	1.9392	1.89127	1.93923	1.98948	1.96882	1.89543	1.85592	1.88636	1.86248	1.8371	1.81519	1.79289	1.78387	1.7544	1.71983	1.69594	1.65171	1.63319	1.59691	1.58924	1.55027	1.53222	1.53326	1.60737	1.67358	1.67536	1.72068
11	0.41069	0.42468	0.41193	0.39424	0.4085	0.40934	0.41341	0.40764	0.40608	0.42728	0.44049	0.4701	0.4974	0.54477	0.56051	1.50115	2.87504	2.5835	2.36425	2.13393	2.06075	1.96019	1.93095	1.87539	1.92403	1.98202	1.95785	1.89054	1.84841	1.89316	1.84617	1.82658	1.80082	1.7801	1.77244	1.75077	1.71685	1.6899	1.63589	1.61682	1.58486	1.57435	1.54765	1.51315	1.52239	1.5885	1.65914	1.66092	1.69859
11.25	0.41404	0.42414	0.41457	0.39987	0.41383	0.41155	0.41601	0.41235	0.41621	0.43091	0.45037	0.48721	0.51815	0.56751	0.59492	1.57307	2.84526	2.55043	2.39854	2.12278	2.04787	1.9964	1.92123	1.85836	1.92072	1.97781	1.94254	1.88456	1.83776	1.88989	1.83178	1.81039	1.78841	1.77401	1.7612	1.7455	1.71235	1.68917	1.61782	1.60106	1.57811	1.55779	1.53913	1.49158	1.51462	1.57628	1.64495	1.64603	1.67031
11.5	0.41446	0.42363	0.4227	0.40843	0.41895	0.41477	0.41823	0.42057	0.42853	0.4374	0.46128	0.50542	0.54141	0.59262	0.62803	1.65289	2.81268	2.52266	2.42045	2.10627	2.0352	2.01897	1.90602	1.83408	1.93748	1.97532	1.92728	1.87623	1.8257	1.8685	1.8188	1.7934	1.77964	1.76882	1.74942	1.7354	1.70166	1.68835	1.59961	1.58609	1.56882	1.5438	1.52362	1.47191	1.50381	1.56149	1.62676	1.63977	1.64637
11.75	0.41725	0.42581	0.43306	0.41608	0.4248	0.41864	0.42009	0.43243	0.44073	0.44817	0.47563	0.52287	0.56536	0.61822	0.65754	1.74035	2.76987	2.4931	2.41653	2.08535	2.02874	1.99805	1.89179	1.80899	1.95257	1.96982	1.91671	1.86433	1.81762	1.84018	1.80949	1.77918	1.77308	1.75874	1.73829	1.71987	1.68098	1.68329	1.58372	1.5718	1.55281	1.53204	1.50591	1.45925	1.48948	1.55465	1.60814	1.62989	1.61952
12	0.42137	0.43115	0.44179	0.42057	0.43097	0.42244	0.42272	0.44441	0.45166	0.46304	0.49431	0.53969	0.58956	0.6471	0.68266	1.83141	2.72278	2.45639	2.41582	2.06199	2.02854	1.93968	1.87543	1.80075	1.9431	1.95975	1.90891	1.84845	1.81089	1.817	1.80443	1.76921	1.76422	1.74106	1.72773	1.70089	1.65335	1.67177	1.57042	1.55769	1.53031	1.5203	1.48961	1.451	1.47192	1.54575	1.58595	1.6167	1.60218
12.25	0.42608	0.43623	0.44524	0.42155	0.43606	0.42577	0.42659	0.45435	0.46083	0.48001	0.51508	0.55672	0.61311	0.67995	0.70735	1.92049	2.68415	2.41833	2.41664	2.04472	2.0159	1.8694	1.85999	1.80612	1.90597	1.94263	1.89976	1.83289	1.80015	1.80283	1.79923	1.75944	1.74998	1.71821	1.71767	1.68166	1.62635	1.65394	1.56093	1.54589	1.50943	1.50514	1.47384	1.44174	1.45549	1.5393	1.55942	1.58883	1.58214
12.5	0.42451	0.43848	0.44607	0.42456	0.44032	0.42778	0.43375	0.46118	0.46949	0.4987	0.53504	0.57611	0.63853	0.71734	0.7359	2.00507	2.6576	2.38188	2.39869	2.03029	1.98149	1.82467	1.83588	1.81143	1.86643	1.91927	1.88626	1.81963	1.78488	1.78741	1.79048	1.7453	1.73097	1.69427	1.70462	1.66676	1.60754	1.63129	1.55398	1.53647	1.49307	1.48745	1.45782	1.42869	1.43363	1.52219	1.53506	1.55104	1.56719
12.75	0.4207	0.44166	0.4444	0.43058	0.44567	0.43166	0.44473	0.46694	0.47894	0.51839	0.55468	0.60027	0.66788	0.75542	0.7729	2.08703	2.63058	2.34846	2.33012	2.01671	1.93378	1.81604	1.81058	1.79974	1.84369	1.8944	1.8679	1.80805	1.76774	1.76978	1.77789	1.72817	1.70947	1.67301	1.68435	1.64999	1.59391	1.60209	1.54738	1.52613	1.48272	1.47087	1.44072	1.41345	1.41126	1.5027	1.51161	1.50603	1.54741
13	0.41364	0.44573	0.44539	0.43866	0.45184	0.43871	0.45862	0.47298	0.49034	0.53844	0.57564	0.62868	0.7032	0.79444	0.81769	2.1681	2.59298	2.31711	2.2183	1.99871	1.89328	1.83135	1.79238	1.77535	1.83968	1.87319	1.84541	1.79426	1.75604	1.75325	1.76391	1.71131	1.69194	1.6568	1.65884	1.63074	1.58387	1.56939	1.53631	1.51279	1.47169	1.45563	1.42454	1.40102	1.38362	1.47409	1.49753	1.47184	1.53439
13.25	0.40972	0.45192	0.44814	0.44468	0.45843	0.4499	0.47251	0.48158	0.50385	0.55795	0.59896	0.66056	0.7424	0.83547	0.86765	2.24972	2.54849	2.28373	2.10422	1.95785	1.86841	1.84653	1.78059	1.75439	1.82805	1.85984	1.82462	1.77882	1.75339	1.74105	1.75105	1.69631	1.67811	1.6456	1.63355	1.60675	1.57272	1.5399	1.52404	1.49163	1.46339	1.44193	1.41089	1.39183	1.36493	1.45212	1.48012	1.45481	1.51956
13.5	0.40976	0.45443	0.45348	0.44816	0.46187	0.46308	0.48426	0.49404	0.51927	0.57764	0.62486	0.69527	0.78285	0.8798	0.9197	2.33151	2.50494	2.24871	2.03536	1.89044	1.8582	1.84285	1.76624	1.74048	1.8072	1.8498	1.80752	1.76073	1.75331	1.72705	1.73782	1.68229	1.66249	1.6343	1.61278	1.58246	1.55733	1.51842	1.50965	1.46466	1.45708	1.42285	1.39918	1.39025	1.34745	1.42949	1.46251	1.45243	1.50593
13.75	0.417	0.4559	0.45861	0.45069	0.46335	0.47304	0.49395	0.51034	0.53809	0.59818	0.6535	0.73168	0.82322	0.92669	0.97436	2.4111	2.46289	2.21625	2.00772	1.8223	1.84076	1.80818	1.74549	1.72364	1.7768	1.83767	1.79307	1.74411	1.74522	1.70644	1.71601	1.66732	1.64301	1.62043	1.59662	1.55947	1.53703	1.50509	1.4951	1.44136	1.4526	1.39957	1.39037	1.38532	1.33698	1.40828	1.43887	1.45278	1.49026
14	0.42791	0.45544	0.46531	0.45422	0.46641	0.47823	0.50417	0.52909	0.5603	0.62069	0.68507	0.76919	0.8647	0.97422	1.03138	2.48756	2.41892	2.19359	1.9981	1.77584	1.82203	1.75865	1.72103	1.70338	1.74383	1.8131	1.77892	1.73009	1.72658	1.67972	1.68475	1.65087	1.62387	1.60118	1.58015	1.54144	1.51534	1.498	1.48129	1.42943	1.44423	1.37002	1.38329	1.37758	1.32692	1.38398	1.42017	1.44724	1.47026
14.25	0.4396	0.45899	0.46847	0.45954	0.47381	0.48264	0.51681	0.54995	0.58543	0.64639	0.7193	0.80899	0.90853	1.02405	1.08857	2.56574	2.37384	2.17999	1.99475	1.76169	1.79916	1.71526	1.70458	1.69012	1.70275	1.78797	1.77008	1.71888	1.69854	1.65347	1.65133	1.63248	1.60781	1.57419	1.55972	1.52475	1.49443	1.48775	1.46977	1.42287	1.42988	1.3403	1.37282	1.35394	1.32203	1.36252	1.4039	1.43798	1.44916
14.5	0.44824	0.46341	0.47028	0.46666	0.48312	0.49292	0.53039	0.57227	0.61179	0.67442	0.75573	0.85288	0.95462	1.07895	1.14428	2.64669	2.3244	2.15609	1.97844	1.76731	1.77394	1.68812	1.70362	1.68155	1.66246	1.76706	1.76725	1.71557	1.66948	1.63245	1.6255	1.61199	1.59739	1.54117	1.54035	1.51264	1.47698	1.47573	1.45835	1.41431	1.40689	1.31601	1.35027	1.32711	1.31641	1.34768	1.39014	1.42106	1.42198
14.75	0.4539	0.47134	0.46983	0.47664	0.49236	0.50982	0.54493	0.59466	0.63885	0.70378	0.79443	0.90121	1.00338	1.1411	1.19833	2.72531	2.27121	2.1094	1.90987	1.7714	1.74729	1.66392	1.70439	1.67198	1.63208	1.75415	1.76946	1.71682	1.64308	1.61578	1.61059	1.59201	1.58803	1.511	1.52724	1.50011	1.46406	1.46344	1.44214	1.397	1.38104	1.3038	1.32281	1.30215	1.30852	1.33651	1.37663	1.3979	1.39334
15	0.45892	0.4774	0.47279	0.48806	0.50153	0.53279	0.56037	0.61611	0.66633	0.73491	0.83622	0.95145	1.05569	1.20638	1.25496	2.79874	2.21018	2.04625	1.78549	1.76989	1.72655	1.6398	1.69887	1.62325	1.61318	1.74078	1.76487	1.71144	1.62245	1.59853	1.60344	1.57963	1.57422	1.49198	1.51664	1.48232	1.45164	1.45173	1.41719	1.37099	1.3555	1.30147	1.29675	1.28944	1.29363	1.32591	1.35913	1.36668	1.36018
15.25	0.46147	0.48289	0.48235	0.49927	0.51277	0.55459	0.57889	0.63675	0.69609	0.77007	0.88038	1.00125	1.11269	1.27124	1.3158	2.86533	2.15338	1.98427	1.6529	1.76535	1.71253	1.6215	1.6976	1.50097	1.60258	1.72634	1.7449	1.68602	1.60559	1.58088	1.59342	1.57532	1.55806	1.48404	1.50234	1.45845	1.43941	1.43338	1.38897	1.34524	1.32979	1.301	1.28289	1.27651	1.27052	1.30635	1.34697	1.3398	1.33328
15.5	0.46397	0.4856	0.49902	0.50944	0.52847	0.57283	0.60054	0.65842	0.728	0.81045	0.92634	1.05156	1.17295	1.33506	1.38116	2.92922	2.10834	1.93363	1.58473	1.74795	1.70031	1.61196	1.71699	1.3425	1.59917	1.72421	1.7105	1.64329	1.59379	1.56403	1.57971	1.56739	1.53995	1.47675	1.47639	1.4277	1.42379	1.41022	1.36726	1.32777	1.30486	1.29414	1.27673	1.26421	1.24498	1.29175	1.3325	1.31506	1.30875
15.75	0.46589	0.4869	0.51599	0.51784	0.54714	0.58716	0.62571	0.6833	0.76226	0.856	0.97317	1.10457	1.23629	1.40142	1.44847	2.99146	2.0754	1.89463	1.60141	1.71863	1.68645	1.60317	1.75143	1.25216	1.59919	1.74523	1.67604	1.59672	1.57945	1.54742	1.56069	1.54655	1.51971	1.4641	1.44415	1.39801	1.40757	1.37853	1.35272	1.31535	1.28247	1.27915	1.27001	1.24929	1.21918	1.28197	1.32092	1.29591	1.29635
16	0.47329	0.48808	0.53021	0.52835	0.56676	0.60095	0.65324	0.7123	0.79797	0.90412	1.0215	1.16073	1.30221	1.46948	1.51958	3.05372	2.04131	1.85705	1.6565	1.68236	1.66788	1.58214	1.75996	1.29634	1.60268	1.76905	1.65427	1.56613	1.56263	1.5305	1.5376	1.51162	1.49592	1.44798	1.41371	1.37455	1.38987	1.34901	1.33876	1.30595	1.26366	1.26414	1.25623	1.23881	1.19834	1.28015	1.29905	1.27524	1.29356
16.25	0.48263	0.49097	0.54256	0.54088	0.58378	0.61539	0.68213	0.74582	0.83499	0.95276	1.07117	1.21964	1.37201	1.53767	1.59326	3.11187	2.00058	1.82305	1.68479	1.64508	1.651	1.54623	1.71453	1.41071	1.60683	1.76593	1.64437	1.55148	1.54151	1.51202	1.51341	1.4776	1.471	1.43218	1.38993	1.35989	1.3707	1.32443	1.32024	1.29752	1.25012	1.25145	1.23728	1.2324	1.18146	1.26673	1.27894	1.26125	1.28848
16.5	0.49431	0.49971	0.55454	0.55615	0.59997	0.63435	0.7103	0.78419	0.87471	1.00148	1.12408	1.2813	1.44545	1.60578	1.6697	3.16741	1.94837	1.79248	1.67699	1.6087	1.66719	1.5087	1.62618	1.49924	1.60102	1.72745	1.63208	1.54232	1.51167	1.49401	1.49164	1.45436	1.4442	1.41595	1.36878	1.34662	1.34237	1.30608	1.29912	1.29023	1.24049	1.24032	1.21919	1.22464	1.17295	1.24414	1.25136	1.24298	1.27305
16.75	0.50095	0.51187	0.57059	0.5721	0.61638	0.66022	0.73775	0.82641	0.92011	1.05145	1.18249	1.34597	1.5209	1.67688	1.74527	3.21478	1.89219	1.76585	1.65605	1.57427	1.7389	1.47791	1.54385	1.52358	1.58346	1.66603	1.60845	1.52393	1.47149	1.47719	1.47339	1.44142	1.42036	1.39784	1.34894	1.3345	1.31012	1.28937	1.27804	1.28453	1.23065	1.22491	1.20731	1.2094	1.16518	1.21209	1.23341	1.23234	1.24184
17	0.50781	0.52762	0.58582	0.59401	0.63749	0.69335	0.76646	0.87126	0.97297	1.10439	1.24707	1.4128	1.59369	1.75243	1.8191	3.25325	1.83627	1.73811	1.63406	1.54388	1.83179	1.46128	1.50259	1.51962	1.56151	1.60889	1.57895	1.49607	1.43613	1.46217	1.45811	1.42601	1.39756	1.37695	1.33127	1.31909	1.28001	1.27749	1.25825	1.27642	1.21694	1.20912	1.20472	1.18798	1.16263	1.1874	1.21988	1.21328	1.20741
17.25	0.51459	0.54109	0.60338	0.62072	0.66373	0.73349	0.79986	0.91669	1.03167	1.16148	1.31547	1.48247	1.66222	1.83161	1.89158	3.27858	1.78722	1.70302	1.61055	1.52049	1.8839	1.4486	1.49961	1.51074	1.54016	1.56341	1.55355	1.46862	1.41699	1.44829	1.4421	1.40528	1.38045	1.35836	1.31477	1.30721	1.25891	1.2654	1.23892	1.26022	1.20154	1.19358	1.20136	1.16797	1.15721	1.16579	1.21841	1.19785	1.17421
17.5	0.52658	0.55539	0.61803	0.64913	0.69321	0.7754	0.84008	0.96271	1.09243	1.22207	1.3844	1.55504	1.72936	1.91169	1.96425	3.29627	1.74723	1.65911	1.58397	1.50678	1.85926	1.43411	1.50558	1.49757	1.52422	1.5334	1.53576	1.449	1.41604	1.43794	1.42281	1.37743	1.36889	1.34125	1.30162	1.29663	1.24381	1.25257	1.22088	1.2406	1.1837	1.1841	1.19319	1.15205	1.1525	1.14973	1.21367	1.17608	1.15473
17.75	0.5395	0.56883	0.63663	0.67374	0.72447	0.81558	0.8865	1.00962	1.1519	1.28398	1.45311	1.63086	1.79775	1.99024	2.03689	3.30932	1.71117	1.61313	1.5495	1.49572	1.76483	1.42039	1.51352	1.47729	1.50735	1.51851	1.5167	1.43618	1.4177	1.42316	1.40189	1.34852	1.36269	1.32303	1.28833	1.28369	1.23566	1.23914	1.20743	1.21956	1.17037	1.17411	1.17516	1.14452	1.14302	1.13644	1.20172	1.1581	1.14542
18	0.55367	0.58674	0.65416	0.69432	0.75754	0.85091	0.9372	1.05914	1.21029	1.34813	1.52295	1.70914	1.86905	2.06493	2.10755	3.32033	1.66794	1.56619	1.50898	1.46658	1.64807	1.40864	1.529	1.46196	1.48034	1.51217	1.48829	1.42322	1.40448	1.39515	1.37727	1.32346	1.35157	1.29981	1.27461	1.26288	1.22914	1.22181	1.19676	1.19877	1.16329	1.16031	1.1537	1.13951	1.13174	1.12614	1.17416	1.14328	1.14743
18.25	0.5663	0.60413	0.67673	0.7172	0.79356	0.88677	0.99022	1.11254	1.2684	1.41874	1.59692	1.78672	1.9408	2.132	2.17727	3.33255	1.61605	1.52301	1.46875	1.41985	1.54458	1.40713	1.53231	1.45004	1.44631	1.49832	1.45497	1.40449	1.37919	1.35361	1.35016	1.3024	1.33252	1.2718	1.25484	1.23225	1.22377	1.20431	1.18104	1.17846	1.16089	1.14007	1.13008	1.13409	1.11483	1.12229	1.14777	1.1395	1.15189
18.5	0.58107	0.62248	0.70221	0.74541	0.83258	0.92678	1.04464	1.17002	1.32697	1.49709	1.67299	1.86241	2.01236	2.19186	2.24725	3.3424	1.55993	1.48353	1.43669	1.37524	1.46908	1.40404	1.50089	1.44282	1.41907	1.47004	1.42256	1.38767	1.35454	1.30529	1.32711	1.28411	1.30458	1.24275	1.23217	1.19873	1.21765	1.18483	1.15864	1.15842	1.15454	1.12363	1.11292	1.12571	1.10002	1.1166	1.12937	1.13636	1.14102
18.75	0.6004	0.64178	0.7347	0.78043	0.87608	0.97383	1.09897	1.23179	1.38752	1.58029	1.74991	1.93682	2.08434	2.25007	2.31955	3.34985	1.50555	1.45098	1.41346	1.3591	1.42639	1.40383	1.43058	1.42447	1.40638	1.43524	1.39434	1.38142	1.33402	1.26609	1.30771	1.26517	1.27258	1.21733	1.20255	1.17167	1.2075	1.16421	1.13681	1.13616	1.14	1.10965	1.0968	1.11206	1.08492	1.11008	1.12374	1.11841	1.11741
19	0.62203	0.66453	0.77029	0.81776	0.9216	1.02619	1.15304	1.29764	1.45272	1.66436	1.82583	2.00989	2.16121	2.31292	2.39085	3.34748	1.45857	1.42815	1.39701	1.37731	1.41108	1.39271	1.35583	1.38561	1.40295	1.4086	1.36977	1.37826	1.31522	1.2443	1.28652	1.24418	1.23808	1.20011	1.17269	1.15669	1.19335	1.14331	1.12354	1.11502	1.11436	1.09487	1.0842	1.09084	1.07211	1.08867	1.12735	1.0983	1.08155
19.25	0.64475	0.69451	0.80453	0.85964	0.97045	1.08096	1.20868	1.36722	1.52471	1.74568	1.90209	2.07953	2.23843	2.3798	2.45963	3.3338	1.41682	1.40894	1.38245	1.39912	1.39511	1.3757	1.30871	1.35015	1.39347	1.3932	1.34699	1.36901	1.29665	1.2325	1.25663	1.22366	1.2035	1.18559	1.14366	1.14811	1.17714	1.12908	1.11686	1.09617	1.08471	1.07479	1.07384	1.07931	1.05883	1.07124	1.12499	1.06775	1.04893
19.5	0.6638	0.72951	0.83528	0.90461	1.01949	1.1374	1.2677	1.43977	1.6039	1.82434	1.9788	2.14711	2.31367	2.44645	2.52323	3.30459	1.37291	1.38293	1.37488	1.39771	1.36	1.35498	1.30344	1.34351	1.37013	1.37723	1.32221	1.34642	1.27429	1.2166	1.22036	1.20775	1.17168	1.17166	1.12174	1.13959	1.15325	1.11803	1.10988	1.08308	1.05546	1.05642	1.06212	1.06895	1.04206	1.05253	1.11502	1.06011	1.02353
19.75	0.68436	0.76686	0.86281	0.95359	1.06931	1.19563	1.33223	1.51547	1.68832	1.90061	2.05657	2.21543	2.37966	2.50697	2.58393	3.27631	1.33056	1.35058	1.38461	1.37268	1.28308	1.35156	1.30817	1.36312	1.33984	1.35535	1.29913	1.31175	1.25135	1.18697	1.18773	1.19585	1.14406	1.15649	1.10864	1.12553	1.1214	1.10962	1.09801	1.07466	1.03582	1.04504	1.04855	1.06448	1.02888	1.04782	1.09226	1.04409	1.01201
20	0.70543	0.80021	0.89765	1.00094	1.11919	1.25758	1.40146	1.59266	1.77374	1.97451	2.133	2.28832	2.43609	2.56347	2.64058	3.25003	1.2944	1.31913	1.42358	1.34471	1.15855	1.33051	1.30522	1.37768	1.30742	1.32458	1.2811	1.27351	1.22717	1.15287	1.1667	1.18493	1.1225	1.14358	1.10296	1.11006	1.08573	1.09744	1.08607	1.06806	1.02897	1.04163	1.03498	1.0452	1.0175	1.03618	1.07934	1.04343	1.01075
20.25	0.7368	0.83189	0.93569	1.04943	1.17441	1.32435	1.47328	1.66974	1.85721	2.04603	2.20652	2.3667	2.48575	2.618	2.69101	3.22875	1.26965	1.29432	1.49657	1.335	1.05587	1.2952	1.2833	1.38814	1.27999	1.29698	1.26623	1.24153	1.20192	1.13376	1.15255	1.17226	1.10286	1.1302	1.09946	1.09266	1.05352	1.07874	1.07368	1.0544	1.02842	1.03594	1.02192	1.02585	1.01871	1.02882	1.0605	1.02012	1.00881
20.5	0.77115	0.86188	0.98495	1.0989	1.23251	1.39566	1.54711	1.7451	1.93791	2.11892	2.27981	2.44608	2.53443	2.6712	2.73355	3.203	1.24571	1.28755	1.58198	1.33132	1.04329	1.24846	1.26265	1.38561	1.25579	1.28231	1.25344	1.21345	1.17482	1.1386	1.13877	1.15302	1.09048	1.11497	1.09188	1.07245	1.02971	1.05909	1.05806	1.03782	1.02228	1.02311	1.00931	1.00382	1.01615	1.01303	1.04825	1.00989	1.00769
20.75	0.81088	0.89737	1.034	1.15107	1.29546	1.46747	1.62424	1.81876	2.01737	2.19354	2.35275	2.52191	2.58497	2.71907	2.7685	3.17495	1.2172	1.29767	1.61972	1.31139	1.1281	1.21556	1.25143	1.37578	1.24532	1.28468	1.23819	1.19431	1.1478	1.15178	1.12311	1.13087	1.08327	1.09363	1.08159	1.05273	1.01471	1.04309	1.03738	1.02032	1.00889	1.00527	0.99935	0.9984	1.0178	1.00981	1.02761	0.98807	1.00113
21	0.84698	0.93646	1.09049	1.20255	1.36217	1.53724	1.70363	1.89342	2.0969	2.26942	2.42383	2.59101	2.63816	2.76183	2.7988	3.14618	1.17665	1.32786	1.57046	1.27279	1.23695	1.20792	1.28409	1.33435	1.24492	1.27783	1.2174	1.1796	1.12456	1.15476	1.10577	1.10245	1.07949	1.07156	1.06585	1.03698	1.00156	1.03266	1.01968	1.00827	0.99507	0.98581	0.98532	0.99073	1.0085	0.99881	1.00963	0.98866	0.99781
21.25	0.88196	0.98153	1.14295	1.25565	1.43377	1.6029	1.78289	1.97094	2.17478	2.34525	2.48926	2.6532	2.69278	2.79788	2.82644	3.11705	1.1335	1.36083	1.44108	1.23274	1.28805	1.214	1.3598	1.28254	1.25229	1.25537	1.18998	1.16457	1.10913	1.1367	1.08853	1.07224	1.06942	1.052	1.04633	1.02576	0.98954	1.02324	1.00555	1.00092	0.98894	0.9677	0.97325	0.98877	1.00732	0.98658	0.99607	0.98411	0.99468
21.5	0.91507	1.03149	1.19771	1.31297	1.51013	1.6685	1.86079	2.05048	2.24798	2.42008	2.5493	2.70614	2.74427	2.83022	2.8554	3.07909	1.09121	1.35791	1.29582	1.21326	1.23657	1.20996	1.40509	1.25745	1.25161	1.21038	1.15958	1.14519	1.1012	1.11022	1.07091	1.0468	1.05406	1.03705	1.02702	1.01439	0.9795	1.01231	0.99717	0.9963	0.98701	0.9534	0.96687	0.97933	0.99609	0.97319	0.99332	0.98403	0.9957
21.75	0.95111	1.0857	1.24874	1.37671	1.58702	1.73965	1.93775	2.12829	2.31887	2.49312	2.60315	2.75146	2.79054	2.85911	2.88183	3.0323	1.05669	1.31168	1.19651	1.23676	1.11313	1.20266	1.36584	1.25745	1.23584	1.16094	1.13166	1.12568	1.09618	1.07706	1.05265	1.03296	1.03133	1.02806	1.01081	0.99992	0.97435	0.99446	0.98818	0.98738	0.98137	0.94643	0.97134	0.97301	0.98785	0.96151	0.98502	0.97102	0.99441
22	0.99049	1.14934	1.30678	1.44925	1.65795	1.81853	2.01644	2.20634	2.39123	2.56572	2.65586	2.78927	2.82488	2.8861	2.90801	2.99082	1.03025	1.25386	1.14993	1.27757	0.99704	1.20877	1.2675	1.22964	1.20606	1.12418	1.11002	1.10099	1.08566	1.04269	1.02664	1.02301	1.00814	1.01706	0.9973	0.98311	0.96781	0.97585	0.97676	0.97811	0.96641	0.94599	0.97539	0.9639	0.96686	0.95616	0.96818	0.95513	0.98337
22.25	1.03357	1.21103	1.36983	1.52728	1.72348	1.90322	2.09728	2.28516	2.46523	2.63724	2.70781	2.82173	2.84652	2.90698	2.93081	2.95974	1.01079	1.19251	1.11683	1.32466	0.97453	1.2317	1.17811	1.14923	1.17104	1.11036	1.09907	1.0705	1.06753	1.00931	0.99408	1.01119	0.99048	0.99861	0.98564	0.96747	0.96139	0.96141	0.96183	0.96999	0.9491	0.95284	0.97254	0.96142	0.94803	0.9419	0.94441	0.94055	0.95927
22.5	1.08502	1.26993	1.43948	1.61004	1.79159	1.98999	2.17895	2.36434	2.53831	2.7049	2.76006	2.85108	2.8585	2.91964	2.95257	2.9345	0.99165	1.1446	1.08757	1.36461	1.0482	1.28958	1.14316	1.05451	1.13568	1.10654	1.09354	1.03576	1.04432	0.9861	0.9709	0.99197	0.98119	0.96782	0.97409	0.95397	0.95209	0.95424	0.94486	0.96219	0.93629	0.95856	0.95475	0.95866	0.93078	0.9403	0.91576	0.92507	0.92128
22.75	1.14297	1.31802	1.50955	1.69349	1.86564	2.07629	2.25832	2.44366	2.60835	2.7681	2.80879	2.88103	2.87362	2.92369	2.97055	2.89875	0.95822	1.12677	1.07066	1.36997	1.13742	1.33035	1.16283	1.01574	1.10934	1.10199	1.08992	1.00417	1.01652	0.9769	0.96512	0.97251	0.97471	0.93292	0.9573	0.94216	0.94071	0.94969	0.92633	0.94971	0.93209	0.95417	0.93461	0.95048	0.91913	0.93349	0.90794	0.91627	0.89251
23	1.20313	1.36588	1.5782	1.77498	1.94774	2.15847	2.336	2.5208	2.67479	2.82392	2.8517	2.90958	2.89458	2.92239	2.98714	2.85009	0.91285	1.12912	1.07981	1.32537	1.16564	1.32413	1.21565	1.07168	1.09279	1.08408	1.08506	0.98562	0.98688	0.97774	0.97114	0.95707	0.95954	0.90308	0.93866	0.93242	0.92911	0.94476	0.91175	0.93136	0.93194	0.93931	0.92182	0.94244	0.91682	0.95216	0.90848	0.9029	0.87596
23.25	1.25689	1.41682	1.64469	1.84602	2.03219	2.2332	2.41267	2.59276	2.73802	2.87164	2.88513	2.93545	2.92082	2.92577	3.00212	2.78688	0.87659	1.1299	1.13116	1.2003	1.13286	1.25685	1.30637	1.158	1.07897	1.0537	1.07341	0.98203	0.96094	0.97023	0.96939	0.94334	0.93305	0.89141	0.91412	0.92609	0.91653	0.93547	0.90061	0.91488	0.92738	0.91811	0.92062	0.93525	0.91388	0.95042	0.91559	0.89745	0.87574
23.5	1.30769	1.48231	1.70857	1.9146	2.11486	2.30366	2.48841	2.6597	2.79627	2.9102	2.91122	2.95842	2.94301	2.93233	3.01681	2.72017	0.88517	1.11156	1.19823	1.02846	1.07965	1.16252	1.37976	1.21259	1.07415	1.02809	1.04847	0.98479	0.94114	0.95448	0.94526	0.92597	0.903	0.88873	0.8932	0.92126	0.90409	0.92272	0.8929	0.90848	0.91431	0.89303	0.92309	0.94089	0.92024	0.94801	0.91708	0.88559	0.87596
23.75	1.35425	1.55037	1.77214	1.98087	2.1953	2.3727	2.5621	2.7206	2.84897	2.94137	2.93565	2.97882	2.95437	2.93975	3.02582	2.65486	0.92168	1.06324	1.22008	0.89514	1.0393	1.08265	1.39022	1.19864	1.09039	1.01106	1.01674	0.98496	0.92774	0.93822	0.90282	0.9048	0.88879	0.88894	0.88353	0.91405	0.89655	0.90868	0.88868	0.91007	0.90021	0.87076	0.92524	0.94867	0.91933	0.91324	0.91556	0.87695	0.87916
24	1.40642	1.62073	1.83731	2.05692	2.27628	2.44332	2.63215	2.77682	2.89764	2.9647	2.96051	2.99917	2.95542	2.93997	3.02472	2.59793	0.94692	1.00942	1.14271	0.86838	1.02463	1.0561	1.30133	1.13734	1.1309	0.99718	0.98051	0.97994	0.91963	0.92942	0.86045	0.88336	0.88583	0.88403	0.88305	0.90367	0.89167	0.89303	0.88517	0.90734	0.88952	0.85757	0.92252	0.94429	0.93514	0.88977	0.90637	0.86679	0.87246
24.25	1.4619	1.68925	1.91052	2.1384	2.35569	2.51602	2.69857	2.8329	2.94511	2.98751	2.98342	3.01522	2.94831	2.93812	3.01501	2.54878	0.93565	0.98572	0.97833	0.93053	1.04498	1.0566	1.16312	1.06164	1.15646	0.97606	0.94305	0.96376	0.913	0.92046	0.83155	0.86634	0.88689	0.8758	0.88337	0.88878	0.88061	0.8765	0.88003	0.89049	0.88316	0.85505	0.91995	0.9246	0.93779	0.86927	0.89254	0.8598	0.86389
24.5	1.52408	1.76262	1.99268	2.22356	2.43201	2.58911	2.76291	2.88905	2.98861	3.0166	2.99825	3.02271	2.94102	2.92932	2.99901	2.50372	0.89948	1.00176	0.81227	1.01605	1.07463	1.06335	1.05253	1.01394	1.1424	0.95315	0.91116	0.95082	0.90645	0.90256	0.82233	0.85316	0.87792	0.86458	0.87914	0.8728	0.8649	0.85749	0.87141	0.86513	0.87914	0.86405	0.91937	0.90299	0.94353	0.87834	0.87961	0.86291	0.85823
24.75	1.59188	1.84195	2.07752	2.30746	2.50401	2.6615	2.82606	2.94243	3.02637	3.05361	3.00433	3.01785	2.93877	2.92009	2.98305	2.45551	0.86427	1.04972	0.69909	1.05526	1.08083	1.0779	1.0192	0.98933	1.08362	0.93865	0.88403	0.94655	0.89805	0.87373	0.83158	0.84042	0.86401	0.85252	0.87111	0.85906	0.8422	0.83648	0.86048	0.84523	0.87409	0.87354	0.9132	0.88764	0.92577	0.89255	0.87163	0.86755	0.85764
25	1.66243	1.92086	2.15485	2.39227	2.57236	2.73263	2.88294	2.98987	3.05538	3.09071	3.00722	3.00333	2.94228	2.90105	2.9644	2.40513	0.84426	1.10496	0.6561	1.05311	1.05622	1.11376	1.04092	0.97223	1.01442	0.93804	0.87071	0.94486	0.88301	0.84976	0.84456	0.82822	0.84586	0.83653	0.85983	0.84735	0.82	0.81867	0.84764	0.8382	0.86605	0.87539	0.90397	0.88504	0.91241	0.89613	0.87205	0.87735	0.86685
25.25	1.726	1.99363	2.21952	2.47581	2.64164	2.80137	2.93317	3.02833	3.07795	3.11742	3.01537	2.98218	2.94108	2.87608	2.94528	2.34787	0.82937	1.12606	0.68071	1.04084	1.02192	1.19593	1.08953	0.95548	0.97038	0.9443	0.86647	0.93984	0.86237	0.84147	0.84854	0.81718	0.83297	0.82052	0.84827	0.83496	0.80186	0.81	0.83373	0.83891	0.85577	0.86947	0.89058	0.88525	0.89683	0.89579	0.87815	0.8659	0.86595
25.5	1.78651	2.0555	2.2751	2.5492	2.71444	2.86231	2.97639	3.05965	3.09615	3.12721	3.02515	2.96396	2.93439	2.84491	2.92242	2.28334	0.80564	1.10166	0.76149	1.03308	1.0167	1.28191	1.1148	0.94237	0.94445	0.94216	0.8654	0.93092	0.84256	0.84465	0.84038	0.8087	0.81753	0.81397	0.82852	0.82349	0.79413	0.80502	0.81816	0.83727	0.84282	0.86694	0.88051	0.88348	0.89639	0.87787	0.87491	0.85336	0.85061
25.75	1.85499	2.12106	2.32832	2.61769	2.78354	2.91537	3.01949	3.08921	3.11288	3.12484	3.03041	2.95363	2.91563	2.81677	2.90754	2.21102	0.79212	1.0706	0.85921	1.03241	1.02744	1.32923	1.10246	0.93771	0.91176	0.91909	0.85592	0.91561	0.82909	0.8473	0.82822	0.80202	0.80083	0.81276	0.80574	0.81391	0.79471	0.80172	0.80564	0.82895	0.83128	0.86953	0.87592	0.87898	0.89193	0.88361	0.87253	0.84118	0.82943
26	1.9408	2.18685	2.38332	2.6789	2.84127	2.96023	3.06243	3.11816	3.12596	3.11868	3.02423	2.94999	2.89224	2.79273	2.8985	2.13808	0.78383	1.07179	0.95761	1.032	1.04734	1.28502	1.0632	0.92707	0.86486	0.88102	0.84247	0.89877	0.82126	0.83957	0.81809	0.79667	0.77874	0.81052	0.78413	0.80924	0.80485	0.795	0.79893	0.81909	0.82481	0.87577	0.87722	0.87365	0.88219	0.88161	0.86073	0.85129	0.81414
26.25	2.02494	2.26135	2.44341	2.7516	2.8885	3.00082	3.10274	3.14572	3.1364	3.10894	3.00506	2.94483	2.86462	2.77416	2.8929	2.06625	0.77624	1.09764	1.02121	1.02072	1.04709	1.17567	1.01809	0.8787	0.82774	0.84598	0.82652	0.87948	0.81559	0.8263	0.81263	0.79102	0.75986	0.79926	0.77021	0.80816	0.81465	0.78817	0.79827	0.81407	0.82259	0.87419	0.8752	0.86693	0.87169	0.90391	0.855	0.8578	0.81323
26.5	2.09591	2.33029	2.50639	2.8202	2.93049	3.03934	3.13308	3.16919	3.14295	3.09672	2.97863	2.93255	2.83855	2.76041	2.8776	2.00004	0.76398	1.08964	1.05964	1.00303	1.0363	1.06177	0.97981	0.82424	0.81949	0.82643	0.82017	0.85395	0.80392	0.81543	0.8075	0.78771	0.74534	0.78078	0.76472	0.80399	0.81632	0.78391	0.80125	0.81206	0.82396	0.86419	0.87059	0.85991	0.8595	0.89051	0.8472	0.8569	0.81495
26.75	2.14045	2.39052	2.57547	2.88675	2.97341	3.07666	3.15521	3.18878	3.14669	3.07979	2.94862	2.91118	2.80938	2.74452	2.84927	1.93935	0.76123	1.0056	1.08221	0.98268	1.01018	1.0246	0.93167	0.79085	0.85528	0.82104	0.82053	0.83017	0.78452	0.80989	0.80113	0.78189	0.73985	0.7629	0.76402	0.79031	0.80785	0.78592	0.80432	0.81033	0.83105	0.8504	0.86221	0.85869	0.86893	0.88475	0.84983	0.83855	0.81675
27	2.17451	2.43815	2.63931	2.93383	3.01269	3.10951	3.16992	3.20201	3.14636	3.05987	2.91961	2.88664	2.77979	2.72487	2.80719	1.8915	0.76479	0.89805	1.08639	0.9679	0.98563	1.03753	0.84295	0.80456	0.88741	0.82185	0.81938	0.81575	0.76255	0.80245	0.79965	0.7714	0.73735	0.75152	0.76303	0.76826	0.79408	0.7885	0.80631	0.80488	0.84344	0.84391	0.85075	0.86377	0.87223	0.86329	0.84679	0.82264	0.81189
27.25	2.21198	2.48304	2.69899	2.98107	3.04466	3.13715	3.18144	3.20877	3.14031	3.03889	2.89311	2.864	2.74611	2.69527	2.76157	1.8562	0.77559	0.84123	1.0826	0.95529	0.95367	1.06127	0.75069	0.85271	0.89475	0.81702	0.80764	0.80946	0.74942	0.79454	0.80063	0.75808	0.73459	0.74723	0.75511	0.74381	0.7793	0.78724	0.80563	0.7975	0.85238	0.83982	0.8419	0.87328	0.88618	0.86991	0.85902	0.82033	0.80469
27.5	2.25684	2.53044	2.75081	3.0241	3.07086	3.16027	3.19076	3.20324	3.12596	3.02169	2.87296	2.84101	2.71502	2.66606	2.71339	1.82243	0.78659	0.83293	1.06796	0.93782	0.91434	1.07084	0.72649	0.91245	0.8709	0.80671	0.78588	0.7996	0.75172	0.79454	0.79203	0.74925	0.73071	0.74799	0.74638	0.72536	0.77218	0.77801	0.80407	0.78845	0.85286	0.83659	0.83477	0.88208	0.87704	0.86989	0.85845	0.82734	0.79859
27.75	2.30649	2.582	2.80672	3.07255	3.10249	3.17735	3.19616	3.18781	3.10518	3.00416	2.85374	2.81525	2.69453	2.63566	2.66402	1.78103	0.79897	0.83767	1.03157	0.91098	0.86624	1.09393	0.79877	0.95559	0.84834	0.79399	0.76646	0.78446	0.76332	0.80087	0.77148	0.74152	0.73062	0.74972	0.737	0.72117	0.7724	0.7637	0.80417	0.78228	0.84415	0.83335	0.82784	0.88154	0.87399	0.8665	0.85423	0.82776	0.79363
28	2.36104	2.63475	2.8583	3.12025	3.13492	3.18849	3.19533	3.16621	3.08109	2.98436	2.83605	2.78049	2.67933	2.60731	2.61294	1.73127	0.81194	0.83298	0.97943	0.89358	0.83856	1.11197	0.92074	1.03002	0.83163	0.78468	0.75636	0.75772	0.77258	0.8037	0.74834	0.73341	0.73517	0.74787	0.73647	0.72721	0.77491	0.75126	0.80546	0.77871	0.83165	0.83101	0.82162	0.87095	0.85638	0.85082	0.83527	0.81838	0.79014
28.25	2.42141	2.67875	2.90645	3.16612	3.16212	3.19063	3.18728	3.14461	3.05799	2.95908	2.81361	2.73986	2.66338	2.5703	2.56857	1.67922	0.81444	0.80499	0.88335	0.89517	0.83545	1.10384	1.01292	1.10637	0.81968	0.77753	0.75238	0.73421	0.77325	0.79201	0.73562	0.72674	0.73886	0.74069	0.73856	0.7337	0.77339	0.74969	0.80231	0.78187	0.82079	0.83157	0.8147	0.85705	0.85071	0.83693	0.81968	0.79797	0.78917
28.5	2.48063	2.72346	2.94307	3.20921	3.17769	3.18756	3.17605	3.12371	3.03551	2.93087	2.78703	2.69588	2.6373	2.52841	2.52857	1.62563	0.80009	0.78571	0.75636	0.90899	0.80757	1.04253	1.02863	1.12062	0.80767	0.7687	0.74199	0.72495	0.7702	0.76539	0.73816	0.72856	0.73528	0.73268	0.7412	0.73363	0.76749	0.75222	0.79352	0.78804	0.81424	0.8295	0.81067	0.84318	0.83174	0.84166	0.80745	0.7853	0.79262
28.75	2.53177	2.76864	2.97976	3.23762	3.18522	3.18375	3.16384	3.10447	3.01409	2.90346	2.75582	2.65621	2.60124	2.48753	2.49541	1.57425	0.76602	0.7799	0.71301	0.91896	0.7363	0.95888	0.98394	1.04927	0.79576	0.75582	0.72325	0.73291	0.76783	0.73251	0.74234	0.73874	0.71568	0.72663	0.73412	0.72744	0.75914	0.75217	0.7793	0.79337	0.80761	0.82222	0.80978	0.83753	0.82591	0.8401	0.80213	0.77965	0.80294
29	2.56509	2.81361	3.0167	3.25763	3.18792	3.18283	3.15421	3.08544	2.98781	2.87721	2.7246	2.61519	2.55577	2.45058	2.46235	1.52158	0.73084	0.76196	0.7596	0.91393	0.67387	0.90913	0.92572	0.90852	0.78914	0.74491	0.69854	0.74697	0.76511	0.70705	0.73285	0.74416	0.68924	0.72237	0.72761	0.72295	0.74913	0.74718	0.76137	0.79301	0.8048	0.81477	0.81372	0.83985	0.8228	0.84687	0.80336	0.78568	0.81477
29.25	2.5888	2.85037	3.04636	3.26069	3.19129	3.17868	3.13968	3.06299	2.95532	2.84697	2.6904	2.57463	2.51457	2.41422	2.42591	1.47178	0.70621	0.70506	0.82288	0.89489	0.70733	0.9145	0.88098	0.77206	0.76364	0.73485	0.68073	0.77572	0.7567	0.69161	0.71242	0.73255	0.66841	0.71597	0.71925	0.72521	0.73468	0.73965	0.74672	0.79077	0.80717	0.81309	0.81662	0.84604	0.83635	0.82453	0.80783	0.7878	0.81409
29.5	2.6017	2.8702	3.05668	3.26572	3.18963	3.16912	3.11556	3.03531	2.91529	2.80788	2.65314	2.53304	2.47609	2.3721	2.36701	1.4194	0.70325	0.64902	0.87031	0.84326	0.76445	0.93328	0.82953	0.72729	0.71112	0.72101	0.67662	0.80488	0.74792	0.69272	0.69084	0.70721	0.66478	0.70798	0.71528	0.73156	0.71774	0.73243	0.7355	0.79041	0.80975	0.81504	0.82536	0.85121	0.85271	0.81883	0.82069	0.79053	0.80826
29.75	2.61856	2.8827	3.04835	3.25815	3.18823	3.15307	3.08271	3.00356	2.87265	2.76318	2.61096	2.49696	2.44545	2.32926	2.28397	1.36822	0.71187	0.66103	0.89474	0.73976	0.74718	0.92326	0.74154	0.77634	0.64785	0.7043	0.68382	0.81357	0.73887	0.70754	0.67792	0.68117	0.67311	0.69905	0.70948	0.73883	0.70572	0.72796	0.73123	0.7961	0.81217	0.81945	0.83597	0.84967	0.86124	0.80639	0.82249	0.79071	0.79416
30	2.63065	2.88858	3.0341	3.25107	3.1879	3.13408	3.05139	2.97121	2.83069	2.71359	2.56751	2.46654	2.40977	2.28169	2.18928	1.32032	0.71916	0.74572	0.90499	0.63635	0.63432	0.86542	0.62291	0.80984	0.62649	0.69156	0.69348	0.79077	0.74642	0.72829	0.67774	0.66053	0.6842	0.69557	0.70609	0.7453	0.70512	0.72613	0.73667	0.80309	0.81513	0.81891	0.84514	0.84043	0.85881	0.8297	0.82048	0.78961	0.79044
30.25	2.64837	2.90258	3.02295	3.22833	3.1864	3.11757	3.02571	2.93802	2.79638	2.66761	2.52911	2.44184	2.36916	2.24216	2.11697	1.28588	0.68668	0.81967	0.90934	0.62945	0.5249	0.80061	0.54619	0.80787	0.65792	0.68928	0.69369	0.74785	0.7622	0.74853	0.68195	0.65099	0.68309	0.69597	0.70469	0.74393	0.71444	0.72744	0.74917	0.80572	0.81746	0.81247	0.84983	0.83359	0.8445	0.84527	0.81117	0.79357	0.7856
30.5	2.66945	2.90697	3.01804	3.2081	3.17151	3.10186	3.00711	2.90124	2.76455	2.62562	2.49649	2.41622	2.32019	2.20125	2.08237	1.25736	0.61702	0.82138	0.8945	0.76801	0.47581	0.78821	0.55136	0.76605	0.7164	0.70398	0.68348	0.70731	0.7647	0.75591	0.68386	0.65241	0.6746	0.69605	0.70604	0.73134	0.72425	0.73359	0.76272	0.80243	0.81513	0.80397	0.84803	0.83496	0.84183	0.86863	0.81139	0.79463	0.79115
30.75	2.69214	2.91624	3.01737	3.18344	3.14603	3.07866	2.98838	2.85665	2.7294	2.59099	2.465	2.3825	2.27377	2.16767	2.06898	1.22655	0.55574	0.76617	0.87048	0.95536	0.45223	0.8451	0.62916	0.71641	0.75916	0.72163	0.67034	0.68345	0.74607	0.74588	0.68049	0.66387	0.65796	0.69351	0.70542	0.71124	0.72851	0.74178	0.77754	0.79554	0.80607	0.7979	0.85063	0.84359	0.84078	0.86115	0.80623	0.80439	0.79658
31	2.7115	2.91664	3.0193	3.1705	3.11131	3.04857	2.95996	2.80931	2.68576	2.55775	2.42864	2.34147	2.23178	2.12827	2.04879	1.18574	0.56171	0.72309	0.83615	1.06797	0.44918	0.91575	0.72108	0.67513	0.78961	0.72844	0.6545	0.67499	0.72833	0.72135	0.66822	0.68315	0.64361	0.68813	0.70478	0.69237	0.72496	0.75183	0.7872	0.78703	0.79465	0.79658	0.85121	0.84911	0.85106	0.85745	0.8158	0.80931	0.80306
31.25	2.72447	2.92707	3.02354	3.1554	3.07964	3.0115	2.92229	2.76391	2.63693	2.52596	2.38995	2.29465	2.19942	2.08951	2.00917	1.14223	0.62963	0.74326	0.7681	1.0591	0.51265	0.94779	0.84658	0.68517	0.86447	0.70973	0.63034	0.68131	0.72805	0.6932	0.65233	0.70296	0.63624	0.68504	0.71106	0.67644	0.72118	0.75931	0.78919	0.78083	0.78951	0.80389	0.86073	0.84757	0.85391	0.84481	0.81841	0.82585	0.80639
31.5	2.72351	2.93102	3.02459	3.14602	3.0523	2.9688	2.88113	2.72172	2.58757	2.48938	2.34962	2.24781	2.17059	2.04264	1.96632	1.0973	0.70459	0.78272	0.72185	0.97388	0.6415	0.95945	1.01414	0.72799	0.97242	0.66095	0.60871	0.69708	0.74703	0.67235	0.64125	0.71957	0.64037	0.68432	0.71956	0.66119	0.72805	0.76086	0.78203	0.7772	0.79303	0.8195	0.85786	0.83933	0.85924	0.83882	0.82763	0.82809	0.80018
31.75	2.72038	2.93252	3.02327	3.13439	3.02585	2.91911	2.84332	2.67839	2.54415	2.45316	2.31111	2.20172	2.14017	1.9982	1.92379	1.05573	0.74245	0.78033	0.75502	0.87253	0.83553	1.02195	1.15882	0.77836	1.05171	0.60228	0.60034	0.70743	0.75622	0.66498	0.64082	0.72881	0.64568	0.68441	0.72753	0.65074	0.73984	0.75835	0.77219	0.77909	0.80143	0.83825	0.85435	0.83602	0.85464	0.83591	0.82692	0.83496	0.79493
32	2.70879	2.91892	3.01433	3.11522	2.99284	2.86498	2.80467	2.6358	2.50637	2.41726	2.2718	2.15776	2.09687	1.9492	1.88546	1.02453	0.75019	0.73834	0.84533	0.81896	1.04715	1.14298	1.19189	0.8046	1.03232	0.57404	0.61028	0.69947	0.73643	0.66248	0.64838	0.72533	0.65167	0.68178	0.72242	0.65442	0.746	0.75901	0.76665	0.78661	0.81294	0.85092	0.84114	0.83547	0.85261	0.83668	0.82958	0.8382	0.7911
32.25	2.69913	2.90108	2.99725	3.07843	2.95621	2.81203	2.76355	2.59306	2.47173	2.37878	2.23396	2.11898	2.04456	1.89967	1.84063	1.00728	0.75138	0.72121	0.92278	0.78619	1.1666	1.30939	1.07703	0.80926	0.9161	0.58047	0.62874	0.67401	0.7152	0.66342	0.65695	0.70661	0.65099	0.68109	0.70902	0.67575	0.73902	0.7625	0.77251	0.8012	0.83056	0.85769	0.83868	0.84197	0.84008	0.841	0.82703	0.85263	0.79446
32.5	2.685	2.88024	2.9681	3.02857	2.91735	2.77141	2.71163	2.554	2.43641	2.3336	2.19478	2.08811	1.98986	1.84952	1.79161	1.00467	0.75437	0.75785	0.94422	0.71047	1.13209	1.45679	0.84898	0.80145	0.77243	0.5946	0.64415	0.65114	0.72203	0.66703	0.66564	0.68267	0.65123	0.68377	0.68836	0.70587	0.72508	0.76298	0.78192	0.81896	0.84869	0.85842	0.8437	0.84764	0.83511	0.84084	0.83105	0.86273	0.80037
32.75	2.68045	2.85844	2.93496	2.97274	2.87309	2.74309	2.6556	2.51385	2.39503	2.27929	2.15725	2.06354	1.93603	1.8032	1.7357	0.99778	0.76641	0.81412	0.90797	0.57739	0.99962	1.44691	0.61378	0.78467	0.69935	0.58443	0.64832	0.6439	0.74658	0.6784	0.67269	0.66167	0.65235	0.69058	0.67256	0.73147	0.7131	0.75631	0.78846	0.83495	0.85687	0.85875	0.86206	0.85642	0.83474	0.84401	0.83284	0.86089	0.80527
33	2.68006	2.83732	2.89855	2.92242	2.82943	2.71854	2.60138	2.47203	2.34702	2.22015	2.11811	2.03301	1.8873	1.76551	1.6782	0.9752	0.78619	0.85046	0.87068	0.45481	0.90105	1.20985	0.46355	0.80701	0.68739	0.5531	0.64615	0.64944	0.76026	0.69427	0.67106	0.64943	0.65562	0.69409	0.65834	0.74472	0.71373	0.74558	0.78621	0.83512	0.85407	0.85899	0.88163	0.86358	0.84715	0.84095	0.83282	0.85092	0.79998
33.25	2.69107	2.81452	2.86467	2.87999	2.77949	2.69361	2.55353	2.42719	2.29683	2.16259	2.07783	1.99417	1.83955	1.73214	1.62406	0.93079	0.79816	0.85075	0.85695	0.49004	0.90487	0.90809	0.41691	0.89217	0.70827	0.52542	0.64198	0.66175	0.74612	0.70985	0.66323	0.64223	0.65575	0.6902	0.65172	0.74456	0.72158	0.74281	0.78319	0.81933	0.84779	0.85966	0.89899	0.87269	0.86385	0.84486	0.83786	0.83942	0.79868
33.5	2.69014	2.7887	2.83228	2.83915	2.73398	2.66507	2.50982	2.38664	2.25022	2.11644	2.03807	1.94138	1.80238	1.70313	1.57639	0.88458	0.80468	0.83156	0.84743	0.66242	0.92393	0.74558	0.47435	1.04005	0.71966	0.52967	0.64222	0.67412	0.71289	0.7126	0.6581	0.63894	0.65754	0.67615	0.64974	0.73476	0.73139	0.74927	0.78069	0.7977	0.84347	0.86261	0.9112	0.88135	0.88697	0.83723	0.83918	0.84735	0.79922
33.75	2.6832	2.76774	2.79954	2.80005	2.68953	2.63099	2.47149	2.34302	2.20512	2.07483	1.99802	1.87957	1.7738	1.66645	1.53729	0.84214	0.81134	0.79502	0.8382	0.83567	0.8506	0.78447	0.59446	1.20276	0.69242	0.55872	0.65087	0.67619	0.68394	0.71101	0.66163	0.64335	0.65912	0.65995	0.65615	0.72244	0.73794	0.75983	0.78104	0.78676	0.84317	0.86564	0.9089	0.89178	0.90533	0.83995	0.83685	0.84706	0.80624
34	2.65273	2.7414	2.76939	2.76477	2.65026	2.59268	2.43016	2.29515	2.1619	2.03646	1.95888	1.81492	1.75302	1.62469	1.5018	0.80824	0.83611	0.76689	0.83079	0.96926	0.68399	0.88912	0.61273	1.3048	0.66991	0.59887	0.66326	0.67011	0.67519	0.70175	0.67661	0.65666	0.66211	0.65299	0.67101	0.71763	0.74164	0.76648	0.7797	0.78927	0.84498	0.86688	0.90261	0.90349	0.92335	0.84369	0.82343	0.8501	0.81485
34.25	2.61463	2.71493	2.7377	2.72905	2.60585	2.54552	2.37755	2.23884	2.11949	1.9938	1.91869	1.75885	1.72201	1.57401	1.47284	0.76996	0.89214	0.76993	0.83433	1.05978	0.50996	0.88689	0.47334	1.27869	0.70137	0.61964	0.67107	0.65755	0.6737	0.6913	0.6914	0.67379	0.66367	0.66048	0.68948	0.71993	0.74215	0.76552	0.78081	0.80035	0.84906	0.86781	0.89075	0.90804	0.92954	0.86105	0.81788	0.84222	0.81466
34.5	2.56587	2.67434	2.69661	2.68505	2.56535	2.49333	2.31241	2.18018	2.08241	1.95353	1.87689	1.71522	1.68333	1.53046	1.44324	0.73058	0.94974	0.79201	0.85308	1.08625	0.44556	0.80552	0.27195	1.14603	0.79674	0.61191	0.67472	0.64504	0.67396	0.68279	0.69879	0.69196	0.66343	0.67693	0.7013	0.72773	0.74648	0.75712	0.78487	0.81008	0.85582	0.87499	0.8905	0.90302	0.9266	0.87718	0.82047	0.84838	0.82232
34.75	2.51803	2.63447	2.64245	2.62826	2.52448	2.43497	2.24579	2.12533	2.04741	1.91302	1.828	1.68121	1.63213	1.49791	1.42176	0.69367	0.97305	0.7835	0.8969	1.02957	0.55161	0.79806	0.25963	0.98211	0.87937	0.59449	0.68432	0.62564	0.68372	0.68426	0.70071	0.70382	0.66347	0.69122	0.70034	0.72824	0.7539	0.74887	0.79546	0.81738	0.86088	0.88664	0.8933	0.88801	0.91358	0.89236	0.84517	0.85024	0.84159
35	2.47767	2.60009	2.58312	2.56988	2.48084	2.37089	2.1902	2.07847	2.0135	1.87594	1.77884	1.64662	1.57953	1.46867	1.39831	0.67349	0.98703	0.74013	0.96201	0.96857	0.75499	0.88076	0.55397	0.87186	0.91021	0.61023	0.70906	0.59726	0.69441	0.69106	0.70126	0.7069	0.67258	0.69568	0.69409	0.72208	0.76114	0.74414	0.80787	0.82364	0.86503	0.90222	0.90145	0.87632	0.90346	0.89948	0.86957	0.86164	0.86361
35.25	2.44071	2.58477	2.52781	2.50909	2.42294	2.29891	2.15202	2.03235	1.97087	1.83327	1.72802	1.60466	1.52389	1.43142	1.37085	0.66072	0.99727	0.67528	0.97657	1.0007	0.9008	0.95782	0.87671	0.83867	0.87566	0.62921	0.73248	0.57765	0.70354	0.70126	0.70211	0.70413	0.68772	0.69073	0.69085	0.707	0.76449	0.74648	0.82235	0.82721	0.8708	0.91136	0.90464	0.87489	0.89749	0.9041	0.88928	0.8613	0.87315
35.5	2.40526	2.56087	2.48239	2.45803	2.35744	2.2318	2.12181	1.98562	1.92054	1.78694	1.6809	1.55801	1.47306	1.38988	1.32474	0.64887	0.99217	0.63084	0.9174	1.07177	0.91595	0.98584	1.00435	0.83564	0.83751	0.61474	0.73568	0.5882	0.70575	0.70329	0.70127	0.70043	0.70136	0.68674	0.69568	0.69717	0.76247	0.75317	0.83552	0.82914	0.879	0.91199	0.90897	0.88624	0.90276	0.90972	0.89355	0.86449	0.85512
35.75	2.37576	2.51692	2.43904	2.42557	2.29665	2.17026	2.08813	1.94011	1.86346	1.7382	1.63703	1.50805	1.42289	1.35363	1.26383	0.63507	0.94745	0.60519	0.82416	1.13545	0.88344	0.95833	0.96233	0.8365	0.80492	0.56425	0.70758	0.62478	0.70812	0.7076	0.69629	0.70244	0.70476	0.68683	0.70529	0.69904	0.75378	0.76314	0.8437	0.83649	0.88369	0.90623	0.9128	0.90095	0.91863	0.91747	0.8929	0.86417	0.84378
36	2.35855	2.46409	2.39071	2.40402	2.2499	2.12089	2.04484	1.89878	1.8085	1.6935	1.60001	1.46152	1.37641	1.31889	1.19738	0.6262	0.85455	0.58623	0.77119	1.18933	0.92832	0.92156	0.90278	0.86746	0.81116	0.5262	0.66887	0.66362	0.70774	0.72278	0.68739	0.7094	0.69998	0.69022	0.71814	0.71746	0.74603	0.77563	0.84343	0.85089	0.88343	0.89779	0.91501	0.91981	0.94124	0.92285	0.88886	0.87214	0.8405
36.25	2.34544	2.42005	2.33945	2.37216	2.21266	2.0801	2.0044	1.85707	1.75839	1.65434	1.5649	1.42114	1.33393	1.28357	1.14627	0.62277	0.76541	0.59521	0.71487	1.19901	1.04097	0.85418	0.89436	0.92759	0.80725	0.55605	0.65079	0.68043	0.70705	0.74369	0.68383	0.71524	0.69745	0.69434	0.73069	0.73889	0.74511	0.78935	0.84023	0.86521	0.87837	0.89576	0.91978	0.93721	0.96341	0.91793	0.89518	0.88333	0.87956
36.5	2.32736	2.41803	2.29745	2.31099	2.17102	2.04456	1.96918	1.80672	1.71636	1.61682	1.53119	1.39071	1.29921	1.23749	1.11924	0.62623	0.73565	0.65272	0.60998	1.19103	1.15179	0.70262	0.8941	0.96526	0.75127	0.63691	0.66503	0.67575	0.6857	0.75723	0.69145	0.71657	0.70575	0.70221	0.7403	0.75575	0.75256	0.80378	0.83877	0.86951	0.87572	0.90287	0.92267	0.95517	0.97534	0.91802	0.90254	0.89705	0.90725
36.75	2.28843	2.41196	2.26681	2.2307	2.12695	2.00653	1.93469	1.7444	1.67517	1.57668	1.49394	1.36408	1.2735	1.19381	1.1007	0.62532	0.74305	0.72527	0.40879	1.19865	1.16091	0.53479	0.85159	0.96482	0.63643	0.69192	0.67405	0.67603	0.64384	0.75713	0.71758	0.71769	0.7209	0.71503	0.74443	0.76414	0.76955	0.81961	0.84112	0.85837	0.87794	0.91975	0.93337	0.97054	0.9736	0.91706	0.91286	0.90999	0.92814
37	2.24835	2.3914	2.23942	2.15194	2.08491	1.95747	1.88704	1.68114	1.63371	1.53042	1.45361	1.34095	1.25202	1.15124	1.08076	0.61698	0.73742	0.76053	0.33034	1.17434	1.0542	0.52757	0.73663	0.91803	0.54261	0.69363	0.6505	0.68744	0.60503	0.74881	0.74812	0.72491	0.73188	0.73614	0.74759	0.76896	0.79033	0.8363	0.84537	0.8435	0.88387	0.93684	0.94443	0.98005	0.96586	0.93217	0.91712	0.91257	0.92495
37.25	2.20414	2.31799	2.20926	2.10724	2.04715	1.902	1.82747	1.63139	1.58945	1.48869	1.41261	1.31616	1.22446	1.11013	1.04792	0.6058	0.71621	0.71809	0.53072	1.10953	0.9104	0.67146	0.53735	0.86739	0.52623	0.67944	0.61291	0.71307	0.60298	0.74506	0.75634	0.74411	0.7356	0.75793	0.75697	0.77547	0.80885	0.84682	0.84806	0.8383	0.89085	0.95161	0.96453	0.98644	0.96456	0.94315	0.92819	0.92371	0.92312
37.5	2.16795	2.24692	2.16148	2.06655	2.00453	1.84034	1.7703	1.59965	1.54229	1.44936	1.37726	1.28814	1.19077	1.06988	1.01819	0.60184	0.70467	0.58968	0.72607	1.06928	0.80899	0.78585	0.34081	0.85577	0.57898	0.67709	0.60227	0.75467	0.64472	0.7454	0.72431	0.77759	0.73318	0.77787	0.7694	0.78046	0.82135	0.84794	0.85395	0.8496	0.89953	0.96067	0.97667	0.98583	0.97198	0.9574	0.93484	0.93857	0.92003
37.75	2.1153	2.15621	2.1034	2.02924	1.9546	1.79698	1.72687	1.57829	1.49241	1.41464	1.3439	1.25719	1.15918	1.04127	0.98955	0.61406	0.72432	0.50102	0.79683	1.05327	0.78666	0.7522	0.44713	0.91908	0.6333	0.69795	0.63868	0.79718	0.69895	0.7438	0.67546	0.80664	0.7338	0.7927	0.77743	0.78746	0.82711	0.83752	0.86755	0.87224	0.91002	0.96478	0.99033	0.98839	0.99458	0.96351	0.94704	0.96177	0.92926
38	2.0611	2.10645	2.03862	1.9774	1.89673	1.76075	1.69216	1.55828	1.44627	1.37862	1.31091	1.22516	1.13337	1.02635	0.97034	0.63772	0.76049	0.54384	0.81392	1.00194	0.8155	0.69102	0.7109	0.99575	0.65637	0.73186	0.69297	0.81905	0.73859	0.74757	0.64603	0.81511	0.73959	0.80108	0.77888	0.7912	0.82471	0.83009	0.88429	0.89438	0.91795	0.96406	0.99685	0.98841	1.02301	0.97237	0.9406	0.96676	0.93185
38.25	1.9959	2.05591	1.98448	1.93224	1.84276	1.72845	1.65407	1.53009	1.40335	1.34242	1.2779	1.19312	1.11317	1.01822	0.94385	0.65567	0.79931	0.67782	0.84176	0.86908	0.84751	0.77238	0.8615	1.05401	0.68603	0.75942	0.72878	0.81651	0.75489	0.7611	0.65958	0.80012	0.75339	0.79753	0.77845	0.79688	0.82342	0.83279	0.89494	0.908	0.92595	0.96549	1.00517	1.00236	1.04858	0.98227	0.93965	0.96853	0.93465
38.5	1.94834	2.02298	1.93349	1.88411	1.79253	1.68537	1.60641	1.49144	1.36556	1.30487	1.24925	1.16341	1.09414	1.00876	0.91811	0.65873	0.81659	0.77907	0.91141	0.66866	0.82348	1.01568	0.91081	1.0526	0.7289	0.76604	0.74716	0.79657	0.76676	0.78281	0.69794	0.78643	0.76899	0.78736	0.7793	0.79981	0.82633	0.84648	0.89928	0.9178	0.938	0.97134	1.00639	1.0219	1.06481	1.00076	0.9374	0.95697	0.94245
38.75	1.90829	1.98156	1.89737	1.8431	1.74408	1.6418	1.55367	1.4446	1.33345	1.26999	1.2259	1.13085	1.07561	0.99486	0.89047	0.6504	0.82106	0.78506	1.00912	0.46053	0.8229	1.23987	0.91337	1.00448	0.7335	0.7452	0.77245	0.78446	0.77699	0.79523	0.73328	0.79772	0.78708	0.77756	0.78222	0.80313	0.8329	0.86328	0.89973	0.93274	0.95809	0.97941	1.00846	1.05223	1.06683	1.01965	0.95236	0.9712	0.94863
39	1.88742	1.93833	1.8525	1.79166	1.68697	1.59774	1.50484	1.39325	1.30685	1.23571	1.20571	1.09358	1.05564	0.9813	0.87316	0.64155	0.81161	0.73443	1.07217	0.17011	0.8756	1.31266	0.90483	0.89991	0.66855	0.68901	0.79312	0.79873	0.78836	0.79028	0.75583	0.83544	0.8003	0.77686	0.78544	0.80825	0.84195	0.87923	0.90654	0.95537	0.98207	0.99183	1.01075	1.07116	1.06659	1.03117	0.97014	0.97755	0.96311
39.25	1.8651	1.8839	1.80981	1.7355	1.63118	1.56487	1.46136	1.34979	1.2789	1.20319	1.1814	1.05901	1.03243	0.96826	0.86151	0.62956	0.79129	0.71501	1.0562	0.37264	0.93301	1.16657	0.90696	0.67066	0.63213	0.62067	0.7933	0.83968	0.80608	0.7753	0.77044	0.8655	0.80885	0.78428	0.792	0.8194	0.8491	0.88686	0.92137	0.97808	0.99845	1.00263	1.02376	1.08013	1.06896	1.0389	0.99431	0.98835	0.97745
39.5	1.85251	1.82763	1.75789	1.67998	1.58376	1.52736	1.41727	1.31808	1.24714	1.17346	1.15057	1.03078	1.00423	0.95352	0.85828	0.60793	0.78947	0.75406	0.9615	0.89821	0.92513	0.90728	0.93403	0.44835	0.66712	0.56341	0.7748	0.89423	0.84171	0.77341	0.7752	0.86379	0.80598	0.7937	0.80388	0.83219	0.85323	0.89324	0.9379	0.98923	0.99972	1.00945	1.03822	1.06697	1.08578	1.03937	1.00292	0.98862	0.9898
39.75	1.83184	1.77855	1.71126	1.62716	1.55517	1.48299	1.37585	1.29375	1.20958	1.14532	1.11242	1.00737	0.97708	0.9326	0.85406	0.57699	0.84237	0.8111	0.82331	1.25309	0.93176	0.6396	0.95581	0.37186	0.71416	0.55455	0.76768	0.94927	0.87891	0.78711	0.77309	0.83272	0.80008	0.80081	0.82125	0.84387	0.8571	0.90417	0.95157	0.99173	0.99139	1.00975	1.04925	1.06265	1.09841	1.04885	1.00147	1.00141	1.00534
40	1.80599	1.73387	1.66988	1.58323	1.53737	1.43304	1.3356	1.26849	1.17406	1.11811	1.06858	0.98799	0.96278	0.90749	0.84818	0.5549	0.91257	0.83955	0.72049	1.34459	0.99332	0.48617	0.97394	0.51544	0.72661	0.62141	0.77962	0.98928	0.90294	0.81432	0.76772	0.79436	0.79671	0.80758	0.84145	0.85286	0.86059	0.92272	0.96506	0.99227	0.98112	1.00937	1.05609	1.06718	1.11405	1.05165	1.00194	1.00941	1.01972
40.25	1.76966	1.71543	1.6399	1.53336	1.52142	1.38421	1.29829	1.23906	1.14381	1.09414	1.02736	0.97771	0.96282	0.88703	0.84016	0.54901	0.95601	0.85041	0.69487	1.23427	1.08373	0.42608	0.98728	0.78049	0.78188	0.72556	0.81311	1.00307	0.91323	0.83469	0.75619	0.77159	0.80382	0.81937	0.86256	0.85499	0.8635	0.94214	0.97901	0.99618	0.97421	1.01687	1.06837	1.07955	1.11362	1.06437	1.01397	1.01624	1.03627
40.5	1.72407	1.70004	1.61681	1.48802	1.49998	1.34009	1.25323	1.20199	1.12089	1.06954	0.99761	0.97449	0.96413	0.87637	0.82655	0.56218	0.9473	0.88099	0.6966	1.10051	1.12678	0.45687	0.97508	1.04158	0.87701	0.79519	0.84802	0.97662	0.92649	0.82402	0.74218	0.76545	0.81515	0.82987	0.88222	0.85694	0.86847	0.95162	0.99371	1.00117	0.98183	1.03737	1.09079	1.09609	1.12523	1.06901	1.04404	1.0222	1.03901
40.75	1.68851	1.68679	1.58678	1.44454	1.47186	1.29889	1.20151	1.16221	1.10143	1.04176	0.98233	0.9691	0.95296	0.87584	0.80836	0.57812	0.89334	0.94202	0.80943	1.04823	1.14359	0.65414	0.92256	1.15235	0.95165	0.81445	0.87274	0.89962	0.95095	0.77798	0.74108	0.76948	0.82523	0.83469	0.89747	0.85965	0.87688	0.94796	1.00398	1.00297	1.00691	1.0644	1.11484	1.11488	1.13751	1.0875	1.0682	1.03307	1.04184
41	1.64332	1.65922	1.5593	1.42102	1.43741	1.26125	1.14582	1.12495	1.08441	1.00925	0.9742	0.95683	0.93119	0.87307	0.78716	0.59561	0.8165	1.00868	1.07329	1.09044	1.15301	0.83913	0.86332	1.15474	0.93615	0.82489	0.88117	0.81098	0.97343	0.72572	0.7604	0.78468	0.82979	0.83318	0.90293	0.86859	0.8889	0.94924	1.00756	1.00564	1.0478	1.09083	1.12569	1.1444	1.16697	1.10049	1.07629	1.06872	1.03947
41.25	1.59985	1.63592	1.52041	1.39542	1.3978	1.22599	1.10664	1.09476	1.06673	0.97957	0.9631	0.93378	0.89953	0.87013	0.76664	0.6081	0.7641	1.07127	1.30101	1.17405	1.12439	0.94294	0.83866	1.01769	0.86158	0.85221	0.8623	0.76768	0.98404	0.7281	0.79585	0.81483	0.8338	0.83358	0.90111	0.87919	0.90071	0.9675	1.00928	1.01327	1.08808	1.11259	1.12424	1.17073	1.18132	1.12955	1.06579	1.09782	1.04841
41.5	1.54699	1.59837	1.48526	1.35847	1.3641	1.2008	1.08468	1.07547	1.04607	0.9534	0.94791	0.91536	0.87187	0.86988	0.75662	0.6199	0.77036	1.12055	1.28572	1.21892	1.04882	0.97291	0.84745	0.75555	0.80553	0.8949	0.81715	0.80622	0.98275	0.80431	0.84366	0.8514	0.84346	0.8434	0.89746	0.89319	0.91366	0.98964	1.01415	1.02752	1.11509	1.1311	1.11849	1.1954	1.19813	1.14444	1.07528	1.12009	1.06255
41.75	1.52042	1.56024	1.43982	1.31035	1.32515	1.18205	1.07302	1.06279	1.01606	0.9385	0.9334	0.90465	0.85222	0.86944	0.75853	0.62562	0.82101	1.11762	1.01708	1.20893	0.96978	0.98459	0.82	0.41291	0.86166	0.92106	0.78493	0.88435	0.98481	0.88268	0.89459	0.88426	0.86217	0.86035	0.89464	0.90486	0.92547	1.00334	1.01894	1.04913	1.12388	1.14707	1.11826	1.20224	1.20268	1.16442	1.09434	1.12251	1.08327
42	1.50732	1.51302	1.40477	1.26744	1.27726	1.16835	1.06233	1.04231	0.98108	0.9304	0.92407	0.89568	0.84195	0.85675	0.76335	0.63278	0.86879	1.01554	0.66385	1.1672	0.96468	1.05208	0.73677	0.22034	1.03945	0.92937	0.79833	0.95061	0.98719	0.89733	0.9365	0.90645	0.8942	0.87531	0.89025	0.91474	0.93814	1.0037	1.02858	1.07873	1.12513	1.16195	1.12822	1.22088	1.20892	1.16275	1.13056	1.12869	1.09747
42.25	1.50949	1.46208	1.36955	1.23707	1.21469	1.15131	1.0538	1.00907	0.94251	0.9202	0.92173	0.87954	0.83853	0.83509	0.76514	0.64056	0.88476	0.85403	0.51593	1.12234	1.07426	1.1403	0.70041	0.43247	1.25722	0.91485	0.84814	0.96949	0.98299	0.85897	0.96154	0.92193	0.92933	0.8889	0.88438	0.92097	0.95093	1.00422	1.04545	1.10628	1.12931	1.17434	1.14593	1.23547	1.21805	1.1736	1.15492	1.12903	1.11078
42.5	1.49332	1.42067	1.34283	1.21491	1.16589	1.12747	1.04437	0.97202	0.90211	0.90558	0.92246	0.8666	0.84063	0.81256	0.75565	0.65844	0.86514	0.73343	0.64915	1.08919	1.28685	1.1842	0.87568	0.6849	1.39411	0.90313	0.9259	0.96475	0.96509	0.82996	0.96616	0.9342	0.95513	0.90376	0.87974	0.92755	0.96619	1.01481	1.07224	1.12955	1.13987	1.18303	1.17059	1.25522	1.23481	1.17188	1.16801	1.14654	1.1151
42.75	1.46138	1.38344	1.29606	1.19685	1.13625	1.09246	1.02912	0.94746	0.86806	0.88796	0.91978	0.85408	0.8361	0.79966	0.74201	0.6968	0.84591	0.71768	0.83159	1.0579	1.54397	1.14659	1.20607	0.84394	1.38527	0.89806	0.99108	0.95571	0.94667	0.85125	0.96449	0.94486	0.9679	0.91731	0.89134	0.93996	0.98137	1.03462	1.09892	1.14236	1.15182	1.18585	1.1992	1.25852	1.25627	1.18967	1.17886	1.17205	1.11969
43	1.41487	1.35348	1.23665	1.17162	1.13318	1.06128	1.00562	0.9344	0.85013	0.87345	0.90507	0.85137	0.82704	0.79713	0.73422	0.75652	0.85043	0.79264	1.03085	0.9499	1.70335	1.11549	1.39248	0.92285	1.22653	0.89803	1.01332	0.9541	0.91837	0.90749	0.97786	0.94917	0.97589	0.93023	0.91716	0.95952	1.00055	1.04797	1.11566	1.1502	1.16107	1.18743	1.22968	1.26369	1.26995	1.20853	1.19638	1.20505	1.1278
43.25	1.3751	1.32295	1.18273	1.15619	1.1224	1.02498	0.96735	0.92455	0.85281	0.86201	0.87986	0.84639	0.81577	0.79275	0.73464	0.80183	0.84635	0.8546	1.22155	0.6711	1.64828	1.10279	1.27438	0.93325	1.0167	0.91342	0.99849	0.95649	0.89644	0.95244	1.01068	0.95446	0.9799	0.94569	0.94751	0.98123	1.01746	1.05715	1.11669	1.15784	1.17039	1.19439	1.25403	1.26393	1.2773	1.24759	1.21958	1.23657	1.15082
43.5	1.35407	1.29922	1.15142	1.1363	1.09454	0.99543	0.9254	0.90594	0.86886	0.85302	0.85458	0.83901	0.80272	0.78727	0.73646	0.80187	0.81309	0.87686	1.32729	0.2081	1.42476	1.10685	0.97443	0.90945	0.88756	0.98534	0.96367	0.96315	0.88928	0.98487	1.04143	0.97061	0.98464	0.96138	0.97255	1.00121	1.02893	1.06498	1.11697	1.17084	1.18312	1.20914	1.27741	1.28207	1.27876	1.28158	1.23264	1.24987	1.17582
43.75	1.34242	1.2674	1.14527	1.11838	1.05032	0.96861	0.89317	0.88397	0.87658	0.83727	0.84271	0.82804	0.79153	0.78032	0.73607	0.76676	0.76038	0.92446	1.26853	0.12401	1.18609	1.07363	0.75434	0.81598	0.92343	1.1255	0.93288	0.9584	0.90675	1.01485	1.06566	0.99589	0.9897	0.97344	0.99479	1.0211	1.03588	1.07778	1.12587	1.18349	1.20618	1.23158	1.2934	1.30585	1.29716	1.29419	1.24137	1.25612	1.20137
44	1.33819	1.24891	1.14149	1.09682	1.0126	0.94571	0.88063	0.8697	0.86511	0.82203	0.846	0.81989	0.78528	0.7762	0.73208	0.72188	0.72127	1.03873	1.08676	0.71545	1.04602	1.03599	0.80543	0.71882	1.1001	1.27781	0.93283	0.94551	0.94109	1.04132	1.08369	1.01731	0.99619	0.97741	1.01419	1.04261	1.0419	1.09429	1.14542	1.19725	1.22982	1.25902	1.30445	1.33864	1.32423	1.28762	1.23797	1.25003	1.20667
44.25	1.31694	1.22863	1.13252	1.07757	0.98546	0.92337	0.8802	0.86754	0.84621	0.81035	0.85704	0.81404	0.78361	0.76568	0.7295	0.69915	0.72893	1.13444	0.8809	1.15303	1.07825	0.95626	1.00842	0.8323	1.34875	1.35432	0.95808	0.94289	0.96311	1.06183	1.09237	1.03077	1.00851	0.97577	1.03438	1.06911	1.05367	1.10928	1.16636	1.20727	1.25084	1.28964	1.31089	1.37549	1.36612	1.28456	1.25207	1.26608	1.22382
44.5	1.2942	1.21537	1.11353	1.06012	0.97611	0.90655	0.88486	0.86538	0.83046	0.80697	0.85925	0.80916	0.78841	0.75407	0.73013	0.69539	0.7906	1.15493	0.75845	1.41088	1.17654	0.92243	1.16855	1.04271	1.55339	1.31424	0.9919	0.9651	0.95359	1.07332	1.08809	1.04047	1.01921	0.9814	1.05275	1.09471	1.07556	1.12168	1.18895	1.21392	1.2601	1.31982	1.32624	1.40141	1.38905	1.31267	1.26813	1.28432	1.23382
44.75	1.26993	1.20304	1.09652	1.04677	0.97997	0.89329	0.88477	0.85568	0.82197	0.81093	0.8477	0.79813	0.79603	0.7379	0.73532	0.68528	0.86142	1.1206	0.75693	1.47056	1.25148	0.99795	1.27888	1.17629	1.62345	1.20471	1.02233	1.00917	0.94492	1.07807	1.06081	1.0485	1.0247	1.00554	1.06658	1.11292	1.10199	1.13584	1.21258	1.21896	1.26087	1.3481	1.35027	1.42014	1.40381	1.35771	1.29209	1.31848	1.26836
45	1.25267	1.19427	1.08589	1.03013	0.98106	0.89206	0.89108	0.84075	0.81377	0.81384	0.82882	0.78683	0.79388	0.73286	0.742	0.66915	0.91445	1.11083	0.86696	1.44003	1.27309	1.1953	1.37828	1.20726	1.56256	1.10259	1.0325	1.05667	0.97014	1.08026	1.01474	1.05784	1.02912	1.04257	1.07938	1.12076	1.12187	1.15507	1.23786	1.22723	1.25665	1.36581	1.38102	1.42824	1.40576	1.40399	1.30788	1.34513	1.2843
45.25	1.22483	1.19601	1.07895	1.0076	0.97537	0.89496	0.89898	0.82102	0.80403	0.80742	0.80881	0.78252	0.7895	0.73124	0.74693	0.66607	0.92014	1.16117	1.05021	1.38483	1.23905	1.43916	1.44699	1.15108	1.4164	1.05665	1.0088	1.08887	1.03379	1.08633	0.98024	1.06862	1.04258	1.07341	1.08701	1.12377	1.13487	1.17389	1.25482	1.2432	1.26061	1.3788	1.40383	1.44045	1.42102	1.41869	1.32878	1.37037	1.30335
45.5	1.17826	1.1961	1.07513	0.98636	0.95207	0.88666	0.89233	0.80454	0.79501	0.79286	0.79271	0.78577	0.79556	0.7382	0.74642	0.68363	0.89512	1.2338	1.20562	1.31039	1.17963	1.55382	1.54188	1.06064	1.25355	1.08391	0.96664	1.11134	1.08649	1.11364	0.98223	1.0746	1.06335	1.09557	1.09788	1.12828	1.14666	1.1914	1.26235	1.26468	1.27437	1.38606	1.41574	1.44938	1.44169	1.4284	1.35758	1.38318	1.30982
45.75	1.11584	1.20264	1.05599	0.96914	0.92631	0.86346	0.86426	0.79374	0.79455	0.78042	0.78148	0.78712	0.81922	0.74493	0.74143	0.7054	0.87323	1.28352	1.26456	1.21029	1.13893	1.4626	1.66826	1.00298	1.1229	1.18755	0.95595	1.12792	1.08779	1.15931	1.01582	1.06761	1.0929	1.10431	1.10832	1.14002	1.16651	1.20836	1.2642	1.28716	1.30693	1.40177	1.42735	1.46264	1.46951	1.43449	1.3881	1.39573	1.33748
46	1.07475	1.19038	1.03686	0.95142	0.90203	0.82851	0.83047	0.78908	0.79737	0.77248	0.77892	0.78004	0.8473	0.75491	0.73871	0.7186	0.88741	1.30409	1.276	1.14076	1.11222	1.26124	1.76222	1.00231	1.06103	1.29933	1.0098	1.1334	1.07194	1.20991	1.06437	1.05097	1.12317	1.11113	1.12398	1.1589	1.19397	1.22723	1.27535	1.30833	1.35182	1.42322	1.4452	1.47158	1.49666	1.45819	1.41244	1.40256	1.36844
46.25	1.08986	1.19764	1.01599	0.9295	0.89288	0.79902	0.80739	0.79263	0.80258	0.77563	0.79014	0.77176	0.86436	0.761	0.74098	0.71255	0.91967	1.3135	1.38441	1.15733	1.14677	1.15814	1.79337	0.99564	1.05748	1.33841	1.10465	1.12803	1.08694	1.23664	1.10725	1.03054	1.14994	1.12188	1.1341	1.18376	1.21716	1.24465	1.29808	1.32924	1.39665	1.45827	1.47332	1.49597	1.52386	1.48232	1.4195	1.41768	1.39921
46.5	1.14059	1.18128	1.0193	0.91156	0.87902	0.78286	0.80107	0.8024	0.80725	0.7823	0.81129	0.7737	0.85722	0.76299	0.7476	0.70317	0.95031	1.28677	1.56732	1.22148	1.31086	1.20522	1.76245	0.95617	1.11418	1.29154	1.19052	1.12465	1.13421	1.21191	1.1436	1.0268	1.16848	1.14259	1.14641	1.20807	1.23267	1.25814	1.32673	1.34816	1.43099	1.49304	1.5034	1.53384	1.55173	1.50599	1.43792	1.44354	1.42528
46.75	1.19607	1.18282	1.01169	0.88935	0.87493	0.78607	0.80752	0.80785	0.81105	0.79503	0.82434	0.78704	0.8372	0.75663	0.75309	0.6894	0.97805	1.22258	1.68523	1.23507	1.58373	1.35438	1.71212	0.98313	1.1897	1.22327	1.22785	1.13848	1.18129	1.15136	1.16976	1.05139	1.18078	1.16318	1.16254	1.23038	1.24568	1.26982	1.35063	1.36605	1.45152	1.52979	1.5397	1.58073	1.57101	1.52609	1.45434	1.47242	1.45056
47	1.21055	1.15587	1.01581	0.87956	0.8652	0.79703	0.81941	0.80539	0.80926	0.81489	0.8253	0.80385	0.81805	0.74673	0.75697	0.68514	1.01965	1.15593	1.66913	1.16623	1.89637	1.46855	1.6758	1.15197	1.22378	1.18601	1.21728	1.17076	1.20782	1.11724	1.17135	1.09648	1.18726	1.18848	1.18883	1.24593	1.26293	1.28733	1.36913	1.38493	1.46638	1.55243	1.57134	1.61582	1.58537	1.54682	1.47903	1.49195	1.49153
47.25	1.20264	1.13695	1.00886	0.86482	0.86045	0.80561	0.83375	0.7964	0.80042	0.83241	0.81405	0.81001	0.80119	0.73698	0.75016	0.6827	1.08799	1.13913	1.56768	1.13169	2.20048	1.55393	1.66025	1.39115	1.17534	1.20419	1.19563	1.21374	1.2091	1.13582	1.15325	1.14502	1.19389	1.2053	1.21327	1.25604	1.28243	1.3139	1.38576	1.40779	1.4839	1.57016	1.60959	1.63932	1.58956	1.56607	1.49003	1.50617	1.53629
47.5	1.18322	1.10544	1.01861	0.86329	0.85037	0.81229	0.83686	0.78372	0.78137	0.83224	0.796	0.80403	0.78813	0.72755	0.74494	0.6858	1.15586	1.19564	1.4666	1.24951	2.40912	1.61565	1.66694	1.52944	1.08579	1.26387	1.19193	1.2364	1.19469	1.21138	1.14321	1.18208	1.20053	1.21837	1.2317	1.26633	1.30742	1.34515	1.40696	1.43925	1.50714	1.58179	1.64107	1.65219	1.61283	1.58253	1.50472	1.52442	1.56731
47.75	1.17057	1.09117	1.02557	0.87345	0.84546	0.80836	0.82021	0.77701	0.76138	0.82018	0.77817	0.78792	0.77453	0.7214	0.73761	0.68173	1.19173	1.27714	1.40105	1.37939	2.39628	1.65134	1.76584	1.49405	1.05982	1.36733	1.20224	1.23293	1.16449	1.30516	1.16243	1.19401	1.21148	1.23402	1.2506	1.2834	1.33319	1.3773	1.42833	1.47428	1.52823	1.59927	1.6726	1.6532	1.63509	1.59435	1.52205	1.56072	1.56543
48	1.15248	1.07622	1.02433	0.89123	0.83536	0.79203	0.78635	0.77215	0.74956	0.80358	0.76812	0.77114	0.76418	0.7232	0.73491	0.64554	1.19815	1.29397	1.3341	1.3602	2.1429	1.6867	1.951	1.3814	1.12076	1.46812	1.21861	1.22711	1.13854	1.36898	1.2052	1.19082	1.2326	1.26053	1.28075	1.30783	1.36235	1.41016	1.44091	1.50742	1.54739	1.62154	1.69661	1.65378	1.67649	1.60917	1.55422	1.59879	1.55462
48.25	1.14446	1.06572	1.00029	0.89069	0.83367	0.76709	0.76034	0.76052	0.75094	0.78715	0.76673	0.76109	0.75628	0.73622	0.72886	0.56875	1.21928	1.22681	1.24824	1.23248	1.80827	1.7315	2.11575	1.43502	1.24622	1.49815	1.23095	1.23217	1.13166	1.38796	1.25249	1.19215	1.26888	1.29292	1.3269	1.33481	1.39015	1.44636	1.4463	1.53443	1.56638	1.65112	1.7203	1.66149	1.70701	1.62173	1.59316	1.63645	1.54358
48.5	1.13956	1.06741	0.96628	0.88686	0.82818	0.75358	0.75227	0.74553	0.76359	0.76669	0.77324	0.76271	0.76137	0.75772	0.72718	0.50446	1.26304	1.14309	1.16866	1.18392	1.60909	1.77803	2.16319	1.61211	1.36561	1.43295	1.23271	1.2477	1.15242	1.39215	1.28163	1.22196	1.30963	1.31857	1.37961	1.35628	1.41692	1.48019	1.45692	1.5543	1.5946	1.68219	1.73976	1.68123	1.74168	1.64162	1.62404	1.65913	1.57255
48.75	1.14687	1.06433	0.94695	0.86987	0.82103	0.76772	0.76645	0.74167	0.78075	0.74876	0.78174	0.76721	0.77004	0.77439	0.72911	0.50502	1.28303	1.12873	1.10175	1.30361	1.70881	1.82562	2.08341	1.71133	1.47279	1.33183	1.23482	1.27867	1.18095	1.40444	1.29182	1.28619	1.34812	1.32581	1.42452	1.36727	1.43725	1.50404	1.48187	1.56899	1.63407	1.70833	1.76144	1.71673	1.76211	1.67613	1.65366	1.69495	1.63785
49	1.15187	1.0793	0.93593	0.86237	0.81491	0.80393	0.79228	0.75257	0.79162	0.7403	0.78542	0.77268	0.78219	0.78214	0.74687	0.57685	1.22732	1.19605	1.03742	1.46899	1.96338	1.82792	1.97839	1.69797	1.56	1.27289	1.25184	1.31823	1.20991	1.42828	1.29728	1.36511	1.3778	1.32788	1.44857	1.38167	1.45625	1.51589	1.52285	1.58254	1.67509	1.73412	1.7791	1.75851	1.78818	1.7236	1.66725	1.73278	1.71341
49.25	1.15891	1.08203	0.95117	0.8574	0.81121	0.82821	0.8162	0.77034	0.7961	0.74355	0.78512	0.78196	0.77953	0.78057	0.76104	0.66577	1.08427	1.29864	1.04016	1.57786	2.09485	1.73042	1.98136	1.68676	1.62762	1.29129	1.28839	1.36063	1.25272	1.43794	1.31263	1.42543	1.40359	1.3444	1.45866	1.40237	1.47554	1.52354	1.56772	1.59955	1.70218	1.7555	1.79215	1.7997	1.80422	1.77636	1.68997	1.78133	1.76274
49.5	1.16768	1.08753	0.95421	0.86797	0.81116	0.82562	0.82619	0.78324	0.79342	0.74902	0.78668	0.79417	0.75743	0.77825	0.76415	0.71191	0.94618	1.37928	1.15324	1.61872	2.03243	1.6239	2.09132	1.73253	1.63894	1.31958	1.34138	1.40778	1.31289	1.42802	1.33607	1.45785	1.42397	1.38321	1.46026	1.43006	1.50154	1.53317	1.60627	1.6249	1.71559	1.78586	1.80677	1.83963	1.82952	1.81394	1.71737	1.82407	1.77606
49.75	1.17827	1.06668	0.96375	0.87578	0.81141	0.8037	0.82257	0.78812	0.79472	0.75258	0.79187	0.8039	0.72562	0.77739	0.75667	0.71227	0.89511	1.45133	1.34897	1.58208	1.92013	1.584	2.14868	1.79533	1.66192	1.31175	1.39445	1.44659	1.38189	1.43377	1.36089	1.46511	1.44026	1.43316	1.46617	1.45266	1.53496	1.54897	1.63916	1.66062	1.73038	1.81993	1.82668	1.87653	1.85959	1.84205	1.76263	1.85283	1.76025
50	1.19771	1.0314	0.94674	0.8751	0.81318	0.77956	0.80754	0.7991	0.8004	0.75867	0.798	0.81033	0.7114	0.77972	0.74686	0.6952	0.92537	1.47277	1.53117	1.50703	1.8495	1.56913	2.09039	1.79783	1.71427	1.30171	1.4274	1.46137	1.44685	1.46385	1.38291	1.46587	1.44898	1.47225	1.48336	1.47205	1.57104	1.56912	1.66872	1.69861	1.75566	1.85734	1.85928	1.90616	1.89365	1.86335	1.78584	1.86255	1.75588
50.25	1.20965	0.975	0.94111	0.85703	0.80484	0.76378	0.7875	0.81164	0.80663	0.7734	0.7993	0.8141	0.72191	0.77757	0.74464	0.68443	0.95094	1.40633	1.59266	1.46692	1.77821	1.54733	1.90964	1.75957	1.8385	1.364	1.42746	1.45131	1.49451	1.5126	1.40785	1.47537	1.46041	1.49652	1.51112	1.49258	1.59818	1.5973	1.69566	1.73616	1.79249	1.88115	1.89495	1.94042	1.92466	1.89411	1.79946	1.85538	1.77388
50.5	1.2141	0.94578	0.92051	0.82876	0.80478	0.76528	0.77033	0.81303	0.8018	0.7881	0.79217	0.8193	0.74423	0.77762	0.75409	0.69498	0.966	1.29501	1.51179	1.50307	1.67373	1.52828	1.71174	1.73929	1.96358	1.5159	1.4107	1.44313	1.52388	1.56441	1.44545	1.49824	1.4803	1.5159	1.54121	1.52327	1.61523	1.63352	1.72274	1.77083	1.82719	1.89978	1.93228	1.97804	1.95178	1.91795	1.7908	1.84899	1.80565
50.75	1.20134	0.94	0.9182	0.82037	0.80774	0.77678	0.76212	0.79909	0.79469	0.79391	0.77582	0.82139	0.76359	0.77945	0.77297	0.70404	0.97954	1.22701	1.40426	1.59617	1.48545	1.5831	1.63445	1.7532	1.96008	1.70473	1.42127	1.45088	1.54051	1.61831	1.49451	1.52203	1.50778	1.53748	1.57079	1.55946	1.62527	1.67702	1.74892	1.80455	1.85735	1.91045	1.95922	2.01572	1.98847	1.9497	1.80518	1.85594	1.84237
51	1.19374	0.93496	0.92691	0.83484	0.81739	0.79953	0.76585	0.78181	0.79159	0.79821	0.7616	0.80998	0.76377	0.79303	0.77986	0.65921	1.01606	1.23368	1.38556	1.65011	1.16602	1.71913	1.70373	1.80423	1.7648	1.85959	1.47189	1.47694	1.5496	1.65889	1.5321	1.54109	1.54052	1.55841	1.58995	1.59126	1.63211	1.7154	1.77039	1.83705	1.8861	1.92765	1.98918	2.04953	2.02559	1.96971	1.84347	1.88592	1.87949
51.25	1.18906	0.91061	0.93816	0.86092	0.81871	0.82857	0.77825	0.76957	0.79666	0.79507	0.75257	0.79087	0.75534	0.81768	0.76746	0.57868	1.07286	1.35329	1.43678	1.62504	0.88555	1.90864	1.84556	1.87023	1.49101	1.91148	1.53578	1.51112	1.56937	1.68721	1.55362	1.5538	1.57474	1.58099	1.60311	1.61888	1.6443	1.7442	1.78668	1.86216	1.91524	1.95867	2.02426	2.07595	2.06823	2.00379	1.8979	1.9259	1.91771
51.5	1.20497	0.89008	0.9362	0.87857	0.82068	0.85661	0.78972	0.77612	0.79691	0.78078	0.76011	0.77127	0.74073	0.84881	0.75144	0.52659	1.1438	1.56153	1.45931	1.62472	0.83096	2.05108	1.97472	1.88381	1.29936	1.82877	1.58463	1.54102	1.60708	1.69768	1.56648	1.56938	1.60318	1.60864	1.61273	1.64447	1.66435	1.76426	1.79796	1.88564	1.94197	1.99637	2.06858	2.09613	2.10425	2.02826	1.94871	1.97275	1.94949
51.75	1.21882	0.90237	0.92065	0.89566	0.82486	0.86886	0.79309	0.79682	0.78732	0.74992	0.77695	0.75668	0.73072	0.86897	0.76244	0.54408	1.22157	1.73503	1.41338	1.70739	1.02269	2.08652	2.01812	1.84359	1.33583	1.6516	1.61835	1.56778	1.65162	1.71262	1.56747	1.59279	1.61972	1.64574	1.62764	1.67675	1.6899	1.7831	1.80953	1.91506	1.96645	2.03935	2.10977	2.12175	2.1436	2.07077	1.98633	2.01816	1.98351
52	1.23768	0.96399	0.90619	0.89362	0.83786	0.86738	0.7917	0.82593	0.76805	0.71815	0.79561	0.7432	0.72109	0.86137	0.78804	0.61059	1.29793	1.77335	1.36763	1.80274	1.23325	1.96537	1.97256	1.83342	1.56123	1.47743	1.6324	1.58037	1.6956	1.74036	1.56914	1.6196	1.62765	1.68172	1.64937	1.71172	1.72844	1.80375	1.82906	1.95247	1.99492	2.07618	2.13895	2.15438	2.18789	2.10053	2.01623	2.05547	1.9948
52.25	1.24743	1.03617	0.90091	0.90548	0.84975	0.85074	0.79434	0.84726	0.75576	0.6996	0.80065	0.72994	0.72639	0.82802	0.80942	0.68036	1.30955	1.71145	1.3913	1.83014	1.23919	1.80074	1.92274	1.92948	1.77356	1.384	1.66061	1.58636	1.73394	1.77069	1.58911	1.64172	1.63429	1.70639	1.68221	1.74553	1.77857	1.83221	1.86118	1.99308	2.03016	2.11031	2.15742	2.19676	2.23068	2.12558	2.0306	2.08789	2.02091
52.5	1.25734	1.0854	0.92409	0.91425	0.84566	0.83981	0.80151	0.85158	0.75251	0.70967	0.79264	0.72136	0.73425	0.78604	0.81087	0.71916	1.23846	1.65781	1.51184	1.79552	1.16139	1.75505	1.92737	2.0833	1.88592	1.41371	1.72017	1.59082	1.7677	1.78848	1.63387	1.66408	1.65559	1.71371	1.71426	1.76928	1.83282	1.86291	1.90234	2.03347	2.07074	2.13963	2.17914	2.24311	2.26742	2.1324	2.05214	2.1164	2.05143
52.75	1.26138	1.09487	0.94906	0.93889	0.83795	0.84159	0.81664	0.83662	0.74964	0.73493	0.7795	0.72494	0.74182	0.76129	0.80779	0.73784	1.13909	1.66444	1.6625	1.78907	1.36004	1.88127	1.95542	2.26035	1.88872	1.51811	1.80143	1.63824	1.78771	1.79446	1.70899	1.68937	1.69524	1.71258	1.74438	1.79077	1.88032	1.89144	1.9456	2.06774	2.10915	2.17818	2.21155	2.28858	2.2985	2.14092	2.07477	2.15351	2.09671
53	1.2886	1.10401	0.9797	0.95182	0.83828	0.84923	0.83141	0.81772	0.72799	0.75855	0.77714	0.7308	0.73871	0.76353	0.81371	0.74734	1.13458	1.6723	1.7472	1.84323	1.85148	1.99689	1.94992	2.41591	1.84785	1.62054	1.88638	1.73785	1.80287	1.78945	1.80768	1.72225	1.74217	1.71551	1.77109	1.81401	1.91545	1.91594	1.97978	2.09879	2.14497	2.21068	2.25032	2.32379	2.33113	2.17024	2.12119	2.19028	2.12628
53.25	1.33842	1.10076	1.00345	0.96557	0.86129	0.85734	0.83743	0.80868	0.699	0.76259	0.78664	0.7341	0.73399	0.78057	0.82235	0.75346	1.23668	1.62096	1.80294	1.89808	2.37944	2.01172	1.96636	2.51734	1.78995	1.68674	1.95463	1.86045	1.82672	1.78629	1.88498	1.76577	1.78173	1.72529	1.8034	1.84484	1.93987	1.93913	2.00402	2.13348	2.17905	2.2462	2.29405	2.35642	2.36909	2.21761	2.18038	2.2304	2.14527
53.5	1.37088	1.12578	1.01935	0.96104	0.90472	0.86182	0.83458	0.80907	0.6826	0.74455	0.79978	0.73003	0.73671	0.78414	0.82315	0.76011	1.358	1.51049	1.91861	1.94196	2.6414	1.96612	2.08246	2.54281	1.80688	1.76193	1.97965	1.9503	1.87284	1.80336	1.92591	1.82021	1.80934	1.74552	1.84507	1.8791	1.96173	1.96686	2.02232	2.17269	2.21469	2.27618	2.3441	2.3799	2.41151	2.28104	2.25334	2.25422	2.15475
53.75	1.39355	1.14194	1.01813	0.95565	0.95547	0.8673	0.8295	0.80685	0.70186	0.71668	0.80626	0.73025	0.75608	0.77751	0.81597	0.7686	1.37599	1.46293	2.05395	2.02874	2.62102	2.00883	2.23533	2.53783	1.90928	1.90076	1.97407	1.98735	1.93159	1.84144	1.93175	1.87626	1.82213	1.78082	1.89394	1.90832	1.98389	1.99991	2.04461	2.21639	2.24804	2.30656	2.39854	2.41072	2.4495	2.33598	2.30599	2.27131	2.18159
54	1.43953	1.15365	1.01055	0.94342	0.98178	0.87226	0.82763	0.80154	0.74775	0.69576	0.79596	0.7427	0.77841	0.7616	0.80109	0.78196	1.29428	1.49471	2.08627	2.17623	2.52433	2.13528	2.29799	2.62207	2.08046	2.07048	1.9321	1.98211	1.97915	1.86714	1.92004	1.92217	1.82473	1.83238	1.93892	1.9248	2.00486	2.03385	2.0742	2.24737	2.27441	2.33599	2.45014	2.45138	2.48843	2.39202	2.35011	2.2961	2.23303
54.25	1.52602	1.15569	1.00504	0.93369	0.98429	0.87454	0.83202	0.799	0.7949	0.69746	0.78142	0.76735	0.78925	0.75707	0.76813	0.76696	1.23847	1.54244	1.99144	2.31377	2.4414	2.25028	2.23869	2.81472	2.23401	2.15446	1.86362	1.98821	2.01476	1.87652	1.91293	1.9598	1.82357	1.88793	1.97455	1.93585	2.02828	2.07028	2.11528	2.26531	2.29967	2.36597	2.4923	2.50343	2.52354	2.42499	2.37991	2.33708	2.29459
54.5	1.59511	1.16141	0.99788	0.92207	0.96608	0.8756	0.83854	0.80533	0.81732	0.71516	0.76798	0.7862	0.7877	0.76341	0.72022	0.72659	1.32699	1.57358	1.85785	2.39459	2.28528	2.37348	2.11579	2.89351	2.32457	2.05298	1.81952	2.02293	2.063	1.88376	1.92784	1.99304	1.8357	1.9439	2.00374	1.9551	2.05537	2.11518	2.16356	2.26855	2.32443	2.39961	2.52028	2.54934	2.55906	2.45467	2.40614	2.39094	2.36002
54.75	1.58018	1.16947	0.99446	0.92548	0.94437	0.8744	0.8396	0.81967	0.81791	0.73877	0.77263	0.79186	0.7775	0.78313	0.67926	0.67932	1.5185	1.6093	1.79934	2.41323	2.02207	2.51545	2.03187	2.77456	2.30198	1.84339	1.84041	2.06151	2.1138	1.91283	1.95748	2.02728	1.87449	1.98924	2.02768	1.98839	2.08461	2.16729	2.21539	2.28343	2.35389	2.43536	2.54418	2.58496	2.59058	2.47	2.42352	2.43795	2.39954
55	1.48268	1.17403	0.98238	0.92684	0.9355	0.87182	0.83082	0.82338	0.80563	0.75013	0.78967	0.78967	0.76738	0.79575	0.67076	0.66846	1.67351	1.62512	1.86718	2.44191	1.72154	2.66771	2.05334	2.68237	2.24472	1.6849	1.90226	2.09677	2.14662	1.96668	2.00133	2.04808	1.93697	2.02685	2.047	2.02888	2.11447	2.21858	2.25979	2.31289	2.38764	2.48202	2.56646	2.6095	2.62678	2.49496	2.43312	2.47301	2.41468
55.25	1.37813	1.17592	0.98156	0.91494	0.93747	0.87056	0.81691	0.81499	0.79073	0.75127	0.81021	0.79228	0.75845	0.80254	0.70301	0.68343	1.70315	1.61318	1.99639	2.4516	1.54971	2.79095	2.19284	2.76638	2.23693	1.72414	1.96196	2.12119	2.16042	2.01726	2.05646	2.0456	1.994	2.05556	2.06076	2.06475	2.14993	2.25586	2.29245	2.36259	2.42562	2.53017	2.59871	2.63912	2.67119	2.52354	2.44085	2.49612	2.40642
55.5	1.34615	1.18054	0.98916	0.89653	0.94814	0.87345	0.80689	0.80394	0.77912	0.73964	0.81328	0.79833	0.74375	0.79287	0.76059	0.70379	1.59291	1.61103	2.11691	2.37192	1.56682	2.76933	2.30704	2.93653	2.31772	1.911	2.00822	2.15351	2.14595	2.04678	2.11002	2.03325	2.03454	2.08035	2.08237	2.0959	2.1852	2.27938	2.3162	2.41404	2.46129	2.59003	2.63895	2.68306	2.7195	2.56372	2.45942	2.52278	2.4219
55.75	1.38192	1.19717	1.0074	0.89031	0.95133	0.87357	0.80551	0.80138	0.7691	0.73133	0.80345	0.80264	0.72786	0.78304	0.8139	0.67254	1.42544	1.71126	2.19762	2.15903	1.66643	2.62783	2.30884	3.00607	2.41058	2.10178	2.07616	2.193	2.13448	2.07806	2.14818	2.04026	2.06602	2.10196	2.11552	2.13318	2.22447	2.29796	2.33906	2.46175	2.49741	2.64847	2.68536	2.73809	2.7539	2.60694	2.48798	2.55033	2.44717
56	1.43513	1.22639	1.02713	0.92062	0.94835	0.87041	0.80853	0.80055	0.76566	0.72489	0.78277	0.79454	0.72419	0.78094	0.84666	0.61197	1.30671	1.93479	2.2432	1.9651	1.82683	2.5781	2.16697	2.7978	2.45789	2.17726	2.15621	2.23529	2.14528	2.11554	2.14858	2.0778	2.10492	2.12857	2.16147	2.17796	2.26559	2.32432	2.36709	2.49585	2.53148	2.70297	2.72347	2.79166	2.77969	2.65024	2.52051	2.58074	2.49472
56.25	1.46497	1.24611	1.06333	0.96936	0.93283	0.85203	0.81002	0.8022	0.77162	0.72339	0.76555	0.78418	0.74019	0.78193	0.86316	0.56828	1.31943	2.15816	2.26284	1.89142	2.0937	2.63191	2.03602	2.47335	2.48462	2.18738	2.19794	2.27147	2.18163	2.16345	2.12345	2.13129	2.15477	2.15707	2.20657	2.22016	2.30551	2.35813	2.40311	2.52977	2.56172	2.73524	2.76249	2.83468	2.80132	2.68872	2.56143	2.60931	2.53266
56.5	1.46295	1.22923	1.10696	1.02086	0.92372	0.82963	0.80825	0.80655	0.78975	0.71557	0.75336	0.78063	0.7693	0.77372	0.85594	0.58307	1.44466	2.25119	2.27039	1.96597	2.41214	2.7359	2.08433	2.26625	2.51905	2.2104	2.19301	2.30064	2.23578	2.22109	2.10156	2.17274	2.20001	2.18579	2.24343	2.25378	2.33792	2.39946	2.44717	2.56378	2.59262	2.75622	2.79887	2.86761	2.84191	2.71857	2.61691	2.63933	2.56553
56.75	1.43188	1.1639	1.12861	1.04408	0.91773	0.81646	0.80955	0.81971	0.80167	0.70554	0.74002	0.77951	0.79838	0.76652	0.81469	0.61775	1.57863	2.26033	2.25139	2.06925	2.62673	2.79142	2.27917	2.28206	2.57622	2.28427	2.16818	2.3148	2.28023	2.28124	2.11723	2.19475	2.22856	2.21701	2.2695	2.28352	2.35678	2.4379	2.49235	2.59804	2.61921	2.76489	2.84707	2.89507	2.89264	2.75663	2.67451	2.66476	2.59002
57	1.40482	1.11096	1.11745	1.0539	0.91524	0.82563	0.81164	0.83144	0.80125	0.69948	0.72697	0.78066	0.81202	0.77312	0.76246	0.62082	1.64159	2.28444	2.22291	2.17266	2.66001	2.71074	2.4276	2.4528	2.60922	2.36311	2.16193	2.32541	2.28405	2.35089	2.17141	2.21513	2.24948	2.24735	2.29262	2.31591	2.36565	2.47548	2.5321	2.636	2.65006	2.78258	2.89395	2.92582	2.94136	2.8038	2.7187	2.69655	2.62777
57.25	1.39253	1.08923	1.08933	1.04531	0.90693	0.84784	0.81232	0.83423	0.78491	0.70345	0.72183	0.78677	0.81547	0.78966	0.74278	0.60365	1.64807	2.34872	2.29467	2.30273	2.59209	2.56978	2.52659	2.66324	2.57253	2.38965	2.17653	2.34358	2.28018	2.42725	2.24142	2.24805	2.27611	2.27608	2.31019	2.34957	2.38086	2.50903	2.56359	2.67541	2.6906	2.81268	2.93876	2.96391	2.9767	2.85675	2.74985	2.73004	2.6686
57.5	1.39622	1.14879	1.09034	1.0347	0.9049	0.86748	0.81098	0.82518	0.7701	0.71537	0.72867	0.80563	0.81673	0.81686	0.78919	0.60084	1.63908	2.33425	2.53093	2.57307	2.61587	2.57212	2.62009	2.70297	2.50126	2.33781	2.19983	2.35491	2.31689	2.48509	2.30741	2.29275	2.3111	2.30503	2.32791	2.37943	2.40993	2.54155	2.59552	2.71879	2.74287	2.85388	2.96764	3.00879	3.0023	2.90376	2.77277	2.76628	2.71676
57.75	1.4081	1.22673	1.10655	1.02861	0.90979	0.86959	0.8102	0.81652	0.76625	0.73029	0.73674	0.82895	0.82019	0.83612	0.86379	0.66446	1.63117	2.13586	2.86713	2.89429	2.79355	2.73127	2.71593	2.61156	2.45529	2.27357	2.24251	2.37761	2.37472	2.49975	2.37996	2.34013	2.35381	2.3402	2.35285	2.40588	2.45149	2.56662	2.6357	2.75385	2.79762	2.89916	2.99222	3.06215	3.04184	2.94665	2.81237	2.79833	2.77122
58	1.43138	1.299	1.11328	1.02788	0.92396	0.85862	0.81144	0.81408	0.7948	0.74499	0.74021	0.84385	0.82189	0.84998	0.91634	0.77757	1.59423	1.88711	3.12191	3.10965	3.00924	2.90998	2.82328	2.5062	2.47437	2.26511	2.33346	2.4262	2.41256	2.48269	2.44437	2.38654	2.39302	2.37792	2.38233	2.43417	2.49735	2.58707	2.68432	2.77791	2.85373	2.94918	3.01788	3.11422	3.08616	2.991	2.8554	2.83208	2.81284
58.25	1.4527	1.32985	1.08376	1.02817	0.94014	0.85039	0.81525	0.81434	0.83921	0.7496	0.73259	0.8367	0.81912	0.85978	0.91624	0.88722	1.52912	1.78616	3.16319	3.1506	3.11733	2.97276	2.94419	2.5614	2.57055	2.34217	2.43616	2.50585	2.44265	2.47571	2.48615	2.42333	2.42186	2.42018	2.41142	2.46434	2.53987	2.6035	2.7289	2.795	2.9009	3.00418	3.05948	3.16341	3.14496	3.04053	2.90119	2.86428	2.85056
58.5	1.48036	1.33667	1.0714	1.02289	0.95295	0.85021	0.822	0.81605	0.87308	0.74819	0.72915	0.81365	0.80999	0.87207	0.90089	0.89329	1.51685	1.88623	3.02891	3.09403	3.03807	2.87954	3.08435	2.76286	2.72096	2.49492	2.48307	2.60713	2.50418	2.51118	2.5011	2.4407	2.43931	2.45373	2.43759	2.49671	2.57785	2.62765	2.76061	2.82465	2.94351	3.06137	3.111	3.20782	3.19899	3.08144	2.9253	2.90938	2.87438
58.75	1.52167	1.33665	1.07438	1.02965	0.96238	0.86157	0.83042	0.81557	0.86916	0.73744	0.73408	0.78776	0.79968	0.87887	0.89367	0.79305	1.61413	2.11268	2.85283	3.02712	2.80898	2.75414	3.19952	2.99085	2.86519	2.62429	2.46361	2.68398	2.61865	2.56664	2.5003	2.4588	2.44789	2.47567	2.46712	2.52713	2.61418	2.66409	2.7851	2.86419	2.98076	3.11258	3.16176	3.24942	3.26094	3.10913	2.9431	2.95416	2.89697
59	1.59425	1.33073	1.10013	1.03026	0.96943	0.86983	0.83829	0.80761	0.83727	0.72931	0.74417	0.77519	0.80011	0.87872	0.89689	0.65892	1.76691	2.33699	2.74304	3.01988	2.56685	2.75263	3.24273	3.1304	2.96539	2.67635	2.43008	2.66817	2.74435	2.61281	2.50567	2.49235	2.45967	2.4883	2.50239	2.55467	2.64816	2.70872	2.81466	2.91212	3.01201	3.14832	3.2006	3.28818	3.30641	3.12512	2.96469	3.00049	2.91532
59.25	1.69818	1.34473	1.12472	1.03893	0.97352	0.8643	0.8373	0.79402	0.80383	0.7247	0.75095	0.77278	0.81053	0.86888	0.88964	0.60774	1.91113	2.48243	2.73915	3.09522	2.44712	2.86863	3.21805	3.22664	2.98012	2.70321	2.44176	2.57094	2.79998	2.63555	2.52219	2.541	2.48137	2.50108	2.54612	2.57869	2.67509	2.75262	2.85442	2.95785	3.04286	3.17614	3.23509	3.31937	3.34359	3.1433	3.00526	3.04012	2.95113
59.5	1.75815	1.33162	1.14528	1.02367	0.97473	0.83072	0.82726	0.78482	0.79043	0.72466	0.75191	0.77757	0.8302	0.8623	0.8666	0.67342	2.00777	2.52368	2.84288	3.17859	2.45515	2.95781	3.2183	3.35312	3.0096	2.76731	2.50724	2.46016	2.75646	2.64575	2.52528	2.58772	2.51411	2.52522	2.59129	2.60244	2.69057	2.78867	2.89689	3.00061	3.0765	3.20586	3.27122	3.34734	3.35776	3.16992	3.05029	3.07565	2.98006
59.75	1.76738	1.33418	1.15975	1.01768	0.96987	0.79241	0.81898	0.78232	0.78188	0.72327	0.75158	0.78634	0.85146	0.87878	0.81624	0.79671	2.07008	2.43676	2.97786	3.24451	2.51638	2.92313	3.28163	3.49884	3.1043	2.8511	2.59006	2.42754	2.69378	2.62946	2.52762	2.61137	2.5539	2.57069	2.63793	2.63316	2.70392	2.81977	2.93378	3.04065	3.1109	3.23794	3.31081	3.37256	3.37613	3.20941	3.09027	3.10835	3.01315
60	1.72622	1.31726	1.1541	1.01261	0.9645	0.78143	0.81448	0.79131	0.76118	0.72973	0.75872	0.7996	0.87129	0.90635	0.7553	0.87406	2.1378	2.25985	3.07532	3.27028	2.58274	2.69453	3.38924	3.56656	3.27526	2.92387	2.65644	2.51826	2.67199	2.57879	2.5445	2.61883	2.59584	2.62039	2.68093	2.67059	2.72518	2.85062	2.96287	3.07394	3.14258	3.27007	3.35145	3.40993	3.40349	3.24729	3.1223	3.15091	3.03968
60.25	1.7013	1.33546	1.1474	1.03527	0.95785	0.82889	0.8151	0.80317	0.74104	0.7447	0.77324	0.81838	0.88056	0.92857	0.72793	0.88668	2.22338	2.12809	3.04238	3.31232	2.64315	2.41225	3.49313	3.499	3.38784	2.93848	2.69936	2.67235	2.71159	2.53813	2.59309	2.63599	2.63439	2.65974	2.71474	2.70737	2.75436	2.88399	2.99161	3.10517	3.16968	3.29986	3.38468	3.44957	3.44851	3.2867	3.15833	3.2032	3.07756
[truncated: 72 more columns]

## Sheet: Figure 4c,f,i
Gate voltage (V) →	-60	-59	-58	-57	-56	-55	-54	-53	-52	-51	-50	-49	-48	-47	-46	-45	-44	-43	-42	-41	-40	-39	-38	-37	-36	-35	-34	-33	-32	-31	-30	-29	-28	-27	-26	-25	-24	-23	-22	-21	-20	-19	-18	-17	-16	-15	-14	-13	-12
Bias voltage (mV)	dI/dV (arb. unit)
[truncated: 483 more rows]
[truncated: 72 more columns]

## Sheet: Figure 5a
Gate voltage (V) →	11.5	12	12.5	13	13.5	14	14.5	15	15.5	16	16.5	17	17.5	18	18.5	19	19.5	20	20.5	21	21.5	22	22.5	23	23.5	24	24.5	25	25.5	26	26.5	27	27.5	28	28.5	29	29.5	30	30.5	31	31.5	32	32.5	33	33.5
Bias voltage (mV)	dI/dV (arb. unit)
[truncated: 395 more rows]

## Sheet: Figure 5c
Position →	ABBC	------------------------------------------------------------------------------------->-------------------------------------------------------------------------------------														ABCA	------------------------------------------------------------------------------------->-------------------------------------------------------------------------------------														ABAB	------------------------------------------------------------------------------------->-------------------------------------------------------------------------------------														ABBC
[truncated: 396 more rows]
